# Supplementary material for: Growth suppression by dual BRAF(V600E) and NRAS(Q61) oncogene expression is mediated by SPRY4 in melanoma
Source: Oncogene. 2019 Jan 16;38(18):3504–20. doi: 10.1038/s41388-018-0632-2 (PMC6756020; doi:10.1038/s41388-018-0632-2)
Supplement: Supplementary file 13 — Kumar et al, NRAS BRAF Oncogene TABLES SUPPLEMENTARY [file 41388_2018_632_MOESM13_ESM.xlsx]

## Sheet: Table s1. log2 express arrays
Probe Set ID	Gene Symbol	R1 SKMEL119 VECTOR MINUS	Expression (>log2(100 intensity units)	R2 SKMEL119 VECTOR PLUS	Expression (>log2(100 intensity units)	R3 SKMEL119 V600E MINUS	Expression (>log2(100 intensity units)	R4 SKMEL119 V600E PLUS	Expression (>log2(100 intensity units)		R5 GMEL VECTOR MINUS	Expression (>log2(100 intensity units)	R6 GMEL VECTOR PLUS	Expression (>log2(100 intensity units)	R7 GMEL Q61R MINUS	Expression (>log2(100 intensity units)	R8 GMEL Q61R PLUS	Expression (>log2(100 intensity units)		R9 A375 VECTOR MINUS	Expression (>log2(100 intensity units)	R10 A375 VECTOR PLUS	Expression (>log2(100 intensity units)	R11 A375 Q61R MINUS	Expression (>log2(100 intensity units)	R12 A374 Q61R PLUS	Expression (>log2(100 intensity units)	#arrays showing expression >log2(100 intensity units)		SK-MEL-119 log2 fold diff + BRAF* (Suppressed)	GMEL log2 fold diff + NRAS* (Suppressed)	A375 log2 fold diff + NRAS* (non-suppressed)	sk-mel-119	Gmel	a375	Shared SK-MEL-110 and GMEL NOT A375	Probe Set ID	Gene Symbol	average SK+GMEL LOG2 fold
11755928_s_at	MMP1	6.8	TRUE	6.72	TRUE	9.42	TRUE	12.56	TRUE		3.57	FALSE	3.4	FALSE	3.21	FALSE	7.93	TRUE		3.3	FALSE	3.72	FALSE	3.66	FALSE	4.53	FALSE	5		3.22	4.89	0.45	UPREGULATED 2-FOLD	UPREGULATED 2-FOLD	FALSE	UP (SK+G)	11755928_s_at	MMP1	4.055
11754344_s_at	SPRY4	7.91	TRUE	7.63	TRUE	9.04	TRUE	11.54	TRUE		7.84	TRUE	7.92	TRUE	7.93	TRUE	11.31	TRUE		10.74	TRUE	10.63	TRUE	10.99	TRUE	10.34	TRUE	12		2.78	3.3	-0.54	UPREGULATED 2-FOLD	UPREGULATED 2-FOLD	FALSE	UP (SK+G)	11754344_s_at	SPRY4	3.04
11736669_s_at	SPRY4	5.21	FALSE	4.73	FALSE	6.07	FALSE	8.04	TRUE		5.47	FALSE	4.67	FALSE	4.98	FALSE	7.4	TRUE		6.67	TRUE	6.94	TRUE	7.15	TRUE	6.66	TRUE	6		2.45	3.22	-0.76	UPREGULATED 2-FOLD	UPREGULATED 2-FOLD	FALSE	UP (SK+G)	11736669_s_at	SPRY4	2.835
11719899_at	C11orf96	5.87	FALSE	5.69	FALSE	6.35	FALSE	8.21	TRUE		6.92	TRUE	6.52	FALSE	7.51	TRUE	10.7	TRUE		7.79	TRUE	7.94	TRUE	8.13	TRUE	8.02	TRUE	8		2.04	3.59	-0.26	UPREGULATED 2-FOLD	UPREGULATED 2-FOLD	FALSE	UP (SK+G)	11719899_at	C11orf96	2.815
11716631_s_at	SERPINB2	8.07	TRUE	8.49	TRUE	7.06	TRUE	10.68	TRUE		3.24	FALSE	3.69	FALSE	3.64	FALSE	6.46	FALSE		3.37	FALSE	3.35	FALSE	3.24	FALSE	3.64	FALSE	4		3.2	2.37	0.42	UPREGULATED 2-FOLD	UPREGULATED 2-FOLD	FALSE	UP (SK+G)	11716631_s_at	SERPINB2	2.785
11722728_a_at	EGR2	8.59	TRUE	8.68	TRUE	6.57	FALSE	7.69	TRUE		4.73	FALSE	4.54	FALSE	5.52	FALSE	9.72	TRUE		6.53	FALSE	6.46	FALSE	7.64	TRUE	7.51	TRUE	6		1.03	4.39	-0.06	UPREGULATED 2-FOLD	UPREGULATED 2-FOLD	FALSE	UP (SK+G)	11722728_a_at	EGR2	2.71
11736342_at	EGR3	5.42	FALSE	5.58	FALSE	4.53	FALSE	8.03	TRUE		9.35	TRUE	9.43	TRUE	9.77	TRUE	11.88	TRUE		9.57	TRUE	9.53	TRUE	9.68	TRUE	9.39	TRUE	9		3.34	2.03	-0.25	UPREGULATED 2-FOLD	UPREGULATED 2-FOLD	FALSE	UP (SK+G)	11736342_at	EGR3	2.685
11717863_a_at	DUSP5	8.3	TRUE	8.38	TRUE	8.45	TRUE	11	TRUE		8.4	TRUE	8.43	TRUE	8.41	TRUE	11.27	TRUE		10.39	TRUE	10.42	TRUE	9.85	TRUE	10.83	TRUE	12		2.47	2.83	0.95	UPREGULATED 2-FOLD	UPREGULATED 2-FOLD	FALSE	UP (SK+G)	11717863_a_at	DUSP5	2.65
11735833_a_at	CEMIP	11.09	TRUE	11.18	TRUE	10.86	TRUE	12.51	TRUE		8.4	TRUE	8.17	TRUE	8.39	TRUE	11.7	TRUE		11.48	TRUE	11.41	TRUE	11.32	TRUE	11.01	TRUE	12		1.56	3.54	-0.24	UPREGULATED 2-FOLD	UPREGULATED 2-FOLD	FALSE	UP (SK+G)	11735833_a_at	CEMIP	2.55
11726218_a_at	PRDM1	9.19	TRUE	9.14	TRUE	9.97	TRUE	11.31	TRUE		5.11	FALSE	5.4	FALSE	5.23	FALSE	9.15	TRUE		4.6	FALSE	4.87	FALSE	4.53	FALSE	4.97	FALSE	5		1.39	3.63	0.17	UPREGULATED 2-FOLD	UPREGULATED 2-FOLD	FALSE	UP (SK+G)	11726218_a_at	PRDM1	2.51
11721133_at	GFPT2	6.56	FALSE	6.37	FALSE	6	FALSE	9.38	TRUE		5.42	FALSE	5.05	FALSE	5.7	FALSE	6.65	TRUE		8.09	TRUE	8.14	TRUE	8.37	TRUE	8.49	TRUE	6		3.57	1.32	0.07	UPREGULATED 2-FOLD	UPREGULATED 2-FOLD	FALSE	UP (SK+G)	11721133_at	GFPT2	2.445
11753661_a_at	ID1	10.16	TRUE	10.01	TRUE	10.18	TRUE	11.42	TRUE		8.68	TRUE	8.54	TRUE	7.53	TRUE	10.82	TRUE		12.49	TRUE	12.48	TRUE	12.19	TRUE	11.76	TRUE	12		1.39	3.43	-0.42	UPREGULATED 2-FOLD	UPREGULATED 2-FOLD	FALSE	UP (SK+G)	11753661_a_at	ID1	2.41
11721134_at	GFPT2	7.1	TRUE	6.83	TRUE	6.43	FALSE	9.74	TRUE		6.01	FALSE	5.97	FALSE	6.34	FALSE	7.43	TRUE		8.69	TRUE	8.52	TRUE	8.85	TRUE	9.04	TRUE	8		3.58	1.13	0.36	UPREGULATED 2-FOLD	UPREGULATED 2-FOLD	FALSE	UP (SK+G)	11721134_at	GFPT2	2.355
11726498_at	LIF	6.71	TRUE	6.36	FALSE	6.34	FALSE	7.31	TRUE		7.38	TRUE	7.9	TRUE	7.27	TRUE	11.06	TRUE		7.12	TRUE	7.27	TRUE	7.36	TRUE	8.36	TRUE	10		1.32	3.27	0.85	UPREGULATED 2-FOLD	UPREGULATED 2-FOLD	FALSE	UP (SK+G)	11726498_at	LIF	2.295
11718201_at	HEY1	5.51	FALSE	5.55	FALSE	7.13	TRUE	10.24	TRUE		10.18	TRUE	10.27	TRUE	10.99	TRUE	12.56	TRUE		9.49	TRUE	9.26	TRUE	9.59	TRUE	8.66	TRUE	10		3.07	1.48	-0.7	UPREGULATED 2-FOLD	UPREGULATED 2-FOLD	FALSE	UP (SK+G)	11718201_at	HEY1	2.275
11743497_at	BMP2	6.64	FALSE	6.65	TRUE	6.3	FALSE	9.7	TRUE		3.85	FALSE	3.59	FALSE	4.52	FALSE	5.27	FALSE		7.36	TRUE	7.33	TRUE	7.41	TRUE	8.35	TRUE	6		3.39	1.01	0.97	UPREGULATED 2-FOLD	UPREGULATED 2-FOLD	FALSE	UP (SK+G)	11743497_at	BMP2	2.2
11742819_at	PLAUR	8.88	TRUE	8.8	TRUE	8.65	TRUE	9.64	TRUE		7.41	TRUE	7.37	TRUE	7.18	TRUE	10.44	TRUE		7.56	TRUE	7.48	TRUE	7.51	TRUE	8.32	TRUE	12		1.07	3.3	0.89	UPREGULATED 2-FOLD	UPREGULATED 2-FOLD	FALSE	UP (SK+G)	11742819_at	PLAUR	2.185
11750209_a_at	HEY1	5.71	FALSE	5.29	FALSE	6.17	FALSE	8.3	TRUE		8.36	TRUE	8.48	TRUE	9.15	TRUE	11.06	TRUE		7.8	TRUE	7.54	TRUE	7.79	TRUE	6.93	TRUE	9		2.55	1.79	-0.6	UPREGULATED 2-FOLD	UPREGULATED 2-FOLD	FALSE	UP (SK+G)	11750209_a_at	HEY1	2.17
11716195_a_at	ID1	9.46	TRUE	9.35	TRUE	9.5	TRUE	10.59	TRUE		7.89	TRUE	7.87	TRUE	6.9	TRUE	9.98	TRUE		11.63	TRUE	11.51	TRUE	11.28	TRUE	10.88	TRUE	12		1.2	3.1	-0.28	UPREGULATED 2-FOLD	UPREGULATED 2-FOLD	FALSE	UP (SK+G)	11716195_a_at	ID1	2.15
11757721_s_at	CSRNP1	7.85	TRUE	7.99	TRUE	7.78	TRUE	9.28	TRUE		6.27	FALSE	6.5	FALSE	6.06	FALSE	9.13	TRUE		8.87	TRUE	8.94	TRUE	8.62	TRUE	8.88	TRUE	9		1.36	2.84	0.19	UPREGULATED 2-FOLD	UPREGULATED 2-FOLD	FALSE	UP (SK+G)	11757721_s_at	CSRNP1	2.1
11728828_at	F2RL1	8.28	TRUE	8.21	TRUE	9.13	TRUE	10.64	TRUE		3.81	FALSE	3.83	FALSE	3.6	FALSE	6.14	FALSE		5.43	FALSE	5.37	FALSE	5.03	FALSE	5.25	FALSE	4		1.58	2.52	0.28	UPREGULATED 2-FOLD	UPREGULATED 2-FOLD	FALSE	UP (SK+G)	11728828_at	F2RL1	2.05
11743498_at	BMP2	6.74	TRUE	6.66	TRUE	6.72	TRUE	9.58	TRUE		4.22	FALSE	3.87	FALSE	4.58	FALSE	5.34	FALSE		7.44	TRUE	7.53	TRUE	7.4	TRUE	8.35	TRUE	8		2.94	1.11	0.86	UPREGULATED 2-FOLD	UPREGULATED 2-FOLD	FALSE	UP (SK+G)	11743498_at	BMP2	2.025
11716196_x_at	ID1	10.76	TRUE	10.66	TRUE	10.85	TRUE	11.78	TRUE		9.18	TRUE	9.21	TRUE	8.27	TRUE	11.3	TRUE		12.85	TRUE	12.77	TRUE	12.6	TRUE	12.16	TRUE	12		1.03	3	-0.36	UPREGULATED 2-FOLD	UPREGULATED 2-FOLD	FALSE	UP (SK+G)	11716196_x_at	ID1	2.015
11734704_at	LAMA4	5.64	FALSE	5.7	FALSE	6.24	FALSE	8.59	TRUE		6.77	TRUE	7.12	TRUE	7.43	TRUE	9.47	TRUE		10.66	TRUE	10.67	TRUE	10.91	TRUE	10.74	TRUE	9		2.29	1.69	-0.18	UPREGULATED 2-FOLD	UPREGULATED 2-FOLD	FALSE	UP (SK+G)	11734704_at	LAMA4	1.99
11726217_a_at	PRDM1	6.66	TRUE	6.9	TRUE	7.55	TRUE	9.41	TRUE		4.93	FALSE	5.24	FALSE	4.9	FALSE	7.46	TRUE		4.97	FALSE	5.17	FALSE	5.04	FALSE	4.98	FALSE	5		1.62	2.25	-0.26	UPREGULATED 2-FOLD	UPREGULATED 2-FOLD	FALSE	UP (SK+G)	11726217_a_at	PRDM1	1.935
11758781_at	EMP1	6.98	TRUE	6.96	TRUE	7.86	TRUE	10.03	TRUE		6.41	FALSE	6.24	FALSE	6.59	FALSE	8.07	TRUE		5.91	FALSE	6	FALSE	5.61	FALSE	6.54	FALSE	5		2.19	1.65	0.84	UPREGULATED 2-FOLD	UPREGULATED 2-FOLD	FALSE	UP (SK+G)	11758781_at	EMP1	1.92
11734856_at	ERO1B	4.81	FALSE	4.73	FALSE	4.92	FALSE	7.05	TRUE		5.51	FALSE	5.8	FALSE	5.36	FALSE	7.25	TRUE		8.74	TRUE	8.62	TRUE	8.7	TRUE	7.5	TRUE	6		2.21	1.6	-1.08	UPREGULATED 2-FOLD	UPREGULATED 2-FOLD	DOWNREGULATED 2-FOLD	UP (SK+G)	11734856_at	ERO1B	1.905
11720558_a_at	GEM	5.47	FALSE	5.62	FALSE	5.39	FALSE	7.55	TRUE		6.06	FALSE	5.9	FALSE	5.72	FALSE	7.35	TRUE		6.46	FALSE	6.23	FALSE	6.56	FALSE	7.19	TRUE	3		2.01	1.79	0.86	UPREGULATED 2-FOLD	UPREGULATED 2-FOLD	FALSE	UP (SK+G)	11720558_a_at	GEM	1.9
11732240_a_at	SLITRK6	5.8	FALSE	5.68	FALSE	6.16	FALSE	8.49	TRUE		3.93	FALSE	3.81	FALSE	3.98	FALSE	5.2	FALSE		8.04	TRUE	7.89	TRUE	7.7	TRUE	8.18	TRUE	5		2.45	1.34	0.63	UPREGULATED 2-FOLD	UPREGULATED 2-FOLD	FALSE	UP (SK+G)	11732240_a_at	SLITRK6	1.895
11719230_at	PCDH1	7.56	TRUE	7.41	TRUE	7.76	TRUE	9.76	TRUE		5.85	FALSE	6.06	FALSE	5.48	FALSE	7.32	TRUE		7.93	TRUE	7.92	TRUE	7.9	TRUE	7.62	TRUE	9		2.15	1.63	-0.27	UPREGULATED 2-FOLD	UPREGULATED 2-FOLD	FALSE	UP (SK+G)	11719230_at	PCDH1	1.89
11758064_s_at	FZD8	8.35	TRUE	8.41	TRUE	9.39	TRUE	11.42	TRUE		7.45	TRUE	7.62	TRUE	7.56	TRUE	9.53	TRUE		9.79	TRUE	9.44	TRUE	9.34	TRUE	8.7	TRUE	12		1.97	1.8	-0.29	UPREGULATED 2-FOLD	UPREGULATED 2-FOLD	FALSE	UP (SK+G)	11758064_s_at	FZD8	1.885
11749167_a_at	PXYLP1	7.21	TRUE	7.37	TRUE	8.48	TRUE	10.09	TRUE		6.4	FALSE	6.26	FALSE	5.87	FALSE	8.01	TRUE		9.74	TRUE	9.68	TRUE	9.75	TRUE	9.51	TRUE	9		1.45	2.28	-0.18	UPREGULATED 2-FOLD	UPREGULATED 2-FOLD	FALSE	UP (SK+G)	11749167_a_at	PXYLP1	1.865
11720876_s_at	CORO2B	6.73	TRUE	6.91	TRUE	7.6	TRUE	9.56	TRUE		5.97	FALSE	5.57	FALSE	5.26	FALSE	6.76	TRUE		7.26	TRUE	7.2	TRUE	7.36	TRUE	7.7	TRUE	9		1.78	1.9	0.4	UPREGULATED 2-FOLD	UPREGULATED 2-FOLD	FALSE	UP (SK+G)	11720876_s_at	CORO2B	1.84
11715484_a_at	MCL1	8.59	TRUE	8.85	TRUE	8.87	TRUE	10.39	TRUE		8.36	TRUE	8.34	TRUE	8.15	TRUE	10.54	TRUE		10.08	TRUE	10.01	TRUE	9.97	TRUE	10.73	TRUE	12		1.26	2.41	0.83	UPREGULATED 2-FOLD	UPREGULATED 2-FOLD	FALSE	UP (SK+G)	11715484_a_at	MCL1	1.835
11716630_a_at	ANGPTL4	7.69	TRUE	7.79	TRUE	6.85	TRUE	8.09	TRUE		6.85	TRUE	6.98	TRUE	6.78	TRUE	9.38	TRUE		6.56	FALSE	6.92	TRUE	6.82	TRUE	7.15	TRUE	11		1.14	2.47	-0.03	UPREGULATED 2-FOLD	UPREGULATED 2-FOLD	FALSE	UP (SK+G)	11716630_a_at	ANGPTL4	1.805
11740656_a_at	HMGA2	10.48	TRUE	10.42	TRUE	10.4	TRUE	12.09	TRUE		8.94	TRUE	9.04	TRUE	8.56	TRUE	10.48	TRUE		11.37	TRUE	11.41	TRUE	11.62	TRUE	11.69	TRUE	12		1.75	1.82	0.03	UPREGULATED 2-FOLD	UPREGULATED 2-FOLD	FALSE	UP (SK+G)	11740656_a_at	HMGA2	1.785
11724966_s_at	BLOC1S1-RDH5 /// RDH5	7.04	TRUE	6.96	TRUE	7.37	TRUE	8.61	TRUE		6.4	FALSE	6.48	FALSE	6.62	FALSE	8.84	TRUE		6.39	FALSE	6.66	TRUE	6.53	FALSE	6.75	TRUE	7		1.32	2.14	-0.05	UPREGULATED 2-FOLD	UPREGULATED 2-FOLD	FALSE	UP (SK+G)	11724966_s_at	BLOC1S1-RDH5	1.73
11725498_a_at	TMEM117	6.63	FALSE	6.76	TRUE	6.68	TRUE	9.07	TRUE		7.99	TRUE	8.04	TRUE	8.15	TRUE	9.34	TRUE		7.5	TRUE	7.22	TRUE	7.44	TRUE	7.61	TRUE	11		2.26	1.14	0.45	UPREGULATED 2-FOLD	UPREGULATED 2-FOLD	FALSE	UP (SK+G)	11725498_a_at	TMEM117	1.7
11726050_a_at	ABHD17C	8.98	TRUE	9.13	TRUE	9.76	TRUE	11.45	TRUE		8.65	TRUE	8.59	TRUE	8.22	TRUE	9.97	TRUE		11.49	TRUE	11.21	TRUE	11.21	TRUE	10.89	TRUE	12		1.54	1.81	-0.04	UPREGULATED 2-FOLD	UPREGULATED 2-FOLD	FALSE	UP (SK+G)	11726050_a_at	ABHD17C	1.675
11716848_a_at	PREX1	6.98	TRUE	6.61	FALSE	8.15	TRUE	9.64	TRUE		9.06	TRUE	9.11	TRUE	8.97	TRUE	10.5	TRUE		8.94	TRUE	8.9	TRUE	9.11	TRUE	8.87	TRUE	11		1.86	1.48	-0.2	UPREGULATED 2-FOLD	UPREGULATED 2-FOLD	FALSE	UP (SK+G)	11716848_a_at	PREX1	1.67
11734858_at	ERO1B	3.79	FALSE	4.38	FALSE	4.27	FALSE	6.44	FALSE		5.21	FALSE	5.33	FALSE	4.89	FALSE	6.77	TRUE		8.26	TRUE	7.78	TRUE	8.27	TRUE	7.16	TRUE	5		1.58	1.76	-0.63	UPREGULATED 2-FOLD	UPREGULATED 2-FOLD	FALSE	UP (SK+G)	11734858_at	ERO1B	1.67
11719864_a_at	SMAGP	8.09	TRUE	8.15	TRUE	8.02	TRUE	9.15	TRUE		8.03	TRUE	8	TRUE	8	TRUE	10.24	TRUE		9	TRUE	8.91	TRUE	9	TRUE	9.75	TRUE	12		1.07	2.27	0.84	UPREGULATED 2-FOLD	UPREGULATED 2-FOLD	FALSE	UP (SK+G)	11719864_a_at	SMAGP	1.67
11724337_s_at	NRCAM	6.81	TRUE	7.05	TRUE	7.8	TRUE	9.87	TRUE		6.54	FALSE	6.85	TRUE	7.71	TRUE	9.53	TRUE		8.01	TRUE	7.76	TRUE	8.32	TRUE	8.13	TRUE	11		1.83	1.51	0.06	UPREGULATED 2-FOLD	UPREGULATED 2-FOLD	FALSE	UP (SK+G)	11724337_s_at	NRCAM	1.67
11715359_a_at	TIMP1	11.49	TRUE	11.42	TRUE	10.52	TRUE	11.97	TRUE		10.41	TRUE	10.46	TRUE	10.54	TRUE	12.4	TRUE		11.83	TRUE	11.84	TRUE	11.94	TRUE	12.07	TRUE	12		1.52	1.81	0.12	UPREGULATED 2-FOLD	UPREGULATED 2-FOLD	FALSE	UP (SK+G)	11715359_a_at	TIMP1	1.665
11728302_at	TGFA	7.16	TRUE	7.15	TRUE	7.78	TRUE	9.41	TRUE		9.88	TRUE	9.92	TRUE	9.78	TRUE	11.51	TRUE		11.78	TRUE	11.52	TRUE	11.7	TRUE	11.7	TRUE	12		1.64	1.69	0.26	UPREGULATED 2-FOLD	UPREGULATED 2-FOLD	FALSE	UP (SK+G)	11728302_at	TGFA	1.665
11744572_a_at	KLF5	7.23	TRUE	7.18	TRUE	6.7	TRUE	8.13	TRUE		6.38	FALSE	6.29	FALSE	6.11	FALSE	7.87	TRUE		9.03	TRUE	8.91	TRUE	8.23	TRUE	8.82	TRUE	9		1.48	1.85	0.71	UPREGULATED 2-FOLD	UPREGULATED 2-FOLD	FALSE	UP (SK+G)	11744572_a_at	KLF5	1.665
11715487_a_at	MCL1	8.62	TRUE	9.07	TRUE	8.58	TRUE	10.24	TRUE		8.24	TRUE	8.6	TRUE	8.07	TRUE	10.55	TRUE		10.18	TRUE	10.02	TRUE	10.06	TRUE	10.77	TRUE	12		1.21	2.12	0.87	UPREGULATED 2-FOLD	UPREGULATED 2-FOLD	FALSE	UP (SK+G)	11715487_a_at	MCL1	1.665
11726190_a_at	DOCK4	8.14	TRUE	8.22	TRUE	9.78	TRUE	11.81	TRUE		9.08	TRUE	9.1	TRUE	9.16	TRUE	10.55	TRUE		9.13	TRUE	8.99	TRUE	8.96	TRUE	8.72	TRUE	12		1.95	1.37	-0.1	UPREGULATED 2-FOLD	UPREGULATED 2-FOLD	FALSE	UP (SK+G)	11726190_a_at	DOCK4	1.66
11719227_x_at	KCNN4	9.83	TRUE	9.66	TRUE	10.21	TRUE	11.43	TRUE		8.75	TRUE	8.93	TRUE	8.74	TRUE	10.84	TRUE		10.69	TRUE	10.69	TRUE	10.68	TRUE	11.04	TRUE	12		1.39	1.92	0.36	UPREGULATED 2-FOLD	UPREGULATED 2-FOLD	FALSE	UP (SK+G)	11719227_x_at	KCNN4	1.655
11728303_at	TGFA	5.84	FALSE	5.79	FALSE	6.25	FALSE	7.76	TRUE		7.76	TRUE	7.83	TRUE	7.6	TRUE	9.4	TRUE		9.79	TRUE	9.67	TRUE	9.52	TRUE	9.44	TRUE	9		1.56	1.73	0.04	UPREGULATED 2-FOLD	UPREGULATED 2-FOLD	FALSE	UP (SK+G)	11728303_at	TGFA	1.645
11724965_at	BLOC1S1-RDH5 /// RDH5	6.58	FALSE	6.81	TRUE	6.79	TRUE	8.21	TRUE		6.22	FALSE	6.36	FALSE	6.14	FALSE	8.37	TRUE		5.98	FALSE	6.02	FALSE	6.44	FALSE	6.41	FALSE	4		1.19	2.09	-0.07	UPREGULATED 2-FOLD	UPREGULATED 2-FOLD	FALSE	UP (SK+G)	11724965_at	BLOC1S1-RDH5	1.64
11755223_a_at	KDM7A	6.09	FALSE	6.39	FALSE	6.61	FALSE	8.62	TRUE		7.47	TRUE	7.34	TRUE	7.58	TRUE	9	TRUE		7.52	TRUE	7.53	TRUE	7.69	TRUE	8.01	TRUE	9		1.71	1.55	0.31	UPREGULATED 2-FOLD	UPREGULATED 2-FOLD	FALSE	UP (SK+G)	11755223_a_at	KDM7A	1.63
11763785_x_at	KCNN4	9.4	TRUE	9.17	TRUE	9.77	TRUE	10.91	TRUE		8.35	TRUE	8.54	TRUE	8.37	TRUE	10.43	TRUE		10.3	TRUE	10.21	TRUE	10.25	TRUE	10.64	TRUE	12		1.37	1.87	0.48	UPREGULATED 2-FOLD	UPREGULATED 2-FOLD	FALSE	UP (SK+G)	11763785_x_at	KCNN4	1.62
11740078_at	RGS17	7.71	TRUE	7.86	TRUE	8.03	TRUE	10.33	TRUE		6.25	FALSE	6.15	FALSE	6.05	FALSE	7.04	TRUE		5.88	FALSE	5.93	FALSE	5.9	FALSE	6.72	TRUE	6		2.15	1.09	0.77	UPREGULATED 2-FOLD	UPREGULATED 2-FOLD	FALSE	UP (SK+G)	11740078_at	RGS17	1.62
11752456_a_at	ABHD17C	8.91	TRUE	9.09	TRUE	9.7	TRUE	11.36	TRUE		8.56	TRUE	8.56	TRUE	8.26	TRUE	10	TRUE		11.38	TRUE	11.12	TRUE	11.1	TRUE	10.85	TRUE	12		1.48	1.74	0.01	UPREGULATED 2-FOLD	UPREGULATED 2-FOLD	FALSE	UP (SK+G)	11752456_a_at	ABHD17C	1.61
11715360_x_at	TIMP1	11.59	TRUE	11.52	TRUE	10.63	TRUE	12.02	TRUE		10.53	TRUE	10.58	TRUE	10.66	TRUE	12.47	TRUE		11.89	TRUE	11.91	TRUE	12.06	TRUE	12.18	TRUE	12		1.46	1.76	0.1	UPREGULATED 2-FOLD	UPREGULATED 2-FOLD	FALSE	UP (SK+G)	11715360_x_at	TIMP1	1.61
11720340_a_at	STX1A	8.49	TRUE	8.46	TRUE	8.41	TRUE	9.4	TRUE		6.43	FALSE	6.39	FALSE	6.04	FALSE	8.19	TRUE		7.47	TRUE	7.41	TRUE	7.48	TRUE	8.07	TRUE	9		1.02	2.19	0.65	UPREGULATED 2-FOLD	UPREGULATED 2-FOLD	FALSE	UP (SK+G)	11720340_a_at	STX1A	1.605
11718909_x_at	CHST2	8.91	TRUE	8.91	TRUE	9.48	TRUE	10.54	TRUE		7.49	TRUE	7.49	TRUE	7.05	TRUE	9.2	TRUE		7.39	TRUE	7.49	TRUE	7.67	TRUE	7.95	TRUE	12		1.06	2.15	0.18	UPREGULATED 2-FOLD	UPREGULATED 2-FOLD	FALSE	UP (SK+G)	11718909_x_at	CHST2	1.605
11726572_a_at	SEMA7A	8.34	TRUE	8.14	TRUE	7.58	TRUE	8.69	TRUE		8.27	TRUE	8.26	TRUE	8.3	TRUE	10.19	TRUE		8.36	TRUE	8.35	TRUE	8.7	TRUE	8.55	TRUE	12		1.31	1.9	-0.14	UPREGULATED 2-FOLD	UPREGULATED 2-FOLD	FALSE	UP (SK+G)	11726572_a_at	SEMA7A	1.605
11722049_a_at	DUSP6	10.02	TRUE	10.02	TRUE	10.89	TRUE	11.99	TRUE		11.03	TRUE	11.02	TRUE	11.02	TRUE	13.11	TRUE		11.24	TRUE	11.31	TRUE	11.3	TRUE	11.83	TRUE	12		1.1	2.1	0.46	UPREGULATED 2-FOLD	UPREGULATED 2-FOLD	FALSE	UP (SK+G)	11722049_a_at	DUSP6	1.6
11738629_a_at	PXYLP1	9.39	TRUE	9.46	TRUE	10.61	TRUE	11.97	TRUE		8.11	TRUE	8.13	TRUE	8.19	TRUE	10.12	TRUE		11.8	TRUE	11.64	TRUE	11.66	TRUE	11.59	TRUE	12		1.29	1.91	0.09	UPREGULATED 2-FOLD	UPREGULATED 2-FOLD	FALSE	UP (SK+G)	11738629_a_at	PXYLP1	1.6
11763806_x_at	KCNN4	8.81	TRUE	8.76	TRUE	9.22	TRUE	10.47	TRUE		7.7	TRUE	8.08	TRUE	7.63	TRUE	9.9	TRUE		9.92	TRUE	9.76	TRUE	9.8	TRUE	10.08	TRUE	12		1.3	1.89	0.44	UPREGULATED 2-FOLD	UPREGULATED 2-FOLD	FALSE	UP (SK+G)	11763806_x_at	KCNN4	1.595
11715482_a_at	MCL1	10.59	TRUE	10.73	TRUE	10.5	TRUE	11.88	TRUE		9.9	TRUE	10.27	TRUE	9.81	TRUE	12.12	TRUE		11.54	TRUE	11.33	TRUE	11.53	TRUE	12.17	TRUE	12		1.24	1.94	0.85	UPREGULATED 2-FOLD	UPREGULATED 2-FOLD	FALSE	UP (SK+G)	11715482_a_at	MCL1	1.59
11720027_x_at	VGF	9.16	TRUE	9.07	TRUE	7.84	TRUE	9.01	TRUE		11.88	TRUE	11.81	TRUE	11.52	TRUE	13.37	TRUE		12.34	TRUE	12.55	TRUE	12.62	TRUE	12.52	TRUE	12		1.26	1.92	-0.31	UPREGULATED 2-FOLD	UPREGULATED 2-FOLD	FALSE	UP (SK+G)	11720027_x_at	VGF	1.59
11747730_a_at	DOCK4	5.09	FALSE	5.44	FALSE	6.68	TRUE	8.99	TRUE		5.83	FALSE	6.1	FALSE	5.69	FALSE	7.18	TRUE		6.13	FALSE	5.75	FALSE	6.12	FALSE	5.84	FALSE	3		1.96	1.22	0.1	UPREGULATED 2-FOLD	UPREGULATED 2-FOLD	FALSE	UP (SK+G)	11747730_a_at	DOCK4	1.59
11753980_a_at	PXYLP1	7.92	TRUE	8.06	TRUE	9.17	TRUE	10.66	TRUE		6.81	TRUE	6.8	TRUE	6.93	TRUE	8.73	TRUE		10.34	TRUE	10.21	TRUE	10.28	TRUE	10.09	TRUE	12		1.35	1.81	-0.06	UPREGULATED 2-FOLD	UPREGULATED 2-FOLD	FALSE	UP (SK+G)	11753980_a_at	PXYLP1	1.58
11718631_at	SERTAD1	8.5	TRUE	8.45	TRUE	8.4	TRUE	9.9	TRUE		7.86	TRUE	7.69	TRUE	7.87	TRUE	9.28	TRUE		9.08	TRUE	9.1	TRUE	9.19	TRUE	9.59	TRUE	12		1.55	1.58	0.38	UPREGULATED 2-FOLD	UPREGULATED 2-FOLD	FALSE	UP (SK+G)	11718631_at	SERTAD1	1.565
11717564_a_at	EMP1	8.94	TRUE	9.11	TRUE	9.76	TRUE	11.17	TRUE		8.51	TRUE	8.31	TRUE	8.74	TRUE	10.43	TRUE		7.91	TRUE	7.92	TRUE	7.51	TRUE	8.23	TRUE	12		1.24	1.89	0.71	UPREGULATED 2-FOLD	UPREGULATED 2-FOLD	FALSE	UP (SK+G)	11717564_a_at	EMP1	1.565
11721352_at	SLC1A1	7.06	TRUE	7.1	TRUE	7.79	TRUE	9.79	TRUE		7.44	TRUE	7.28	TRUE	7.66	TRUE	8.67	TRUE		9.44	TRUE	9.18	TRUE	9.71	TRUE	9.25	TRUE	12		1.96	1.17	-0.2	UPREGULATED 2-FOLD	UPREGULATED 2-FOLD	FALSE	UP (SK+G)	11721352_at	SLC1A1	1.565
11722282_a_at	LAMA4	5.7	FALSE	5.78	FALSE	5.91	FALSE	7.8	TRUE		8.11	TRUE	8.04	TRUE	7.92	TRUE	9.15	TRUE		9.27	TRUE	9.31	TRUE	9.52	TRUE	10.1	TRUE	9		1.81	1.3	0.54	UPREGULATED 2-FOLD	UPREGULATED 2-FOLD	FALSE	UP (SK+G)	11722282_a_at	LAMA4	1.555
11717566_at	EMP1	9.51	TRUE	9.59	TRUE	10.18	TRUE	11.56	TRUE		8.93	TRUE	8.85	TRUE	9.14	TRUE	10.87	TRUE		8.6	TRUE	8.57	TRUE	8.17	TRUE	8.57	TRUE	12		1.3	1.81	0.43	UPREGULATED 2-FOLD	UPREGULATED 2-FOLD	FALSE	UP (SK+G)	11717566_at	EMP1	1.555
11723525_at	TBC1D8	7.56	TRUE	7.7	TRUE	8.82	TRUE	11.04	TRUE		9.02	TRUE	9	TRUE	8.97	TRUE	9.97	TRUE		9.1	TRUE	9.13	TRUE	9.02	TRUE	9.37	TRUE	12		2.08	1.02	0.32	UPREGULATED 2-FOLD	UPREGULATED 2-FOLD	FALSE	UP (SK+G)	11723525_at	TBC1D8	1.55
11728742_a_at	ARAP3	7.13	TRUE	7.11	TRUE	7.67	TRUE	9.13	TRUE		5.52	FALSE	5.34	FALSE	5.43	FALSE	6.85	TRUE		6.98	TRUE	6.94	TRUE	7.06	TRUE	6.74	TRUE	9		1.48	1.6	-0.28	UPREGULATED 2-FOLD	UPREGULATED 2-FOLD	FALSE	UP (SK+G)	11728742_a_at	ARAP3	1.54
11719811_a_at	TRIB3	9.38	TRUE	9.44	TRUE	9.32	TRUE	10.44	TRUE		8.79	TRUE	8.59	TRUE	9.04	TRUE	10.84	TRUE		9.47	TRUE	9.53	TRUE	9.74	TRUE	9.98	TRUE	12		1.06	2	0.18	UPREGULATED 2-FOLD	UPREGULATED 2-FOLD	FALSE	UP (SK+G)	11719811_a_at	TRIB3	1.53
11736090_a_at	OLIG2	6.49	FALSE	6.14	FALSE	6.45	FALSE	7.14	TRUE		5.67	FALSE	5.36	FALSE	5.68	FALSE	7.39	TRUE		6.72	TRUE	6.9	TRUE	7.16	TRUE	6.74	TRUE	6		1.04	2.02	-0.6	UPREGULATED 2-FOLD	UPREGULATED 2-FOLD	FALSE	UP (SK+G)	11736090_a_at	OLIG2	1.53
11742884_x_at	LTBP3	9.94	TRUE	9.8	TRUE	10.16	TRUE	11.16	TRUE		7.79	TRUE	7.88	TRUE	7.87	TRUE	9.87	TRUE		10.09	TRUE	9.97	TRUE	10.05	TRUE	10.11	TRUE	12		1.14	1.91	0.18	UPREGULATED 2-FOLD	UPREGULATED 2-FOLD	FALSE	UP (SK+G)	11742884_x_at	LTBP3	1.525
11758217_s_at	ABHD17C	10.38	TRUE	10.35	TRUE	11.04	TRUE	12.43	TRUE		9.95	TRUE	9.9	TRUE	9.59	TRUE	11.16	TRUE		12.41	TRUE	12.25	TRUE	12.29	TRUE	12.08	TRUE	12		1.42	1.62	-0.05	UPREGULATED 2-FOLD	UPREGULATED 2-FOLD	FALSE	UP (SK+G)	11758217_s_at	ABHD17C	1.52
11755953_a_at	DMRTA1	5.85	FALSE	6.05	FALSE	7.11	TRUE	9.28	TRUE		7.38	TRUE	7.28	TRUE	6.85	TRUE	7.82	TRUE		8.24	TRUE	8.08	TRUE	8.25	TRUE	8.14	TRUE	10		1.97	1.07	0.05	UPREGULATED 2-FOLD	UPREGULATED 2-FOLD	FALSE	UP (SK+G)	11755953_a_at	DMRTA1	1.52
11736828_x_at	ST3GAL1	7.33	TRUE	7.09	TRUE	7.26	TRUE	8.14	TRUE		6.61	FALSE	6.06	FALSE	6.56	FALSE	7.91	TRUE		7.78	TRUE	7.61	TRUE	7.8	TRUE	8.3	TRUE	9		1.12	1.9	0.67	UPREGULATED 2-FOLD	UPREGULATED 2-FOLD	FALSE	UP (SK+G)	11736828_x_at	ST3GAL1	1.51
11715483_s_at	MCL1	11.5	TRUE	11.44	TRUE	11.62	TRUE	12.66	TRUE		10.74	TRUE	10.92	TRUE	10.75	TRUE	12.82	TRUE		12.16	TRUE	12.15	TRUE	12.27	TRUE	12.72	TRUE	12		1.1	1.89	0.46	UPREGULATED 2-FOLD	UPREGULATED 2-FOLD	FALSE	UP (SK+G)	11715483_s_at	MCL1	1.495
11721308_at	PHLDA1	9.59	TRUE	9.64	TRUE	9.81	TRUE	11.25	TRUE		9.71	TRUE	9.72	TRUE	9.76	TRUE	11.37	TRUE		10.67	TRUE	10.37	TRUE	10.69	TRUE	11.31	TRUE	12		1.39	1.6	0.92	UPREGULATED 2-FOLD	UPREGULATED 2-FOLD	FALSE	UP (SK+G)	11721308_at	PHLDA1	1.495
11742961_s_at	FAM43A	6.77	TRUE	6.73	TRUE	7.37	TRUE	8.58	TRUE		7.54	TRUE	7.73	TRUE	8	TRUE	9.93	TRUE		7.69	TRUE	7.74	TRUE	7.48	TRUE	7.4	TRUE	12		1.25	1.74	-0.13	UPREGULATED 2-FOLD	UPREGULATED 2-FOLD	FALSE	UP (SK+G)	11742961_s_at	FAM43A	1.495
11753500_x_at	HOMER1	6.02	FALSE	6.34	FALSE	5.69	FALSE	7.78	TRUE		3.77	FALSE	3.25	FALSE	3.56	FALSE	4.25	FALSE		8.06	TRUE	7.72	TRUE	7.92	TRUE	7.95	TRUE	5		1.77	1.21	0.37	UPREGULATED 2-FOLD	UPREGULATED 2-FOLD	FALSE	UP (SK+G)	11753500_x_at	HOMER1	1.49
11741965_x_at	VEGFA	7.68	TRUE	7.51	TRUE	7.81	TRUE	8.73	TRUE		6.65	TRUE	6.51	FALSE	6.56	FALSE	8.3	TRUE		5.91	FALSE	5.97	FALSE	6.17	FALSE	6.11	FALSE	6		1.09	1.88	-0.12	UPREGULATED 2-FOLD	UPREGULATED 2-FOLD	FALSE	UP (SK+G)	11741965_x_at	VEGFA	1.485
11720026_a_at	VGF	9.22	TRUE	9.25	TRUE	8.14	TRUE	9.25	TRUE		11.71	TRUE	11.79	TRUE	11.38	TRUE	13.34	TRUE		12.4	TRUE	12.4	TRUE	12.44	TRUE	12.32	TRUE	12		1.08	1.88	-0.12	UPREGULATED 2-FOLD	UPREGULATED 2-FOLD	FALSE	UP (SK+G)	11720026_a_at	VGF	1.48
11721351_at	SLC1A1	6.02	FALSE	6.2	FALSE	6.83	TRUE	8.66	TRUE		6.69	TRUE	6.37	FALSE	6.64	FALSE	7.62	TRUE		8.24	TRUE	7.96	TRUE	8.56	TRUE	7.88	TRUE	8		1.65	1.3	-0.4	UPREGULATED 2-FOLD	UPREGULATED 2-FOLD	FALSE	UP (SK+G)	11721351_at	SLC1A1	1.475
11730731_s_at	DNAJB9	8.19	TRUE	8.3	TRUE	9.07	TRUE	10.66	TRUE		8.21	TRUE	8.06	TRUE	8.47	TRUE	9.74	TRUE		7.74	TRUE	7.6	TRUE	7.95	TRUE	8	TRUE	12		1.48	1.42	0.19	UPREGULATED 2-FOLD	UPREGULATED 2-FOLD	FALSE	UP (SK+G)	11730731_s_at	DNAJB9	1.45
11715486_x_at	MCL1	6.75	TRUE	6.67	TRUE	6.88	TRUE	7.83	TRUE		6.86	TRUE	6.8	TRUE	6.51	FALSE	8.26	TRUE		7.47	TRUE	7.5	TRUE	7.63	TRUE	7.63	TRUE	11		1.03	1.81	-0.03	UPREGULATED 2-FOLD	UPREGULATED 2-FOLD	FALSE	UP (SK+G)	11715486_x_at	MCL1	1.42
11722417_a_at	LARP6	8.11	TRUE	8.11	TRUE	8.35	TRUE	9.8	TRUE		4.79	FALSE	4.79	FALSE	5.02	FALSE	6.4	FALSE		6.7	TRUE	6.86	TRUE	7.14	TRUE	7.52	TRUE	8		1.45	1.38	0.22	UPREGULATED 2-FOLD	UPREGULATED 2-FOLD	FALSE	UP (SK+G)	11722417_a_at	LARP6	1.415
11717409_at	SH2B3	10.24	TRUE	10.14	TRUE	10.08	TRUE	11.05	TRUE		9.79	TRUE	9.9	TRUE	9.46	TRUE	11.32	TRUE		11.5	TRUE	11.36	TRUE	11.55	TRUE	11.64	TRUE	12		1.07	1.75	0.23	UPREGULATED 2-FOLD	UPREGULATED 2-FOLD	FALSE	UP (SK+G)	11717409_at	SH2B3	1.41
11719005_a_at	ANKH	8.15	TRUE	8.01	TRUE	9.03	TRUE	10.24	TRUE		8.61	TRUE	8.35	TRUE	8.41	TRUE	9.61	TRUE		10.15	TRUE	10	TRUE	10.56	TRUE	10.17	TRUE	12		1.35	1.46	-0.24	UPREGULATED 2-FOLD	UPREGULATED 2-FOLD	FALSE	UP (SK+G)	11719005_a_at	ANKH	1.405
11745160_s_at	TGFA	6.02	FALSE	6.23	FALSE	6.1	FALSE	7.43	TRUE		7.63	TRUE	7.58	TRUE	7.59	TRUE	9.23	TRUE		9.64	TRUE	9.3	TRUE	9.31	TRUE	9.38	TRUE	9		1.12	1.69	0.41	UPREGULATED 2-FOLD	UPREGULATED 2-FOLD	FALSE	UP (SK+G)	11745160_s_at	TGFA	1.405
11717861_a_at	EGR1	8.28	TRUE	8.25	TRUE	8.95	TRUE	9.95	TRUE		7.42	TRUE	7.33	TRUE	7.71	TRUE	9.38	TRUE		8.52	TRUE	8.55	TRUE	8.72	TRUE	8.98	TRUE	12		1.03	1.76	0.23	UPREGULATED 2-FOLD	UPREGULATED 2-FOLD	FALSE	UP (SK+G)	11717861_a_at	EGR1	1.395
11728827_at	F2RL1	8.19	TRUE	8.27	TRUE	9.11	TRUE	10.77	TRUE		5.07	FALSE	5.38	FALSE	4.92	FALSE	6.43	FALSE		6.05	FALSE	5.98	FALSE	5.85	FALSE	5.86	FALSE	4		1.58	1.2	0.08	UPREGULATED 2-FOLD	UPREGULATED 2-FOLD	FALSE	UP (SK+G)	11728827_at	F2RL1	1.39
11739256_a_at	FAM84B	4.93	FALSE	4.62	FALSE	4.96	FALSE	5.85	FALSE		7.69	TRUE	7.57	TRUE	7.45	TRUE	8.89	TRUE		7.95	TRUE	7.75	TRUE	7.98	TRUE	7.95	TRUE	8		1.2	1.56	0.17	UPREGULATED 2-FOLD	UPREGULATED 2-FOLD	FALSE	UP (SK+G)	11739256_a_at	FAM84B	1.38
11749482_x_at	LTBP3	9.14	TRUE	8.81	TRUE	9.23	TRUE	10.22	TRUE		6.93	TRUE	7.26	TRUE	6.9	TRUE	8.66	TRUE		9.15	TRUE	9.01	TRUE	9.03	TRUE	9.02	TRUE	12		1.32	1.43	0.13	UPREGULATED 2-FOLD	UPREGULATED 2-FOLD	FALSE	UP (SK+G)	11749482_x_at	LTBP3	1.375
11725386_a_at	HOMER1	5.62	FALSE	6.08	FALSE	5.49	FALSE	7.63	TRUE		2.63	FALSE	2.53	FALSE	2.65	FALSE	3.61	FALSE		7.91	TRUE	7.55	TRUE	7.65	TRUE	7.73	TRUE	5		1.68	1.06	0.44	UPREGULATED 2-FOLD	UPREGULATED 2-FOLD	FALSE	UP (SK+G)	11725386_a_at	HOMER1	1.37
11744435_a_at	DUSP6	10.05	TRUE	10.01	TRUE	10.87	TRUE	11.87	TRUE		10.88	TRUE	11.04	TRUE	10.89	TRUE	12.74	TRUE		11.29	TRUE	11.23	TRUE	11.21	TRUE	11.77	TRUE	12		1.04	1.69	0.62	UPREGULATED 2-FOLD	UPREGULATED 2-FOLD	FALSE	UP (SK+G)	11744435_a_at	DUSP6	1.365
11743258_a_at	LTBP3	9.06	TRUE	8.72	TRUE	9.13	TRUE	10.16	TRUE		6.95	TRUE	7.38	TRUE	7.08	TRUE	8.84	TRUE		9.02	TRUE	9.01	TRUE	9.13	TRUE	9.12	TRUE	12		1.37	1.33	-1.77636e-15	UPREGULATED 2-FOLD	UPREGULATED 2-FOLD	FALSE	UP (SK+G)	11743258_a_at	LTBP3	1.35
11755709_s_at	LARP6	10.04	TRUE	10.01	TRUE	10.15	TRUE	11.55	TRUE		6.57	FALSE	6.65	TRUE	6.91	TRUE	8.26	TRUE		8.58	TRUE	8.61	TRUE	8.71	TRUE	9.24	TRUE	11		1.43	1.27	0.5	UPREGULATED 2-FOLD	UPREGULATED 2-FOLD	FALSE	UP (SK+G)	11755709_s_at	LARP6	1.35
11719830_a_at	ERCC1	9.58	TRUE	9.51	TRUE	9.78	TRUE	11.22	TRUE		9.7	TRUE	9.66	TRUE	9.66	TRUE	10.8	TRUE		11.53	TRUE	11.42	TRUE	11.67	TRUE	11.86	TRUE	12		1.51	1.18	0.3	UPREGULATED 2-FOLD	UPREGULATED 2-FOLD	FALSE	UP (SK+G)	11719830_a_at	ERCC1	1.345
11717408_at	SH2B3	7.77	TRUE	7.64	TRUE	7.77	TRUE	8.72	TRUE		7.5	TRUE	7.43	TRUE	7.04	TRUE	8.57	TRUE		8.92	TRUE	8.74	TRUE	8.7	TRUE	9.01	TRUE	12		1.08	1.6	0.49	UPREGULATED 2-FOLD	UPREGULATED 2-FOLD	FALSE	UP (SK+G)	11717408_at	SH2B3	1.34
11728311_x_at	ERCC1	9.38	TRUE	9.31	TRUE	9.59	TRUE	10.94	TRUE		9.53	TRUE	9.46	TRUE	9.4	TRUE	10.59	TRUE		11.27	TRUE	11.18	TRUE	11.54	TRUE	11.72	TRUE	12		1.42	1.26	0.27	UPREGULATED 2-FOLD	UPREGULATED 2-FOLD	FALSE	UP (SK+G)	11728311_x_at	ERCC1	1.34
11731354_x_at	VCX	5.12	FALSE	4.77	FALSE	4.28	FALSE	5.42	FALSE		6.38	FALSE	6.49	FALSE	7.02	TRUE	8.31	TRUE		8.78	TRUE	8.44	TRUE	8.94	TRUE	9.23	TRUE	6		1.49	1.18	0.63	UPREGULATED 2-FOLD	UPREGULATED 2-FOLD	FALSE	UP (SK+G)	11731354_x_at	VCX	1.335
11735203_a_at	MEGF10	6.16	FALSE	5.95	FALSE	4.88	FALSE	6.18	FALSE		8.04	TRUE	8.14	TRUE	8.02	TRUE	9.27	TRUE		4.82	FALSE	5.02	FALSE	4.43	FALSE	3.78	FALSE	4		1.51	1.15	-0.85	UPREGULATED 2-FOLD	UPREGULATED 2-FOLD	FALSE	UP (SK+G)	11735203_a_at	MEGF10	1.33
11749694_a_at	CD276	8.6	TRUE	8.44	TRUE	8.43	TRUE	9.82	TRUE		8.76	TRUE	8.72	TRUE	8.34	TRUE	9.4	TRUE		8.23	TRUE	8.18	TRUE	7.72	TRUE	7.93	TRUE	12		1.55	1.1	0.26	UPREGULATED 2-FOLD	UPREGULATED 2-FOLD	FALSE	UP (SK+G)	11749694_a_at	CD276	1.325
11749205_a_at	PXYLP1	6.84	TRUE	6.98	TRUE	8.03	TRUE	9.53	TRUE		6.35	FALSE	6.3	FALSE	6.53	FALSE	7.77	TRUE		9.06	TRUE	9.18	TRUE	9.2	TRUE	9.06	TRUE	9		1.36	1.29	-0.26	UPREGULATED 2-FOLD	UPREGULATED 2-FOLD	FALSE	UP (SK+G)	11749205_a_at	PXYLP1	1.325
11736131_a_at	DCBLD2	10	TRUE	10.06	TRUE	9.58	TRUE	10.81	TRUE		8.05	TRUE	7.98	TRUE	7.55	TRUE	8.94	TRUE		8.34	TRUE	8.33	TRUE	7.84	TRUE	8.7	TRUE	12		1.17	1.46	0.87	UPREGULATED 2-FOLD	UPREGULATED 2-FOLD	FALSE	UP (SK+G)	11736131_a_at	DCBLD2	1.315
11718400_a_at	PNP	8.31	TRUE	8.46	TRUE	8.15	TRUE	9.65	TRUE		9.18	TRUE	9.26	TRUE	8.74	TRUE	10.1	TRUE		9.34	TRUE	9.23	TRUE	9.27	TRUE	9.79	TRUE	12		1.35	1.28	0.63	UPREGULATED 2-FOLD	UPREGULATED 2-FOLD	FALSE	UP (SK+G)	11718400_a_at	PNP	1.315
11719263_x_at	SMTN	6.78	TRUE	6.91	TRUE	6.66	TRUE	7.85	TRUE		5.69	FALSE	5.27	FALSE	5.35	FALSE	6.48	FALSE		5.85	FALSE	6	FALSE	5.97	FALSE	6.8	TRUE	5		1.06	1.55	0.68	UPREGULATED 2-FOLD	UPREGULATED 2-FOLD	FALSE	UP (SK+G)	11719263_x_at	SMTN	1.305
11734857_at	ERO1B	6.4	FALSE	6.7	TRUE	7.1	TRUE	8.69	TRUE		7.69	TRUE	7.85	TRUE	7.67	TRUE	9.15	TRUE		10.19	TRUE	10.09	TRUE	10.27	TRUE	8.91	TRUE	11		1.29	1.32	-1.26	UPREGULATED 2-FOLD	UPREGULATED 2-FOLD	DOWNREGULATED 2-FOLD	UP (SK+G)	11734857_at	ERO1B	1.305
11757735_s_at	DNAJB9	9.9	TRUE	9.91	TRUE	10.52	TRUE	11.81	TRUE		9.66	TRUE	9.56	TRUE	9.83	TRUE	11.05	TRUE		9.38	TRUE	9.35	TRUE	9.44	TRUE	9.67	TRUE	12		1.28	1.32	0.26	UPREGULATED 2-FOLD	UPREGULATED 2-FOLD	FALSE	UP (SK+G)	11757735_s_at	DNAJB9	1.3
11739469_at	TMEM87B	7.93	TRUE	8.16	TRUE	8.71	TRUE	9.96	TRUE		7.24	TRUE	7.27	TRUE	6.91	TRUE	8.52	TRUE		7.19	TRUE	7.21	TRUE	7.2	TRUE	7.04	TRUE	12		1.02	1.58	-0.18	UPREGULATED 2-FOLD	UPREGULATED 2-FOLD	FALSE	UP (SK+G)	11739469_at	TMEM87B	1.3
11716849_s_at	PREX1	5.89	FALSE	6.11	FALSE	7.2	TRUE	8.58	TRUE		8.45	TRUE	8.54	TRUE	8.41	TRUE	9.92	TRUE		7.98	TRUE	7.89	TRUE	8.06	TRUE	7.89	TRUE	10		1.16	1.42	-0.08	UPREGULATED 2-FOLD	UPREGULATED 2-FOLD	FALSE	UP (SK+G)	11716849_s_at	PREX1	1.29
11716151_a_at	PMEPA1	11.25	TRUE	11.19	TRUE	10.39	TRUE	11.46	TRUE		10.71	TRUE	10.8	TRUE	10.41	TRUE	11.93	TRUE		11.1	TRUE	11	TRUE	11.13	TRUE	11.8	TRUE	12		1.13	1.43	0.77	UPREGULATED 2-FOLD	UPREGULATED 2-FOLD	FALSE	UP (SK+G)	11716151_a_at	PMEPA1	1.28
11738516_s_at	ZCCHC6	8.56	TRUE	8.63	TRUE	8.55	TRUE	10.15	TRUE		8.37	TRUE	8.33	TRUE	8.4	TRUE	9.38	TRUE		8.81	TRUE	8.75	TRUE	8.81	TRUE	9.15	TRUE	12		1.53	1.02	0.4	UPREGULATED 2-FOLD	UPREGULATED 2-FOLD	FALSE	UP (SK+G)	11738516_s_at	ZCCHC6	1.275
11719003_x_at	ANKH	5.06	FALSE	5.12	FALSE	6.11	FALSE	7.67	TRUE		5.52	FALSE	5.37	FALSE	5.49	FALSE	6.39	FALSE		8.41	TRUE	8.2	TRUE	8.67	TRUE	8.03	TRUE	5		1.5	1.05	-0.43	UPREGULATED 2-FOLD	UPREGULATED 2-FOLD	FALSE	UP (SK+G)	11719003_x_at	ANKH	1.275
11720815_a_at	BAALC	5.34	FALSE	5.04	FALSE	5.23	FALSE	6.2	FALSE		6.41	FALSE	6.12	FALSE	6.9	TRUE	7.88	TRUE		6.39	FALSE	6.49	FALSE	7.04	TRUE	6.19	FALSE	3		1.27	1.27	-0.95	UPREGULATED 2-FOLD	UPREGULATED 2-FOLD	FALSE	UP (SK+G)	11720815_a_at	BAALC	1.27
11717565_s_at	EMP1	11.28	TRUE	11.39	TRUE	11.84	TRUE	12.97	TRUE		10.44	TRUE	10.46	TRUE	10.74	TRUE	12.27	TRUE		10.28	TRUE	10.33	TRUE	9.73	TRUE	10.28	TRUE	12		1.02	1.51	0.5	UPREGULATED 2-FOLD	UPREGULATED 2-FOLD	FALSE	UP (SK+G)	11717565_s_at	EMP1	1.265
11732136_a_at	SHC1	7.35	TRUE	7.24	TRUE	7.46	TRUE	8.76	TRUE		6.97	TRUE	6.89	TRUE	6.75	TRUE	7.78	TRUE		7.84	TRUE	7.78	TRUE	7.69	TRUE	7.48	TRUE	12		1.41	1.11	-0.15	UPREGULATED 2-FOLD	UPREGULATED 2-FOLD	FALSE	UP (SK+G)	11732136_a_at	SHC1	1.26
11753509_a_at	FOXC1	6.98	TRUE	6.82	TRUE	6.73	TRUE	7.81	TRUE		7.86	TRUE	7.71	TRUE	7.44	TRUE	8.56	TRUE		8.93	TRUE	8.93	TRUE	8.88	TRUE	8.12	TRUE	12		1.24	1.27	-0.76	UPREGULATED 2-FOLD	UPREGULATED 2-FOLD	FALSE	UP (SK+G)	11753509_a_at	FOXC1	1.255
11725185_s_at	KLF12	8.01	TRUE	8.29	TRUE	8.07	TRUE	9.73	TRUE		7.23	TRUE	7.1	TRUE	7.15	TRUE	8.13	TRUE		7.74	TRUE	7.77	TRUE	7.57	TRUE	7.78	TRUE	12		1.38	1.11	0.18	UPREGULATED 2-FOLD	UPREGULATED 2-FOLD	FALSE	UP (SK+G)	11725185_s_at	KLF12	1.245
11747964_a_at	SLC4A7	9.03	TRUE	9.06	TRUE	9.04	TRUE	10.5	TRUE		10.11	TRUE	10.06	TRUE	10.1	TRUE	11.1	TRUE		9.61	TRUE	9.55	TRUE	9.49	TRUE	10.36	TRUE	12		1.43	1.05	0.93	UPREGULATED 2-FOLD	UPREGULATED 2-FOLD	FALSE	UP (SK+G)	11747964_a_at	SLC4A7	1.24
11724819_a_at	SH3KBP1	8.69	TRUE	8.82	TRUE	8.29	TRUE	9.77	TRUE		8.15	TRUE	8	TRUE	7.84	TRUE	8.8	TRUE		9.24	TRUE	9.2	TRUE	9.21	TRUE	9.48	TRUE	12		1.35	1.11	0.31	UPREGULATED 2-FOLD	UPREGULATED 2-FOLD	FALSE	UP (SK+G)	11724819_a_at	SH3KBP1	1.23
11737774_a_at	RNF182	8.47	TRUE	8.55	TRUE	9.51	TRUE	11.02	TRUE		9.72	TRUE	9.81	TRUE	9.54	TRUE	10.66	TRUE		8.78	TRUE	8.65	TRUE	8.67	TRUE	8.74	TRUE	12		1.43	1.03	0.2	UPREGULATED 2-FOLD	UPREGULATED 2-FOLD	FALSE	UP (SK+G)	11737774_a_at	RNF182	1.23
11716150_a_at	PMEPA1	9.12	TRUE	9.05	TRUE	8.42	TRUE	9.39	TRUE		8.73	TRUE	8.82	TRUE	8.39	TRUE	9.9	TRUE		9.3	TRUE	9.22	TRUE	9.46	TRUE	9.83	TRUE	12		1.04	1.42	0.45	UPREGULATED 2-FOLD	UPREGULATED 2-FOLD	FALSE	UP (SK+G)	11716150_a_at	PMEPA1	1.23
11731603_at	TMEM154	6.94	TRUE	6.81	TRUE	6.57	FALSE	7.69	TRUE		3.42	FALSE	3.39	FALSE	3.35	FALSE	4.52	FALSE		4.36	FALSE	4.69	FALSE	4.34	FALSE	5.4	FALSE	3		1.25	1.2	0.73	UPREGULATED 2-FOLD	UPREGULATED 2-FOLD	FALSE	UP (SK+G)	11731603_at	TMEM154	1.225
11722705_at	B3GNT5	9.73	TRUE	9.84	TRUE	9.17	TRUE	10.56	TRUE		7.46	TRUE	7.62	TRUE	7.27	TRUE	8.56	TRUE		8.02	TRUE	8.01	TRUE	8.42	TRUE	8.37	TRUE	12		1.28	1.13	-0.04	UPREGULATED 2-FOLD	UPREGULATED 2-FOLD	FALSE	UP (SK+G)	11722705_at	B3GNT5	1.205
11715177_s_at	TDRKH	5.12	FALSE	5.24	FALSE	4.74	FALSE	6.09	FALSE		8.14	TRUE	8.11	TRUE	8.16	TRUE	9.3	TRUE		7.02	TRUE	6.99	TRUE	7.26	TRUE	7.76	TRUE	8		1.23	1.17	0.53	UPREGULATED 2-FOLD	UPREGULATED 2-FOLD	FALSE	UP (SK+G)	11715177_s_at	TDRKH	1.2
11742278_a_at	CTH	6.87	TRUE	7.22	TRUE	6.14	FALSE	7.6	TRUE		7.45	TRUE	6.85	TRUE	7.87	TRUE	8.56	TRUE		7.62	TRUE	7.32	TRUE	7.85	TRUE	7.76	TRUE	11		1.11	1.29	0.21	UPREGULATED 2-FOLD	UPREGULATED 2-FOLD	FALSE	UP (SK+G)	11742278_a_at	CTH	1.2
11722134_a_at	TNFRSF25	5.74	FALSE	5.46	FALSE	5.17	FALSE	6.18	FALSE		7.66	TRUE	7.74	TRUE	7.8	TRUE	8.99	TRUE		8.23	TRUE	8.39	TRUE	8.51	TRUE	8.91	TRUE	8		1.29	1.11	0.24	UPREGULATED 2-FOLD	UPREGULATED 2-FOLD	FALSE	UP (SK+G)	11722134_a_at	TNFRSF25	1.2
11741134_a_at	PTPN3	4.67	FALSE	4.27	FALSE	4.51	FALSE	5.22	FALSE		7.26	TRUE	6.85	TRUE	6.56	FALSE	7.42	TRUE		6.12	FALSE	6	FALSE	6.13	FALSE	6.09	FALSE	3		1.11	1.27	0.08	UPREGULATED 2-FOLD	UPREGULATED 2-FOLD	FALSE	UP (SK+G)	11741134_a_at	PTPN3	1.19
11755607_a_at	KIAA1549	8.23	TRUE	8.31	TRUE	8.46	TRUE	9.67	TRUE		6.19	FALSE	5.84	FALSE	5.29	FALSE	6.18	FALSE		8.02	TRUE	7.86	TRUE	7.83	TRUE	8.07	TRUE	8		1.13	1.24	0.4	UPREGULATED 2-FOLD	UPREGULATED 2-FOLD	FALSE	UP (SK+G)	11755607_a_at	KIAA1549	1.185
11718738_a_at	ST3GAL1	6.08	FALSE	5.88	FALSE	6.1	FALSE	6.91	TRUE		4.99	FALSE	5.25	FALSE	5.1	FALSE	6.7	TRUE		6.85	TRUE	6.72	TRUE	6.8	TRUE	7.56	TRUE	6		1.01	1.34	0.89	UPREGULATED 2-FOLD	UPREGULATED 2-FOLD	FALSE	UP (SK+G)	11718738_a_at	ST3GAL1	1.175
11747174_x_at	ERO1B	3.81	FALSE	4.05	FALSE	4.07	FALSE	5.5	FALSE		4.77	FALSE	4.75	FALSE	4.42	FALSE	5.53	FALSE		7.34	TRUE	6.96	TRUE	7.41	TRUE	6.41	FALSE	3		1.19	1.13	-0.62	UPREGULATED 2-FOLD	UPREGULATED 2-FOLD	FALSE	UP (SK+G)	11747174_x_at	ERO1B	1.16
11717994_a_at	NR4A1	5.7	FALSE	5.32	FALSE	6.08	FALSE	6.94	TRUE		11.01	TRUE	11.04	TRUE	10.98	TRUE	12.06	TRUE		11.44	TRUE	11.51	TRUE	11.5	TRUE	11.63	TRUE	9		1.24	1.05	0.06	UPREGULATED 2-FOLD	UPREGULATED 2-FOLD	FALSE	UP (SK+G)	11717994_a_at	NR4A1	1.145
11716405_a_at	HTRA1	10.18	TRUE	9.94	TRUE	11.72	TRUE	12.74	TRUE		6.62	FALSE	6.49	FALSE	6.51	FALSE	7.4	TRUE		9.55	TRUE	9.37	TRUE	9.88	TRUE	8.22	TRUE	9		1.26	1.02	-1.48	UPREGULATED 2-FOLD	UPREGULATED 2-FOLD	DOWNREGULATED 2-FOLD	UP (SK+G)	11716405_a_at	HTRA1	1.14
11744085_at	UBALD2	8.66	TRUE	8.47	TRUE	9.04	TRUE	10	TRUE		8.31	TRUE	8.26	TRUE	8.24	TRUE	9.31	TRUE		9.23	TRUE	9.15	TRUE	9.28	TRUE	9.12	TRUE	12		1.15	1.12	-0.08	UPREGULATED 2-FOLD	UPREGULATED 2-FOLD	FALSE	UP (SK+G)	11744085_at	UBALD2	1.135
11736048_at	ANTXR2	8.35	TRUE	8.33	TRUE	9.06	TRUE	10.07	TRUE		6.13	FALSE	6.42	FALSE	6.14	FALSE	7.63	TRUE		6.02	FALSE	6.36	FALSE	6.42	FALSE	6.27	FALSE	5		1.03	1.2	-0.49	UPREGULATED 2-FOLD	UPREGULATED 2-FOLD	FALSE	UP (SK+G)	11736048_at	ANTXR2	1.115
11753466_a_at	ACSS2	5.33	FALSE	5.09	FALSE	5.94	FALSE	6.74	TRUE		7.85	TRUE	7.95	TRUE	8.21	TRUE	9.46	TRUE		6.54	FALSE	6.39	FALSE	6.6	FALSE	6.51	FALSE	5		1.04	1.15	0.06	UPREGULATED 2-FOLD	UPREGULATED 2-FOLD	FALSE	UP (SK+G)	11753466_a_at	ACSS2	1.095
11721305_a_at	PHLDA1	11.8	TRUE	11.86	TRUE	12.16	TRUE	13.23	TRUE		11.95	TRUE	12.08	TRUE	11.92	TRUE	13.2	TRUE		12.29	TRUE	12.22	TRUE	12.39	TRUE	12.81	TRUE	12		1.01	1.15	0.49	UPREGULATED 2-FOLD	UPREGULATED 2-FOLD	FALSE	UP (SK+G)	11721305_a_at	PHLDA1	1.08
11732492_at	KIAA1549	6.64	FALSE	6.8	TRUE	6.97	TRUE	8.17	TRUE		5.37	FALSE	5.31	FALSE	5.04	FALSE	6.1	FALSE		6.66	TRUE	6.41	FALSE	6.48	FALSE	6.41	FALSE	4		1.04	1.12	0.18	UPREGULATED 2-FOLD	UPREGULATED 2-FOLD	FALSE	UP (SK+G)	11732492_at	KIAA1549	1.08
11721307_at	PHLDA1	10.27	TRUE	10.36	TRUE	10.35	TRUE	11.54	TRUE		10.12	TRUE	10.21	TRUE	10.16	TRUE	11.3	TRUE		10.08	TRUE	10.16	TRUE	10.14	TRUE	10.66	TRUE	12		1.1	1.05	0.44	UPREGULATED 2-FOLD	UPREGULATED 2-FOLD	FALSE	UP (SK+G)	11721307_at	PHLDA1	1.075
11741507_a_at	SMOX	5.93	FALSE	5.6	FALSE	6.33	FALSE	7.06	TRUE		6.93	TRUE	6.86	TRUE	6.94	TRUE	7.93	TRUE		7.05	TRUE	7.05	TRUE	6.99	TRUE	7.69	TRUE	9		1.06	1.06	0.7	UPREGULATED 2-FOLD	UPREGULATED 2-FOLD	FALSE	UP (SK+G)	11741507_a_at	SMOX	1.06
11736556_s_at	SLC2A14 /// SLC2A3	8.59	TRUE	8.57	TRUE	8.79	TRUE	9.81	TRUE		8.6	TRUE	8.59	TRUE	8.54	TRUE	9.59	TRUE		8.15	TRUE	8.1	TRUE	7.91	TRUE	7.72	TRUE	12		1.04	1.06	-0.14	UPREGULATED 2-FOLD	UPREGULATED 2-FOLD	FALSE	UP (SK+G)	11736556_s_at	SLC2A14	1.05
11738121_a_at	SNX18	6.85	TRUE	7.17	TRUE	6.68	TRUE	5.99	FALSE		5.54	FALSE	5.75	FALSE	5.84	FALSE	4.99	FALSE		5.95	FALSE	5.9	FALSE	5.69	FALSE	5.92	FALSE	3		-1.01	-1.06	0.28	DOWNREGULATED 2-FOLD	DOWNREGULATED 2-FOLD	FALSE	DOWN (SK+G)	11738121_a_at	SNX18	-1.035
11741735_a_at	CENPN	7.56	TRUE	7.52	TRUE	7.22	TRUE	6.15	FALSE		7.5	TRUE	7.53	TRUE	6.9	TRUE	5.87	FALSE		7.08	TRUE	6.94	TRUE	7.01	TRUE	7.11	TRUE	10		-1.03	-1.06	0.24	DOWNREGULATED 2-FOLD	DOWNREGULATED 2-FOLD	FALSE	DOWN (SK+G)	11741735_a_at	CENPN	-1.045
11740540_a_at	REV3L	9.91	TRUE	10.07	TRUE	10.09	TRUE	9.2	TRUE		9.99	TRUE	10.12	TRUE	10.31	TRUE	9.37	TRUE		9.25	TRUE	9.05	TRUE	8.9	TRUE	8.83	TRUE	12		-1.05	-1.07	0.13	DOWNREGULATED 2-FOLD	DOWNREGULATED 2-FOLD	FALSE	DOWN (SK+G)	11740540_a_at	REV3L	-1.06
11740090_at	DPH6	6.22	FALSE	6.47	FALSE	6.69	TRUE	5.86	FALSE		6.77	TRUE	7.06	TRUE	6.99	TRUE	6.23	FALSE		6.45	FALSE	6.36	FALSE	6.62	FALSE	5.69	FALSE	4		-1.08	-1.05	-0.84	DOWNREGULATED 2-FOLD	DOWNREGULATED 2-FOLD	FALSE	DOWN (SK+G)	11740090_at	DPH6	-1.065
11749794_x_at	ANXA4	10.74	TRUE	10.85	TRUE	10.42	TRUE	9.31	TRUE		9.52	TRUE	9.44	TRUE	9.61	TRUE	8.51	TRUE		9.28	TRUE	9.2	TRUE	8.88	TRUE	8.77	TRUE	12		-1.22	-1.02	-0.03	DOWNREGULATED 2-FOLD	DOWNREGULATED 2-FOLD	FALSE	DOWN (SK+G)	11749794_x_at	ANXA4	-1.12
11756473_a_at	CELF2	4.96	FALSE	5.83	FALSE	3.82	FALSE	3.47	FALSE		9.37	TRUE	9.65	TRUE	9.29	TRUE	8.52	TRUE		3.1	FALSE	3.09	FALSE	3.63	FALSE	3.7	FALSE	4		-1.22	-1.05	0.08	DOWNREGULATED 2-FOLD	DOWNREGULATED 2-FOLD	FALSE	DOWN (SK+G)	11756473_a_at	CELF2	-1.135
11749793_a_at	ANXA4	10.29	TRUE	10.4	TRUE	9.96	TRUE	8.81	TRUE		8.98	TRUE	8.93	TRUE	9.12	TRUE	8.04	TRUE		8.81	TRUE	8.81	TRUE	8.5	TRUE	8.23	TRUE	12		-1.26	-1.03	-0.27	DOWNREGULATED 2-FOLD	DOWNREGULATED 2-FOLD	FALSE	DOWN (SK+G)	11749793_a_at	ANXA4	-1.145
11755652_x_at	MBLAC2	7.14	TRUE	7.43	TRUE	7.44	TRUE	6.51	FALSE		7.57	TRUE	7.58	TRUE	7.81	TRUE	6.73	TRUE		8.18	TRUE	8.16	TRUE	7.99	TRUE	7.41	TRUE	11		-1.22	-1.09	-0.56	DOWNREGULATED 2-FOLD	DOWNREGULATED 2-FOLD	FALSE	DOWN (SK+G)	11755652_x_at	MBLAC2	-1.155
11756897_x_at	TJP2	9.51	TRUE	9.57	TRUE	9.06	TRUE	8.07	TRUE		8.08	TRUE	8.19	TRUE	7.65	TRUE	6.5	FALSE		8.84	TRUE	8.7	TRUE	8.9	TRUE	8.65	TRUE	11		-1.05	-1.26	-0.11	DOWNREGULATED 2-FOLD	DOWNREGULATED 2-FOLD	FALSE	DOWN (SK+G)	11756897_x_at	TJP2	-1.155
11727146_at	GPR160	6.66	TRUE	6.76	TRUE	6.05	FALSE	5.08	FALSE		8.16	TRUE	8.25	TRUE	8.39	TRUE	7.23	TRUE		5.33	FALSE	5.34	FALSE	4.81	FALSE	6.3	FALSE	6		-1.07	-1.25	1.48	DOWNREGULATED 2-FOLD	DOWNREGULATED 2-FOLD	UPREGULATED 2-FOLD	DOWN (SK+G)	11727146_at	GPR160	-1.16
11746594_a_at	MCM2	7.95	TRUE	7.75	TRUE	7.28	TRUE	5.88	FALSE		7.23	TRUE	7.29	TRUE	6.52	FALSE	5.46	FALSE		8.62	TRUE	8.6	TRUE	8.71	TRUE	8.7	TRUE	9		-1.2	-1.12	0.01	DOWNREGULATED 2-FOLD	DOWNREGULATED 2-FOLD	FALSE	DOWN (SK+G)	11746594_a_at	MCM2	-1.16
11715651_s_at	FSTL1	12.75	TRUE	12.63	TRUE	13.02	TRUE	11.88	TRUE		8.45	TRUE	8.26	TRUE	9.14	TRUE	7.65	TRUE		9.2	TRUE	9.16	TRUE	9.44	TRUE	8.93	TRUE	12		-1.02	-1.3	-0.47	DOWNREGULATED 2-FOLD	DOWNREGULATED 2-FOLD	FALSE	DOWN (SK+G)	11715651_s_at	FSTL1	-1.16
11754317_a_at	ANXA4	9.86	TRUE	10.17	TRUE	9.48	TRUE	8.56	TRUE		8.6	TRUE	8.72	TRUE	8.81	TRUE	7.83	TRUE		8.56	TRUE	8.24	TRUE	8	TRUE	7.87	TRUE	12		-1.23	-1.1	0.19	DOWNREGULATED 2-FOLD	DOWNREGULATED 2-FOLD	FALSE	DOWN (SK+G)	11754317_a_at	ANXA4	-1.165
11720263_a_at	MITF	8.74	TRUE	8.8	TRUE	8.17	TRUE	7.15	TRUE		11.49	TRUE	11.62	TRUE	11.67	TRUE	10.54	TRUE		8.43	TRUE	8.29	TRUE	8.89	TRUE	7.87	TRUE	12		-1.08	-1.26	-0.88	DOWNREGULATED 2-FOLD	DOWNREGULATED 2-FOLD	FALSE	DOWN (SK+G)	11720263_a_at	MITF	-1.17
11752842_a_at	FSTL1	9	TRUE	9.1	TRUE	9.54	TRUE	8.31	TRUE		5.3	FALSE	5.19	FALSE	5.8	FALSE	4.67	FALSE		5.54	FALSE	5.3	FALSE	5.67	FALSE	5.56	FALSE	4		-1.33	-1.02	0.13	DOWNREGULATED 2-FOLD	DOWNREGULATED 2-FOLD	FALSE	DOWN (SK+G)	11752842_a_at	FSTL1	-1.175
11753937_at	LINC00473	4.43	FALSE	4.48	FALSE	5.33	FALSE	4.19	FALSE		8.67	TRUE	8.5	TRUE	8.53	TRUE	7.2	TRUE		8.06	TRUE	7.85	TRUE	7.91	TRUE	6.97	TRUE	8		-1.19	-1.16	-0.73	DOWNREGULATED 2-FOLD	DOWNREGULATED 2-FOLD	FALSE	DOWN (SK+G)	11753937_at	LINC00473	-1.175
11716744_x_at	TJP2	9.53	TRUE	9.59	TRUE	9.14	TRUE	8.09	TRUE		8.12	TRUE	8.26	TRUE	7.62	TRUE	6.49	FALSE		8.86	TRUE	8.78	TRUE	9.02	TRUE	8.67	TRUE	11		-1.11	-1.27	-0.27	DOWNREGULATED 2-FOLD	DOWNREGULATED 2-FOLD	FALSE	DOWN (SK+G)	11716744_x_at	TJP2	-1.19
11729458_a_at	FANCI	9.08	TRUE	9.09	TRUE	8.83	TRUE	7.46	TRUE		9.03	TRUE	8.98	TRUE	8.32	TRUE	7.25	TRUE		8.8	TRUE	8.89	TRUE	9.07	TRUE	8.7	TRUE	12		-1.38	-1.02	-0.46	DOWNREGULATED 2-FOLD	DOWNREGULATED 2-FOLD	FALSE	DOWN (SK+G)	11729458_a_at	FANCI	-1.2
11729689_s_at	LYRM7	5.62	FALSE	6.08	FALSE	5.78	FALSE	5.05	FALSE		6.76	TRUE	6.82	TRUE	6.74	TRUE	5.59	FALSE		6.94	TRUE	6.64	FALSE	6.49	FALSE	5.52	FALSE	4		-1.19	-1.21	-0.67	DOWNREGULATED 2-FOLD	DOWNREGULATED 2-FOLD	FALSE	DOWN (SK+G)	11729689_s_at	LYRM7	-1.2
11741400_a_at	STMN1	9.75	TRUE	9.73	TRUE	9.56	TRUE	8.22	TRUE		9.54	TRUE	9.63	TRUE	9.15	TRUE	8.16	TRUE		9.59	TRUE	9.62	TRUE	9.61	TRUE	9.5	TRUE	12		-1.32	-1.08	-0.14	DOWNREGULATED 2-FOLD	DOWNREGULATED 2-FOLD	FALSE	DOWN (SK+G)	11741400_a_at	STMN1	-1.2
11716743_s_at	TJP2	9	TRUE	9.31	TRUE	8.67	TRUE	7.71	TRUE		7.68	TRUE	7.99	TRUE	7.05	TRUE	6.22	FALSE		8.42	TRUE	8.36	TRUE	8.69	TRUE	8.38	TRUE	11		-1.27	-1.14	-0.25	DOWNREGULATED 2-FOLD	DOWNREGULATED 2-FOLD	FALSE	DOWN (SK+G)	11716743_s_at	TJP2	-1.205
11729688_s_at	LYRM7	7.27	TRUE	7.61	TRUE	7.41	TRUE	6.55	FALSE		8.36	TRUE	8.43	TRUE	8.23	TRUE	7.07	TRUE		8.39	TRUE	7.91	TRUE	7.72	TRUE	7.35	TRUE	11		-1.2	-1.23	0.11	DOWNREGULATED 2-FOLD	DOWNREGULATED 2-FOLD	FALSE	DOWN (SK+G)	11729688_s_at	LYRM7	-1.215
11725441_a_at	FOXM1	8.24	TRUE	8.09	TRUE	7.3	TRUE	5.72	FALSE		8.6	TRUE	8.73	TRUE	7.66	TRUE	6.78	TRUE		7.63	TRUE	7.55	TRUE	7.55	TRUE	7.68	TRUE	11		-1.43	-1.01	0.21	DOWNREGULATED 2-FOLD	DOWNREGULATED 2-FOLD	FALSE	DOWN (SK+G)	11725441_a_at	FOXM1	-1.22
11756450_s_at	SYNE2	7.02	TRUE	7.4	TRUE	7.15	TRUE	6.15	FALSE		8.32	TRUE	8.26	TRUE	8.66	TRUE	7.54	TRUE		6.63	FALSE	6.5	FALSE	7.04	TRUE	6.88	TRUE	9		-1.38	-1.06	-0.03	DOWNREGULATED 2-FOLD	DOWNREGULATED 2-FOLD	FALSE	DOWN (SK+G)	11756450_s_at	SYNE2	-1.22
11727490_x_at	KIF11	7.62	TRUE	7.48	TRUE	7.32	TRUE	5.85	FALSE		6.81	TRUE	7.2	TRUE	6.57	FALSE	5.84	FALSE		7.92	TRUE	7.95	TRUE	7.86	TRUE	8.24	TRUE	9		-1.33	-1.12	0.35	DOWNREGULATED 2-FOLD	DOWNREGULATED 2-FOLD	FALSE	DOWN (SK+G)	11727490_x_at	KIF11	-1.225
11736366_x_at	MCM10	6.07	FALSE	6.33	FALSE	5.43	FALSE	4.27	FALSE		6.24	FALSE	6.54	FALSE	5.3	FALSE	4.54	FALSE		6.96	TRUE	6.89	TRUE	6.95	TRUE	7.02	TRUE	4		-1.42	-1.06	0.14	DOWNREGULATED 2-FOLD	DOWNREGULATED 2-FOLD	FALSE	DOWN (SK+G)	11736366_x_at	MCM10	-1.24
11755583_a_at	FAM161A	6.49	FALSE	6.47	FALSE	6.01	FALSE	4.6	FALSE		7.15	TRUE	7.05	TRUE	6.8	TRUE	5.6	FALSE		6.14	FALSE	6.08	FALSE	5.97	FALSE	6.22	FALSE	3		-1.39	-1.1	0.31	DOWNREGULATED 2-FOLD	DOWNREGULATED 2-FOLD	FALSE	DOWN (SK+G)	11755583_a_at	FAM161A	-1.245
11726756_a_at	CDC25A	4.83	FALSE	5.14	FALSE	3.96	FALSE	2.97	FALSE		6.82	TRUE	6.95	TRUE	5.82	FALSE	4.76	FALSE		6.9	TRUE	6.61	FALSE	6.73	TRUE	7.64	TRUE	5		-1.3	-1.19	1.2	DOWNREGULATED 2-FOLD	DOWNREGULATED 2-FOLD	UPREGULATED 2-FOLD	DOWN (SK+G)	11726756_a_at	CDC25A	-1.245
11739840_a_at	INPP4B	6.84	TRUE	6.76	TRUE	6.92	TRUE	5.68	FALSE		7.28	TRUE	7.25	TRUE	7.32	TRUE	5.94	FALSE		7.52	TRUE	7.55	TRUE	7.58	TRUE	6.98	TRUE	10		-1.16	-1.35	-0.63	DOWNREGULATED 2-FOLD	DOWNREGULATED 2-FOLD	FALSE	DOWN (SK+G)	11739840_a_at	INPP4B	-1.255
11758499_s_at	DTL	9.26	TRUE	9.4	TRUE	8.43	TRUE	7.12	TRUE		8.77	TRUE	9.06	TRUE	8.14	TRUE	7.35	TRUE		9.87	TRUE	9.7	TRUE	9.85	TRUE	9.99	TRUE	12		-1.45	-1.08	0.31	DOWNREGULATED 2-FOLD	DOWNREGULATED 2-FOLD	FALSE	DOWN (SK+G)	11758499_s_at	DTL	-1.265
11749691_a_at	HELLS	5.94	FALSE	6.1	FALSE	5.79	FALSE	4.54	FALSE		6.49	FALSE	6.76	TRUE	5.55	FALSE	4.69	FALSE		7.75	TRUE	7.56	TRUE	7.56	TRUE	7.39	TRUE	5		-1.41	-1.13	0.02	DOWNREGULATED 2-FOLD	DOWNREGULATED 2-FOLD	FALSE	DOWN (SK+G)	11749691_a_at	HELLS	-1.27
11744317_x_at	BRCA1	7.37	TRUE	7.31	TRUE	6.72	TRUE	5.56	FALSE		7.04	TRUE	7.12	TRUE	6.49	FALSE	5.09	FALSE		7.19	TRUE	7.23	TRUE	7.07	TRUE	7.36	TRUE	9		-1.1	-1.48	0.25	DOWNREGULATED 2-FOLD	DOWNREGULATED 2-FOLD	FALSE	DOWN (SK+G)	11744317_x_at	BRCA1	-1.29
11749867_x_at	DHFR	7.46	TRUE	7.51	TRUE	7.37	TRUE	6.04	FALSE		7.44	TRUE	7.55	TRUE	6.91	TRUE	5.8	FALSE		7.82	TRUE	7.6	TRUE	7.52	TRUE	6.95	TRUE	10		-1.38	-1.22	-0.35	DOWNREGULATED 2-FOLD	DOWNREGULATED 2-FOLD	FALSE	DOWN (SK+G)	11749867_x_at	DHFR	-1.3
11723957_x_at	LSM5	8.04	TRUE	8.13	TRUE	7.27	TRUE	6.08	FALSE		7.28	TRUE	7.41	TRUE	7.11	TRUE	5.92	FALSE		7.1	TRUE	7.21	TRUE	7.18	TRUE	6.58	FALSE	9		-1.28	-1.32	-0.71	DOWNREGULATED 2-FOLD	DOWNREGULATED 2-FOLD	FALSE	DOWN (SK+G)	11723957_x_at	LSM5	-1.3
11720505_a_at	RAB6B	6.37	FALSE	6.47	FALSE	5.89	FALSE	4.67	FALSE		9.34	TRUE	9.41	TRUE	9.12	TRUE	7.9	TRUE		6.99	TRUE	6.9	TRUE	6.92	TRUE	7.02	TRUE	8		-1.32	-1.29	0.19	DOWNREGULATED 2-FOLD	DOWNREGULATED 2-FOLD	FALSE	DOWN (SK+G)	11720505_a_at	RAB6B	-1.305
11741223_s_at	FAM198B	8.07	TRUE	8.24	TRUE	5.16	FALSE	3.78	FALSE		9.38	TRUE	9.43	TRUE	9.82	TRUE	8.8	TRUE		6.02	FALSE	5.96	FALSE	5.98	FALSE	5.68	FALSE	6		-1.55	-1.07	-0.24	DOWNREGULATED 2-FOLD	DOWNREGULATED 2-FOLD	FALSE	DOWN (SK+G)	11741223_s_at	FAM198B	-1.31
11746467_a_at	HELLS	5.65	FALSE	5.66	FALSE	5.39	FALSE	3.99	FALSE		6.06	FALSE	6.38	FALSE	5.15	FALSE	4.26	FALSE		7.26	TRUE	7.12	TRUE	7.12	TRUE	6.89	TRUE	4		-1.41	-1.21	-0.09	DOWNREGULATED 2-FOLD	DOWNREGULATED 2-FOLD	FALSE	DOWN (SK+G)	11746467_a_at	HELLS	-1.31
11728864_at	GINS1	6.15	FALSE	6.27	FALSE	5.88	FALSE	4.54	FALSE		7.03	TRUE	7.04	TRUE	6.47	FALSE	5.26	FALSE		6.72	TRUE	6.82	TRUE	6.68	TRUE	6.85	TRUE	6		-1.46	-1.22	0.07	DOWNREGULATED 2-FOLD	DOWNREGULATED 2-FOLD	FALSE	DOWN (SK+G)	11728864_at	GINS1	-1.34
11721145_s_at	MKI67	9.23	TRUE	9.27	TRUE	8.72	TRUE	7.09	TRUE		8.66	TRUE	8.78	TRUE	8.12	TRUE	7.19	TRUE		8.82	TRUE	8.78	TRUE	8.81	TRUE	8.85	TRUE	12		-1.67	-1.05	0.08	DOWNREGULATED 2-FOLD	DOWNREGULATED 2-FOLD	FALSE	DOWN (SK+G)	11721145_s_at	MKI67	-1.36
11739560_at	GDAP1	6.9	TRUE	7.13	TRUE	6.59	FALSE	5.2	FALSE		7.61	TRUE	7.52	TRUE	7.32	TRUE	6.12	FALSE		7.56	TRUE	7.63	TRUE	7.42	TRUE	7.06	TRUE	9		-1.62	-1.11	-0.43	DOWNREGULATED 2-FOLD	DOWNREGULATED 2-FOLD	FALSE	DOWN (SK+G)	11739560_at	GDAP1	-1.365
11755584_x_at	FAM161A	6.24	FALSE	6.5	FALSE	6.01	FALSE	4.79	FALSE		7.08	TRUE	6.98	TRUE	6.95	TRUE	5.56	FALSE		6.31	FALSE	6.2	FALSE	5.98	FALSE	6.1	FALSE	3		-1.48	-1.29	0.23	DOWNREGULATED 2-FOLD	DOWNREGULATED 2-FOLD	FALSE	DOWN (SK+G)	11755584_x_at	FAM161A	-1.385
11728749_a_at	HCG22 /// TCF19	7.93	TRUE	7.94	TRUE	7.64	TRUE	6	FALSE		6.01	FALSE	6.1	FALSE	5.32	FALSE	4.27	FALSE		6.81	TRUE	6.51	FALSE	6.69	TRUE	6.9	TRUE	6		-1.65	-1.14	0.51	DOWNREGULATED 2-FOLD	DOWNREGULATED 2-FOLD	FALSE	DOWN (SK+G)	11728749_a_at	HCG22	-1.395
11737796_a_at	KIAA1524	8.33	TRUE	8.8	TRUE	8.16	TRUE	6.85	TRUE		7.5	TRUE	7.68	TRUE	6.75	TRUE	5.86	FALSE		7.5	TRUE	7.46	TRUE	7.21	TRUE	7.73	TRUE	11		-1.78	-1.07	0.56	DOWNREGULATED 2-FOLD	DOWNREGULATED 2-FOLD	FALSE	DOWN (SK+G)	11737796_a_at	KIAA1524	-1.425
11739561_at	GDAP1	6.96	TRUE	7.18	TRUE	6.51	FALSE	5.31	FALSE		7.3	TRUE	7.4	TRUE	7.21	TRUE	5.88	FALSE		7.59	TRUE	7.32	TRUE	7.16	TRUE	6.49	FALSE	8		-1.42	-1.43	-0.4	DOWNREGULATED 2-FOLD	DOWNREGULATED 2-FOLD	FALSE	DOWN (SK+G)	11739561_at	GDAP1	-1.425
11749656_a_at	ARHGAP11A	8.03	TRUE	8.12	TRUE	7.88	TRUE	6.16	FALSE		8.06	TRUE	8.1	TRUE	7.32	TRUE	6.28	FALSE		8.1	TRUE	7.79	TRUE	7.97	TRUE	8.42	TRUE	10		-1.81	-1.08	0.76	DOWNREGULATED 2-FOLD	DOWNREGULATED 2-FOLD	FALSE	DOWN (SK+G)	11749656_a_at	ARHGAP11A	-1.445
11722826_a_at	NCAPG	9.05	TRUE	8.98	TRUE	8.91	TRUE	7.01	TRUE		9.3	TRUE	9.32	TRUE	8.62	TRUE	7.55	TRUE		9.99	TRUE	9.64	TRUE	9.88	TRUE	10.18	TRUE	12		-1.83	-1.09	0.65	DOWNREGULATED 2-FOLD	DOWNREGULATED 2-FOLD	FALSE	DOWN (SK+G)	11722826_a_at	NCAPG	-1.46
11758478_s_at	CDCA7	8.91	TRUE	9.01	TRUE	8.67	TRUE	6.88	TRUE		9	TRUE	9.11	TRUE	8.57	TRUE	7.65	TRUE		9.2	TRUE	9.2	TRUE	9.21	TRUE	9.1	TRUE	12		-1.89	-1.03	-0.11	DOWNREGULATED 2-FOLD	DOWNREGULATED 2-FOLD	FALSE	DOWN (SK+G)	11758478_s_at	CDCA7	-1.46
11736548_s_at	FANCD2 /// FANCD2P2	7.42	TRUE	7.45	TRUE	6.72	TRUE	5.39	FALSE		6.5	FALSE	6.66	TRUE	6.35	FALSE	4.95	FALSE		5.61	FALSE	5.75	FALSE	5.85	FALSE	5.83	FALSE	4		-1.36	-1.56	-0.16	DOWNREGULATED 2-FOLD	DOWNREGULATED 2-FOLD	FALSE	DOWN (SK+G)	11736548_s_at	FANCD2	-1.46
11724026_a_at	TCF19	8.17	TRUE	8.24	TRUE	7.79	TRUE	6.44	FALSE		6.47	FALSE	6.54	FALSE	5.95	FALSE	4.5	FALSE		6.88	TRUE	6.82	TRUE	6.51	FALSE	6.85	TRUE	6		-1.42	-1.52	0.4	DOWNREGULATED 2-FOLD	DOWNREGULATED 2-FOLD	FALSE	DOWN (SK+G)	11724026_a_at	TCF19	-1.47
11756626_s_at	ZWINT	10.8	TRUE	10.78	TRUE	10.57	TRUE	8.91	TRUE		10.16	TRUE	10.34	TRUE	9.43	TRUE	8.29	TRUE		10.57	TRUE	10.67	TRUE	10.56	TRUE	10.33	TRUE	12		-1.64	-1.32	-0.33	DOWNREGULATED 2-FOLD	DOWNREGULATED 2-FOLD	FALSE	DOWN (SK+G)	11756626_s_at	ZWINT	-1.48
11743296_a_at	CENPF	9.41	TRUE	9.27	TRUE	8.99	TRUE	7.05	TRUE		8.94	TRUE	8.91	TRUE	8.61	TRUE	7.41	TRUE		9.42	TRUE	9.34	TRUE	9.54	TRUE	9.55	TRUE	12		-1.8	-1.17	0.09	DOWNREGULATED 2-FOLD	DOWNREGULATED 2-FOLD	FALSE	DOWN (SK+G)	11743296_a_at	CENPF	-1.485
11718998_x_at	DHFR	10.13	TRUE	10.37	TRUE	9.99	TRUE	8.42	TRUE		9.06	TRUE	9.27	TRUE	8.4	TRUE	7.4	TRUE		9.71	TRUE	9.28	TRUE	9.01	TRUE	8.38	TRUE	12		-1.81	-1.21	-0.2	DOWNREGULATED 2-FOLD	DOWNREGULATED 2-FOLD	FALSE	DOWN (SK+G)	11718998_x_at	DHFR	-1.51
11735584_x_at	BRCA1	8.3	TRUE	8.3	TRUE	7.58	TRUE	6.04	FALSE		7.94	TRUE	8.1	TRUE	7.46	TRUE	6.13	FALSE		8.2	TRUE	8.24	TRUE	8.21	TRUE	8.62	TRUE	10		-1.54	-1.49	0.37	DOWNREGULATED 2-FOLD	DOWNREGULATED 2-FOLD	FALSE	DOWN (SK+G)	11735584_x_at	BRCA1	-1.515
11755444_a_at	MCOLN3	7.02	TRUE	7.13	TRUE	6.66	TRUE	5.48	FALSE		4.78	FALSE	5.05	FALSE	5.36	FALSE	3.81	FALSE		6.09	FALSE	6.02	FALSE	5.97	FALSE	5.67	FALSE	3		-1.29	-1.82	-0.23	DOWNREGULATED 2-FOLD	DOWNREGULATED 2-FOLD	FALSE	DOWN (SK+G)	11755444_a_at	MCOLN3	-1.555
11727968_at	ESCO2	8.32	TRUE	8.47	TRUE	7.61	TRUE	5.98	FALSE		8.76	TRUE	8.97	TRUE	8.06	TRUE	6.92	TRUE		7.68	TRUE	7.55	TRUE	7.4	TRUE	7.69	TRUE	11		-1.78	-1.35	0.42	DOWNREGULATED 2-FOLD	DOWNREGULATED 2-FOLD	FALSE	DOWN (SK+G)	11727968_at	ESCO2	-1.565
11732191_s_at	RAD51AP1	8.37	TRUE	8.67	TRUE	7.55	TRUE	5.81	FALSE		8.03	TRUE	8.29	TRUE	7.37	TRUE	6.53	FALSE		8.75	TRUE	8.59	TRUE	8.86	TRUE	8.75	TRUE	10		-2.04	-1.1	0.05	DOWNREGULATED 2-FOLD	DOWNREGULATED 2-FOLD	FALSE	DOWN (SK+G)	11732191_s_at	RAD51AP1	-1.57
11747280_x_at	DHFR	7.55	TRUE	7.86	TRUE	7.66	TRUE	6.27	FALSE		7.08	TRUE	7.29	TRUE	6.6	FALSE	5.37	FALSE		7.63	TRUE	7.41	TRUE	7.38	TRUE	6.62	FALSE	8		-1.7	-1.44	-0.54	DOWNREGULATED 2-FOLD	DOWNREGULATED 2-FOLD	FALSE	DOWN (SK+G)	11747280_x_at	DHFR	-1.57
11757534_s_at	FAM198B	7.72	TRUE	7.86	TRUE	4.73	FALSE	2.9	FALSE		9.21	TRUE	9.31	TRUE	9.41	TRUE	8.29	TRUE		5.82	FALSE	5.9	FALSE	5.63	FALSE	5.27	FALSE	6		-1.97	-1.22	-0.44	DOWNREGULATED 2-FOLD	DOWNREGULATED 2-FOLD	FALSE	DOWN (SK+G)	11757534_s_at	FAM198B	-1.595
11721632_a_at	TMEM97	7.7	TRUE	7.89	TRUE	7.17	TRUE	5.3	FALSE		8.65	TRUE	8.76	TRUE	8.14	TRUE	7.09	TRUE		9.13	TRUE	9	TRUE	9.03	TRUE	9.1	TRUE	11		-2.06	-1.16	0.2	DOWNREGULATED 2-FOLD	DOWNREGULATED 2-FOLD	FALSE	DOWN (SK+G)	11721632_a_at	TMEM97	-1.61
11747886_a_at	RAD51AP1	7.15	TRUE	7.41	TRUE	6.86	TRUE	5	FALSE		7.34	TRUE	7.26	TRUE	6.61	FALSE	5.43	FALSE		7.6	TRUE	7.6	TRUE	7.62	TRUE	7.76	TRUE	9		-2.12	-1.1	0.14	DOWNREGULATED 2-FOLD	DOWNREGULATED 2-FOLD	FALSE	DOWN (SK+G)	11747886_a_at	RAD51AP1	-1.61
11728300_at	CCNE2	7.14	TRUE	7.4	TRUE	6.72	TRUE	5.58	FALSE		6.83	TRUE	7.15	TRUE	5.74	FALSE	4.22	FALSE		7.91	TRUE	7.7	TRUE	7.65	TRUE	7.85	TRUE	9		-1.4	-1.84	0.41	DOWNREGULATED 2-FOLD	DOWNREGULATED 2-FOLD	FALSE	DOWN (SK+G)	11728300_at	CCNE2	-1.62
11758572_s_at	HELLS	7.21	TRUE	7.43	TRUE	7.13	TRUE	5.36	FALSE		7.71	TRUE	7.79	TRUE	6.77	TRUE	5.51	FALSE		8.97	TRUE	8.86	TRUE	8.76	TRUE	8.52	TRUE	10		-1.99	-1.34	-0.13	DOWNREGULATED 2-FOLD	DOWNREGULATED 2-FOLD	FALSE	DOWN (SK+G)	11758572_s_at	HELLS	-1.665
11743190_s_at	RAD51AP1	8.59	TRUE	8.92	TRUE	7.85	TRUE	6.02	FALSE		8.25	TRUE	8.51	TRUE	7.7	TRUE	6.76	TRUE		9	TRUE	8.81	TRUE	9.04	TRUE	8.98	TRUE	11		-2.16	-1.2	0.13	DOWNREGULATED 2-FOLD	DOWNREGULATED 2-FOLD	FALSE	DOWN (SK+G)	11743190_s_at	RAD51AP1	-1.68
11736249_x_at	KIAA0101	7.04	TRUE	7.14	TRUE	6.25	FALSE	4.55	FALSE		6.65	TRUE	7.18	TRUE	5.79	FALSE	4.61	FALSE		7.37	TRUE	6.86	TRUE	7.08	TRUE	7.06	TRUE	8		-1.8	-1.71	0.49	DOWNREGULATED 2-FOLD	DOWNREGULATED 2-FOLD	FALSE	DOWN (SK+G)	11736249_x_at	KIAA0101	-1.755
11758031_s_at	BHLHE41	7.83	TRUE	8.09	TRUE	8.29	TRUE	7.23	TRUE		10.42	TRUE	10.43	TRUE	10.75	TRUE	8.55	TRUE		6.27	FALSE	6.32	FALSE	6.4	FALSE	7.49	TRUE	9		-1.32	-2.21	1.04	DOWNREGULATED 2-FOLD	DOWNREGULATED 2-FOLD	UPREGULATED 2-FOLD	DOWN (SK+G)	11758031_s_at	BHLHE41	-1.765
11728101_at	ZNF367	8.11	TRUE	8.27	TRUE	8.03	TRUE	6.31	FALSE		8.66	TRUE	8.87	TRUE	7.95	TRUE	6.36	FALSE		8.28	TRUE	7.92	TRUE	8.01	TRUE	8.56	TRUE	10		-1.88	-1.8	0.91	DOWNREGULATED 2-FOLD	DOWNREGULATED 2-FOLD	FALSE	DOWN (SK+G)	11728101_at	ZNF367	-1.84
11739932_a_at	FAM111B	6.38	FALSE	6.71	TRUE	6.65	TRUE	4.67	FALSE		6.63	FALSE	6.67	TRUE	5.27	FALSE	3.84	FALSE		6.33	FALSE	6.07	FALSE	5.99	FALSE	6.27	FALSE	3		-2.31	-1.47	0.54	DOWNREGULATED 2-FOLD	DOWNREGULATED 2-FOLD	FALSE	DOWN (SK+G)	11739932_a_at	FAM111B	-1.89
11759184_at	PLXNC1	7.62	TRUE	7.66	TRUE	7.3	TRUE	5.43	FALSE		7.04	TRUE	6.94	TRUE	7.9	TRUE	5.85	FALSE		5.63	FALSE	5.58	FALSE	5.56	FALSE	5.66	FALSE	6		-1.91	-1.95	0.15	DOWNREGULATED 2-FOLD	DOWNREGULATED 2-FOLD	FALSE	DOWN (SK+G)	11759184_at	PLXNC1	-1.93
11715101_s_at	HIST1H3G	6.87	TRUE	6.71	TRUE	6.76	TRUE	6.53	FALSE		6.57	FALSE	6.54	FALSE	6.6	FALSE	6.75	TRUE		7.3	TRUE	7.21	TRUE	7.19	TRUE	7.01	TRUE	8		-0.07	0.18	-0.09	FALSE	FALSE	FALSE		11715101_s_at	HIST1H3G
11715111_s_at	CGB /// CGB1 /// CGB2 /// CGB5 /// CGB7 /// CGB8	8.28	TRUE	8	TRUE	8.15	TRUE	8.14	TRUE		8.08	TRUE	8.41	TRUE	8.38	TRUE	8.41	TRUE		8.12	TRUE	8.2	TRUE	7.96	TRUE	8.18	TRUE	12		0.27	-0.3	0.14	FALSE	FALSE	FALSE		11715111_s_at	CGB /// CGB1 /// CGB2 /// CGB5 /// CGB7 /// CGB8
11715113_x_at	FAM86C1	8.29	TRUE	8.11	TRUE	8.09	TRUE	8	TRUE		8.72	TRUE	8.74	TRUE	8.87	TRUE	8.7	TRUE		8.58	TRUE	8.74	TRUE	8.64	TRUE	8.27	TRUE	12		0.09	-0.19	-0.53	FALSE	FALSE	FALSE		11715113_x_at	FAM86C1
11715114_x_at	FAM86C1	8.37	TRUE	8.3	TRUE	8.21	TRUE	7.96	TRUE		8.91	TRUE	8.9	TRUE	9.04	TRUE	8.99	TRUE		8.79	TRUE	8.81	TRUE	8.69	TRUE	8.31	TRUE	12		-0.18	-0.04	-0.4	FALSE	FALSE	FALSE		11715114_x_at	FAM86C1
11715116_s_at	HIST1H4E	5.21	FALSE	5.56	FALSE	5.46	FALSE	5.55	FALSE		5.61	FALSE	5.54	FALSE	5.13	FALSE	5.04	FALSE		6.97	TRUE	6.9	TRUE	6.74	TRUE	6.56	FALSE	3		-0.26	-0.02	-0.11	FALSE	FALSE	FALSE		11715116_s_at	HIST1H4E
11715124_s_at	CACNG8	8.04	TRUE	7.85	TRUE	8.1	TRUE	8.01	TRUE		7.93	TRUE	7.89	TRUE	7.84	TRUE	7.66	TRUE		7.91	TRUE	7.94	TRUE	8.05	TRUE	7.94	TRUE	12		0.1	-0.14	-0.14	FALSE	FALSE	FALSE		11715124_s_at	CACNG8
11715125_at	MORC2	8.37	TRUE	8.32	TRUE	8.28	TRUE	8.42	TRUE		8.37	TRUE	8.26	TRUE	8.3	TRUE	8.66	TRUE		8.39	TRUE	8.33	TRUE	8.29	TRUE	8.31	TRUE	12		0.19	0.47	0.08	FALSE	FALSE	FALSE		11715125_at	MORC2
11715126_s_at	HIST1H2BN	6.56	FALSE	6.66	TRUE	6.47	FALSE	6.22	FALSE		6.34	FALSE	6.42	FALSE	6.53	FALSE	6.8	TRUE		6.8	TRUE	6.57	FALSE	6.44	FALSE	6.4	FALSE	3		-0.35	0.19	0.19	FALSE	FALSE	FALSE		11715126_s_at	HIST1H2BN
11715128_s_at	PCDHGB5	6.72	TRUE	6.45	FALSE	6.54	FALSE	6.54	FALSE		6.1	FALSE	6.19	FALSE	6.22	FALSE	6.38	FALSE		6.28	FALSE	6.49	FALSE	6.82	TRUE	6.67	TRUE	3		0.27	0.07	-0.36	FALSE	FALSE	FALSE		11715128_s_at	PCDHGB5
11715129_s_at	ZNF600	7.83	TRUE	7.66	TRUE	7.67	TRUE	7.53	TRUE		7.18	TRUE	7.36	TRUE	7.53	TRUE	7.53	TRUE		7.37	TRUE	7.42	TRUE	7.36	TRUE	7.27	TRUE	12		0.03	-0.18	-0.14	FALSE	FALSE	FALSE		11715129_s_at	ZNF600
11715132_x_at	HIST1H2BH	4.51	FALSE	5.03	FALSE	4.6	FALSE	4.19	FALSE		7.11	TRUE	7.42	TRUE	7.04	TRUE	6.36	FALSE		4.38	FALSE	4.35	FALSE	4.22	FALSE	4.32	FALSE	3		-0.93	-0.99	0.13	FALSE	FALSE	FALSE		11715132_x_at	HIST1H2BH
11715137_s_at	SSX2B /// SSX7	8.2	TRUE	8.02	TRUE	8.28	TRUE	8.14	TRUE		8.14	TRUE	8.09	TRUE	8.41	TRUE	8.24	TRUE		7.84	TRUE	8.32	TRUE	8.27	TRUE	8.1	TRUE	12		0.04	-0.12	-0.65	FALSE	FALSE	FALSE		11715137_s_at	SSX2B /// SSX7
11715138_s_at	CGB /// CGB1 /// CGB2 /// CGB5 /// CGB7 /// CGB8	8.22	TRUE	8.27	TRUE	8.37	TRUE	8.33	TRUE		8.22	TRUE	8.34	TRUE	8.5	TRUE	8.45	TRUE		8.26	TRUE	8.37	TRUE	8.01	TRUE	8.27	TRUE	12		-0.09	-0.17	0.15	FALSE	FALSE	FALSE		11715138_s_at	CGB /// CGB1 /// CGB2 /// CGB5 /// CGB7 /// CGB8
11715155_s_at	TUBB7P /// TUBB8 /// TUBB8P7 /// TUBBP5	7.62	TRUE	7.69	TRUE	7.71	TRUE	7.46	TRUE		8.22	TRUE	8.31	TRUE	8.15	TRUE	8.06	TRUE		7.62	TRUE	7.86	TRUE	7.84	TRUE	7.79	TRUE	12		-0.32	-0.18	-0.29	FALSE	FALSE	FALSE		11715155_s_at	TUBB7P /// TUBB8 /// TUBB8P7 /// TUBBP5
11715156_s_at	KRTAP6-1	10.42	TRUE	10.38	TRUE	10.63	TRUE	10.57	TRUE		10.57	TRUE	10.74	TRUE	10.91	TRUE	10.88	TRUE		10.68	TRUE	10.95	TRUE	11.06	TRUE	10.95	TRUE	12		-0.02	-0.2	-0.38	FALSE	FALSE	FALSE		11715156_s_at	KRTAP6-1
11715159_at	SFT2D1	10.87	TRUE	10.88	TRUE	10.96	TRUE	11.09	TRUE		11.52	TRUE	11.5	TRUE	11.39	TRUE	11.49	TRUE		10.63	TRUE	10.66	TRUE	10.52	TRUE	10.62	TRUE	12		0.12	0.12	0.07	FALSE	FALSE	FALSE		11715159_at	SFT2D1
11715165_at	DNAJC12	4.47	FALSE	4.42	FALSE	4.72	FALSE	4.38	FALSE		4.45	FALSE	4.52	FALSE	4.68	FALSE	4.82	FALSE		8.28	TRUE	8.29	TRUE	8.45	TRUE	7.66	TRUE	4		-0.29	0.07	-0.8	FALSE	FALSE	FALSE		11715165_at	DNAJC12
11715167_at	ARHGAP22	8.39	TRUE	8.29	TRUE	8.88	TRUE	9	TRUE		3.92	FALSE	4.07	FALSE	4.17	FALSE	4.19	FALSE		4.65	FALSE	4.56	FALSE	5.1	FALSE	5.2	FALSE	4		0.22	-0.13	0.19	FALSE	FALSE	FALSE		11715167_at	ARHGAP22
11715169_at	PLEKHG2	7.1	TRUE	7.07	TRUE	7.08	TRUE	7.07	TRUE		7.1	TRUE	7.47	TRUE	7.29	TRUE	7.23	TRUE		7.2	TRUE	7.41	TRUE	7.12	TRUE	7	TRUE	12		0.02	-0.43	-0.33	FALSE	FALSE	FALSE		11715169_at	PLEKHG2
11715171_at	DEPDC5	6.05	FALSE	5.99	FALSE	5.92	FALSE	5.98	FALSE		7.78	TRUE	7.68	TRUE	7.74	TRUE	7.21	TRUE		6.31	FALSE	6.05	FALSE	6.05	FALSE	6.19	FALSE	4		0.12	-0.43	0.4	FALSE	FALSE	FALSE		11715171_at	DEPDC5
11715173_s_at	KRTAP10-12	9.18	TRUE	9.02	TRUE	9.16	TRUE	9.07	TRUE		8.89	TRUE	9.13	TRUE	9.23	TRUE	9.37	TRUE		9.02	TRUE	9.02	TRUE	9.05	TRUE	8.81	TRUE	12		0.07	-0.1	-0.24	FALSE	FALSE	FALSE		11715173_s_at	KRTAP10-12
11715174_s_at	KRTAP10-1	7.46	TRUE	7.32	TRUE	7.51	TRUE	7.52	TRUE		7.33	TRUE	7.51	TRUE	7.6	TRUE	7.5	TRUE		7.43	TRUE	7.63	TRUE	7.58	TRUE	7.53	TRUE	12		0.15	-0.28	-0.25	FALSE	FALSE	FALSE		11715174_s_at	KRTAP10-1
11715175_x_at	KRTAP10-3	8.68	TRUE	8.55	TRUE	8.8	TRUE	8.62	TRUE		8.55	TRUE	8.61	TRUE	8.81	TRUE	8.69	TRUE		8.49	TRUE	8.79	TRUE	8.85	TRUE	8.71	TRUE	12		-0.05	-0.18	-0.44	FALSE	FALSE	FALSE		11715175_x_at	KRTAP10-3
11715178_s_at	OR2A14	8.82	TRUE	8.69	TRUE	8.79	TRUE	8.69	TRUE		8.56	TRUE	8.78	TRUE	8.91	TRUE	9.01	TRUE		8.83	TRUE	8.76	TRUE	8.68	TRUE	8.61	TRUE	12		0.03	-0.12	0	FALSE	FALSE	FALSE		11715178_s_at	OR2A14
11715181_x_at	KRTAP10-9	8.06	TRUE	7.85	TRUE	7.78	TRUE	7.86	TRUE		7.74	TRUE	7.79	TRUE	7.73	TRUE	7.96	TRUE		7.5	TRUE	7.61	TRUE	7.74	TRUE	7.78	TRUE	12		0.29	0.18	-0.07	FALSE	FALSE	FALSE		11715181_x_at	KRTAP10-9
11715182_x_at	FAM86C1	8.28	TRUE	8.27	TRUE	8.1	TRUE	8.26	TRUE		8.81	TRUE	8.81	TRUE	8.88	TRUE	8.89	TRUE		8.61	TRUE	8.78	TRUE	8.7	TRUE	8.16	TRUE	12		0.17	0.01	-0.71	FALSE	FALSE	FALSE		11715182_x_at	FAM86C1
11715184_x_at	RPL38	11.45	TRUE	11.56	TRUE	11.33	TRUE	11.36	TRUE		11.75	TRUE	11.87	TRUE	11.89	TRUE	11.89	TRUE		12.05	TRUE	11.99	TRUE	11.89	TRUE	11.99	TRUE	12		-0.08	-0.12	0.16	FALSE	FALSE	FALSE		11715184_x_at	RPL38
11715189_s_at	H3F3B /// H3F3C	12.81	TRUE	12.89	TRUE	12.73	TRUE	12.54	TRUE		12.63	TRUE	12.8	TRUE	12.69	TRUE	12.77	TRUE		12.81	TRUE	12.68	TRUE	12.56	TRUE	12.54	TRUE	12		-0.27	-0.09	0.11	FALSE	FALSE	FALSE		11715189_s_at	H3F3B /// H3F3C
11715193_s_at	UNCX	7.59	TRUE	7.62	TRUE	7.74	TRUE	7.7	TRUE		7.76	TRUE	7.76	TRUE	7.78	TRUE	7.87	TRUE		7.42	TRUE	7.61	TRUE	7.69	TRUE	7.74	TRUE	12		-0.07	0.09	-0.14	FALSE	FALSE	FALSE		11715193_s_at	UNCX
11715195_at	IMPACT	7.22	TRUE	7.5	TRUE	6.96	TRUE	6.24	FALSE		7.5	TRUE	7.65	TRUE	7.69	TRUE	7.57	TRUE		7.24	TRUE	7.06	TRUE	7.32	TRUE	7.12	TRUE	11		-1	-0.27	-0.02	FALSE	FALSE	FALSE		11715195_at	IMPACT
11715198_s_at	DBET /// DUX4 /// DUX4L1 /// DUX4L10 /// DUX4L11 /// DUX4L12 /// DUX4L13 /// DUX4L14 /// DUX4L15 /// DUX4L2 /// DUX4L20 /// DUX4L21 /// DUX4L22 /// DUX4L23 /// DUX4L24 /// DUX4L25 /// DUX4L3 /// DUX4L4 /// DUX4L5 /// DUX4L6 /// DUX4L7 /// DUX4L8	7.63	TRUE	7.56	TRUE	7.93	TRUE	7.97	TRUE		8.24	TRUE	8.29	TRUE	8.35	TRUE	8.17	TRUE		7.81	TRUE	7.98	TRUE	8.18	TRUE	7.94	TRUE	12		0.11	-0.23	-0.41	FALSE	FALSE	FALSE		11715198_s_at	DBET /// DUX4 /// DUX4L1 /// DUX4L10 /// DUX4L11 /// DUX4L12 /// DUX4L13 /// DUX4L14 /// DUX4L15 /// DUX4L2 /// DUX4L20 /// DUX4L21 /// DUX4L22 /// DUX4L23 /// DUX4L24 /// DUX4L25 /// DUX4L3 /// DUX4L4 /// DUX4L5 /// DUX4L6 /// DUX4L7 /// DUX4L8
11715199_s_at	DBET /// DUX4 /// DUX4L1 /// DUX4L10 /// DUX4L11 /// DUX4L12 /// DUX4L13 /// DUX4L14 /// DUX4L15 /// DUX4L2 /// DUX4L20 /// DUX4L21 /// DUX4L22 /// DUX4L23 /// DUX4L24 /// DUX4L25 /// DUX4L3 /// DUX4L4 /// DUX4L5 /// DUX4L6 /// DUX4L7 /// DUX4L8	7.9	TRUE	7.73	TRUE	8.11	TRUE	8.12	TRUE		8.15	TRUE	8.3	TRUE	8.32	TRUE	8.31	TRUE		7.7	TRUE	8.1	TRUE	7.97	TRUE	7.96	TRUE	12		0.18	-0.16	-0.41	FALSE	FALSE	FALSE		11715199_s_at	DBET /// DUX4 /// DUX4L1 /// DUX4L10 /// DUX4L11 /// DUX4L12 /// DUX4L13 /// DUX4L14 /// DUX4L15 /// DUX4L2 /// DUX4L20 /// DUX4L21 /// DUX4L22 /// DUX4L23 /// DUX4L24 /// DUX4L25 /// DUX4L3 /// DUX4L4 /// DUX4L5 /// DUX4L6 /// DUX4L7 /// DUX4L8
11715200_s_at	DBET /// DUX4 /// DUX4L1 /// DUX4L10 /// DUX4L11 /// DUX4L12 /// DUX4L13 /// DUX4L14 /// DUX4L15 /// DUX4L2 /// DUX4L20 /// DUX4L21 /// DUX4L22 /// DUX4L23 /// DUX4L24 /// DUX4L25 /// DUX4L3 /// DUX4L4 /// DUX4L5 /// DUX4L6 /// DUX4L7 /// DUX4L8	8.04	TRUE	7.69	TRUE	7.94	TRUE	8.02	TRUE		8.39	TRUE	8.3	TRUE	8.53	TRUE	8.34	TRUE		7.78	TRUE	8.06	TRUE	8.08	TRUE	7.98	TRUE	12		0.43	-0.1	-0.38	FALSE	FALSE	FALSE		11715200_s_at	DBET /// DUX4 /// DUX4L1 /// DUX4L10 /// DUX4L11 /// DUX4L12 /// DUX4L13 /// DUX4L14 /// DUX4L15 /// DUX4L2 /// DUX4L20 /// DUX4L21 /// DUX4L22 /// DUX4L23 /// DUX4L24 /// DUX4L25 /// DUX4L3 /// DUX4L4 /// DUX4L5 /// DUX4L6 /// DUX4L7 /// DUX4L8
11715201_s_at	DBET /// DUX4 /// DUX4L1 /// DUX4L10 /// DUX4L11 /// DUX4L12 /// DUX4L13 /// DUX4L14 /// DUX4L15 /// DUX4L2 /// DUX4L20 /// DUX4L21 /// DUX4L22 /// DUX4L23 /// DUX4L24 /// DUX4L25 /// DUX4L3 /// DUX4L4 /// DUX4L5 /// DUX4L6 /// DUX4L7 /// DUX4L8	7.96	TRUE	7.9	TRUE	8.23	TRUE	8.11	TRUE		8.45	TRUE	8.36	TRUE	8.48	TRUE	8.31	TRUE		7.83	TRUE	8.08	TRUE	8.08	TRUE	7.82	TRUE	12		-0.06	-0.08	-0.51	FALSE	FALSE	FALSE		11715201_s_at	DBET /// DUX4 /// DUX4L1 /// DUX4L10 /// DUX4L11 /// DUX4L12 /// DUX4L13 /// DUX4L14 /// DUX4L15 /// DUX4L2 /// DUX4L20 /// DUX4L21 /// DUX4L22 /// DUX4L23 /// DUX4L24 /// DUX4L25 /// DUX4L3 /// DUX4L4 /// DUX4L5 /// DUX4L6 /// DUX4L7 /// DUX4L8
11715202_s_at	TCEAL1	9.21	TRUE	9.3	TRUE	9.48	TRUE	9.33	TRUE		8.45	TRUE	8.5	TRUE	8.6	TRUE	8.27	TRUE		8.75	TRUE	8.87	TRUE	8.67	TRUE	8.84	TRUE	12		-0.24	-0.38	0.05	FALSE	FALSE	FALSE		11715202_s_at	TCEAL1
11715208_s_at	CLCN6	6.65	TRUE	6.61	FALSE	7	TRUE	7.17	TRUE		5.59	FALSE	5.74	FALSE	5.52	FALSE	5.72	FALSE		5.07	FALSE	5.52	FALSE	5.89	FALSE	5.79	FALSE	3		0.21	0.05	-0.55	FALSE	FALSE	FALSE		11715208_s_at	CLCN6
11715209_s_at	SCAND1	10.27	TRUE	10.06	TRUE	10.33	TRUE	10.31	TRUE		10.49	TRUE	10.41	TRUE	10.56	TRUE	10.55	TRUE		10.23	TRUE	10.47	TRUE	10.45	TRUE	10.35	TRUE	12		0.19	0.07	-0.34	FALSE	FALSE	FALSE		11715209_s_at	SCAND1
11715210_s_at	PNMAL1	3.76	FALSE	3.65	FALSE	3.89	FALSE	3.78	FALSE		7.82	TRUE	7.74	TRUE	8.21	TRUE	7.62	TRUE		10.62	TRUE	10.59	TRUE	10.62	TRUE	10.55	TRUE	8		-4.44089e-16	-0.51	-0.04	FALSE	FALSE	FALSE		11715210_s_at	PNMAL1
11715212_x_at	SCAND1	9.57	TRUE	9.35	TRUE	9.73	TRUE	9.79	TRUE		10.04	TRUE	10	TRUE	10.01	TRUE	9.85	TRUE		9.89	TRUE	9.91	TRUE	10.09	TRUE	9.84	TRUE	12		0.28	-0.12	-0.27	FALSE	FALSE	FALSE		11715212_x_at	SCAND1
11715218_s_at	FAM127A	11.26	TRUE	11.26	TRUE	11.27	TRUE	11.01	TRUE		10.25	TRUE	10.23	TRUE	10.41	TRUE	10.09	TRUE		10.51	TRUE	10.54	TRUE	10.51	TRUE	10.39	TRUE	12		-0.26	-0.3	-0.15	FALSE	FALSE	FALSE		11715218_s_at	FAM127A
11715221_x_at	NSUN5	7.99	TRUE	8	TRUE	7.78	TRUE	7.76	TRUE		8.43	TRUE	8.49	TRUE	8.34	TRUE	8.18	TRUE		8.25	TRUE	8.26	TRUE	8.32	TRUE	8.63	TRUE	12		-0.03	-0.22	0.3	FALSE	FALSE	FALSE		11715221_x_at	NSUN5
11715222_at	MAGI3	7.13	TRUE	7.02	TRUE	6.87	TRUE	6.62	FALSE		5.55	FALSE	5.49	FALSE	5.54	FALSE	5.3	FALSE		6.03	FALSE	6.11	FALSE	5.86	FALSE	5.81	FALSE	3		-0.14	-0.18	-0.13	FALSE	FALSE	FALSE		11715222_at	MAGI3
11715225_s_at	VPS54	9.03	TRUE	9.16	TRUE	9.09	TRUE	9.26	TRUE		8.86	TRUE	8.87	TRUE	8.82	TRUE	9.07	TRUE		8.51	TRUE	8.59	TRUE	8.52	TRUE	8.62	TRUE	12		0.04	0.24	0.02	FALSE	FALSE	FALSE		11715225_s_at	VPS54
11715231_x_at	RPL36	10.42	TRUE	10.23	TRUE	10.28	TRUE	10.39	TRUE		10.57	TRUE	10.53	TRUE	10.34	TRUE	10.11	TRUE		11.52	TRUE	11.6	TRUE	11.71	TRUE	11.62	TRUE	12		0.3	-0.19	-0.17	FALSE	FALSE	FALSE		11715231_x_at	RPL36
11715232_x_at	RPL36	7.7	TRUE	7.69	TRUE	7.44	TRUE	7.56	TRUE		8.09	TRUE	8.03	TRUE	7.83	TRUE	7.73	TRUE		8.43	TRUE	8.52	TRUE	8.18	TRUE	8.04	TRUE	12		0.13	-0.04	-0.23	FALSE	FALSE	FALSE		11715232_x_at	RPL36
11715233_s_at	SPATC1L	5.32	FALSE	5.54	FALSE	5.35	FALSE	5.12	FALSE		7.43	TRUE	7.37	TRUE	7.4	TRUE	7.45	TRUE		7.02	TRUE	7.09	TRUE	7.14	TRUE	7.09	TRUE	8		-0.45	0.11	-0.12	FALSE	FALSE	FALSE		11715233_s_at	SPATC1L
11715235_x_at	UQCRHL	10.05	TRUE	10.33	TRUE	10.15	TRUE	10.58	TRUE		11.13	TRUE	11.34	TRUE	11.05	TRUE	11.03	TRUE		11.37	TRUE	11.41	TRUE	11.69	TRUE	11.62	TRUE	12		0.15	-0.23	-0.11	FALSE	FALSE	FALSE		11715235_x_at	UQCRHL
11715237_s_at	RPL9 /// RPL9P25 /// RPL9P32 /// RPL9P7 /// TIPIN	12.35	TRUE	12.51	TRUE	12.34	TRUE	12.61	TRUE		12.65	TRUE	12.69	TRUE	12.48	TRUE	12.59	TRUE		12.83	TRUE	12.94	TRUE	13.25	TRUE	13.21	TRUE	12		0.11	0.07	-0.15	FALSE	FALSE	FALSE		11715237_s_at	RPL9 /// RPL9P25 /// RPL9P32 /// RPL9P7 /// TIPIN
11715238_x_at	RPL9	12.11	TRUE	12.14	TRUE	12.11	TRUE	12.41	TRUE		11.95	TRUE	12.05	TRUE	11.83	TRUE	11.98	TRUE		12.76	TRUE	12.8	TRUE	12.83	TRUE	12.92	TRUE	12		0.27	0.05	0.05	FALSE	FALSE	FALSE		11715238_x_at	RPL9
11715239_x_at	IFITM3	11.59	TRUE	11.57	TRUE	11.42	TRUE	10.71	TRUE		7.51	TRUE	7.72	TRUE	8.01	TRUE	7.93	TRUE		11.86	TRUE	11.79	TRUE	11.91	TRUE	11.42	TRUE	12		-0.69	-0.29	-0.42	FALSE	FALSE	FALSE		11715239_x_at	IFITM3
11715240_at	ZNF184	7.75	TRUE	7.9	TRUE	7.62	TRUE	7.35	TRUE		6.74	TRUE	6.78	TRUE	6.43	FALSE	6.65	TRUE		6.94	TRUE	7	TRUE	6.9	TRUE	7.25	TRUE	11		-0.42	0.18	0.29	FALSE	FALSE	FALSE		11715240_at	ZNF184
11715241_s_at	LCE1D	8.65	TRUE	8.5	TRUE	8.67	TRUE	8.49	TRUE		8.37	TRUE	8.47	TRUE	8.64	TRUE	8.73	TRUE		8.19	TRUE	8.45	TRUE	8.35	TRUE	8.35	TRUE	12		-0.03	-0.01	-0.26	FALSE	FALSE	FALSE		11715241_s_at	LCE1D
11715243_x_at	LCE1F	7.47	TRUE	7.45	TRUE	7.35	TRUE	7.4	TRUE		7.31	TRUE	7.53	TRUE	7.6	TRUE	8.13	TRUE		7.44	TRUE	7.25	TRUE	7.15	TRUE	7.1	TRUE	12		0.07	0.31	0.14	FALSE	FALSE	FALSE		11715243_x_at	LCE1F
11715244_x_at	LCE1A	8.4	TRUE	8.15	TRUE	8.21	TRUE	8.2	TRUE		8.28	TRUE	8.32	TRUE	8.5	TRUE	8.62	TRUE		8.12	TRUE	8.24	TRUE	8.15	TRUE	8.17	TRUE	12		0.24	0.08	-0.1	FALSE	FALSE	FALSE		11715244_x_at	LCE1A
11715249_s_at	MAGEA12	6.92	TRUE	7.27	TRUE	6.91	TRUE	7.22	TRUE		7.24	TRUE	7.44	TRUE	7.09	TRUE	7.04	TRUE		7.91	TRUE	7.76	TRUE	7.6	TRUE	7.77	TRUE	12		-0.04	-0.25	0.32	FALSE	FALSE	FALSE		11715249_s_at	MAGEA12
11715251_at	CHST7	6.4	FALSE	6.39	FALSE	5.8	FALSE	6.25	FALSE		6.7	TRUE	6.54	FALSE	6.74	TRUE	7.08	TRUE		7.1	TRUE	7.21	TRUE	6.97	TRUE	7.17	TRUE	7		0.46	0.5	0.09	FALSE	FALSE	FALSE		11715251_at	CHST7
11715252_at	RSRC1	9.68	TRUE	9.85	TRUE	9.92	TRUE	9.65	TRUE		8.39	TRUE	8.28	TRUE	8.22	TRUE	8.11	TRUE		8.8	TRUE	8.82	TRUE	8.6	TRUE	9.05	TRUE	12		-0.44	0	0.43	FALSE	FALSE	FALSE		11715252_at	RSRC1
11715253_s_at	KRTAP10-10 /// KRTAP10-6	7.69	TRUE	7.65	TRUE	7.69	TRUE	7.73	TRUE		7.61	TRUE	7.66	TRUE	7.78	TRUE	8.01	TRUE		7.66	TRUE	7.73	TRUE	7.47	TRUE	7.58	TRUE	12		0.08	0.18	0.04	FALSE	FALSE	FALSE		11715253_s_at	KRTAP10-10 /// KRTAP10-6
11715258_s_at	PTMS	8.16	TRUE	8.03	TRUE	7.96	TRUE	8.07	TRUE		7.96	TRUE	7.87	TRUE	8.01	TRUE	7.72	TRUE		7.86	TRUE	7.9	TRUE	7.75	TRUE	7.61	TRUE	12		0.24	-0.2	-0.18	FALSE	FALSE	FALSE		11715258_s_at	PTMS
11715260_at	RRNAD1	7.26	TRUE	6.88	TRUE	7.2	TRUE	7.12	TRUE		6.57	FALSE	6.69	TRUE	6.65	TRUE	7.02	TRUE		7.75	TRUE	7.69	TRUE	7.94	TRUE	7.88	TRUE	11		0.3	0.25	-8.88178e-16	FALSE	FALSE	FALSE		11715260_at	RRNAD1
11715264_s_at	UTS2R	6.98	TRUE	6.92	TRUE	7.04	TRUE	7.05	TRUE		7.1	TRUE	7.01	TRUE	7.16	TRUE	7.06	TRUE		6.86	TRUE	7.1	TRUE	7.09	TRUE	6.9	TRUE	12		0.07	-0.01	-0.43	FALSE	FALSE	FALSE		11715264_s_at	UTS2R
11715265_at	FIG4	8.64	TRUE	8.62	TRUE	8.91	TRUE	8.33	TRUE		8.79	TRUE	8.58	TRUE	8.92	TRUE	8.61	TRUE		7.66	TRUE	7.48	TRUE	7.58	TRUE	7.65	TRUE	12		-0.56	-0.1	0.25	FALSE	FALSE	FALSE		11715265_at	FIG4
11715271_s_at	DBET /// DUX4 /// DUX4L1 /// DUX4L10 /// DUX4L11 /// DUX4L12 /// DUX4L13 /// DUX4L14 /// DUX4L15 /// DUX4L2 /// DUX4L20 /// DUX4L21 /// DUX4L22 /// DUX4L23 /// DUX4L24 /// DUX4L25 /// DUX4L3 /// DUX4L4 /// DUX4L5 /// DUX4L6 /// DUX4L7 /// DUX4L8	8.31	TRUE	7.97	TRUE	8.4	TRUE	8.31	TRUE		8.58	TRUE	8.56	TRUE	8.65	TRUE	8.68	TRUE		7.96	TRUE	8.3	TRUE	8.22	TRUE	8.41	TRUE	12		0.25	0.05	-0.15	FALSE	FALSE	FALSE		11715271_s_at	DBET /// DUX4 /// DUX4L1 /// DUX4L10 /// DUX4L11 /// DUX4L12 /// DUX4L13 /// DUX4L14 /// DUX4L15 /// DUX4L2 /// DUX4L20 /// DUX4L21 /// DUX4L22 /// DUX4L23 /// DUX4L24 /// DUX4L25 /// DUX4L3 /// DUX4L4 /// DUX4L5 /// DUX4L6 /// DUX4L7 /// DUX4L8
11715276_s_at	AURKAIP1	9.85	TRUE	9.89	TRUE	9.74	TRUE	9.89	TRUE		10.55	TRUE	10.57	TRUE	10.26	TRUE	10.14	TRUE		10.54	TRUE	10.27	TRUE	10.27	TRUE	10.26	TRUE	12		0.11	-0.14	0.26	FALSE	FALSE	FALSE		11715276_s_at	AURKAIP1
11715277_s_at	AURKAIP1	9.83	TRUE	9.89	TRUE	9.68	TRUE	9.86	TRUE		10.54	TRUE	10.61	TRUE	10.29	TRUE	10.12	TRUE		10.47	TRUE	10.36	TRUE	10.3	TRUE	10.16	TRUE	12		0.12	-0.24	-0.03	FALSE	FALSE	FALSE		11715277_s_at	AURKAIP1
11715278_s_at	AURKAIP1	10.07	TRUE	10.18	TRUE	9.92	TRUE	10.04	TRUE		10.74	TRUE	10.78	TRUE	10.49	TRUE	10.35	TRUE		10.69	TRUE	10.49	TRUE	10.46	TRUE	10.35	TRUE	12		0.01	-0.18	0.09	FALSE	FALSE	FALSE		11715278_s_at	AURKAIP1
11715280_s_at	KRT17	7.51	TRUE	7.31	TRUE	7.21	TRUE	6.36	FALSE		5.8	FALSE	5.77	FALSE	5.76	FALSE	7.25	TRUE		5.52	FALSE	5.88	FALSE	5.68	FALSE	5.73	FALSE	4		-0.65	1.52	-0.31	FALSE	UPREGULATED 2-FOLD	FALSE		11715280_s_at	KRT17
11715282_s_at	CGB /// CGB1 /// CGB2 /// CGB5 /// CGB7 /// CGB8	8.27	TRUE	8.17	TRUE	8.23	TRUE	8.1	TRUE		8.21	TRUE	8.37	TRUE	8.39	TRUE	8.36	TRUE		8.14	TRUE	8.2	TRUE	7.82	TRUE	8.1	TRUE	12		-0.03	-0.19	0.22	FALSE	FALSE	FALSE		11715282_s_at	CGB /// CGB1 /// CGB2 /// CGB5 /// CGB7 /// CGB8
11715287_at	C15orf40	6.65	TRUE	6.66	TRUE	6.73	TRUE	6.84	TRUE		7	TRUE	6.83	TRUE	6.65	TRUE	6.51	FALSE		6.64	FALSE	6.8	TRUE	6.63	FALSE	6.73	TRUE	9		0.1	0.03	-0.06	FALSE	FALSE	FALSE		11715287_at	C15orf40
11715296_s_at	KRT33A	7.07	TRUE	7.25	TRUE	7.26	TRUE	7.37	TRUE		7.17	TRUE	7.02	TRUE	7.11	TRUE	7.48	TRUE		7.37	TRUE	7.26	TRUE	7.24	TRUE	7.43	TRUE	12		-0.07	0.52	0.3	FALSE	FALSE	FALSE		11715296_s_at	KRT33A
11715301_s_at	NOP16	9.14	TRUE	9.17	TRUE	8.79	TRUE	8.81	TRUE		10.36	TRUE	10.26	TRUE	9.91	TRUE	9.15	TRUE		10.75	TRUE	10.63	TRUE	10.68	TRUE	10.49	TRUE	12		-0.01	-0.66	-0.07	FALSE	FALSE	FALSE		11715301_s_at	NOP16
11715303_s_at	CEMP1	6.75	TRUE	6.78	TRUE	6.75	TRUE	6.78	TRUE		6.53	FALSE	6.92	TRUE	6.79	TRUE	6.78	TRUE		6.94	TRUE	6.77	TRUE	6.78	TRUE	6.86	TRUE	11		0	-0.4	0.25	FALSE	FALSE	FALSE		11715303_s_at	CEMP1
11715305_s_at	HOXA10	5.62	FALSE	5.06	FALSE	5.18	FALSE	4.89	FALSE		7.44	TRUE	7.59	TRUE	7.2	TRUE	7.04	TRUE		8.99	TRUE	8.94	TRUE	8.96	TRUE	8.98	TRUE	8		0.27	-0.31	0.07	FALSE	FALSE	FALSE		11715305_s_at	HOXA10
11715307_s_at	MLXIPL	6.42	FALSE	6.45	FALSE	6.53	FALSE	7.02	TRUE		6.73	TRUE	6.82	TRUE	6.93	TRUE	6.95	TRUE		6.61	FALSE	6.89	TRUE	6.79	TRUE	6.8	TRUE	8		0.46	-0.07	-0.27	FALSE	FALSE	FALSE		11715307_s_at	MLXIPL
11715308_s_at	MLXIPL	6.64	FALSE	6.37	FALSE	6.75	TRUE	6.71	TRUE		6.7	TRUE	7	TRUE	6.88	TRUE	7.12	TRUE		6.74	TRUE	6.88	TRUE	6.89	TRUE	6.81	TRUE	10		0.23	-0.06	-0.22	FALSE	FALSE	FALSE		11715308_s_at	MLXIPL
11715309_s_at	MLXIPL	6.9	TRUE	6.58	FALSE	6.84	TRUE	6.99	TRUE		6.9	TRUE	6.95	TRUE	7.13	TRUE	7.09	TRUE		6.91	TRUE	6.83	TRUE	6.98	TRUE	6.85	TRUE	11		0.47	-0.09	-0.05	FALSE	FALSE	FALSE		11715309_s_at	MLXIPL
11715310_s_at	MLXIPL	6.77	TRUE	6.77	TRUE	6.92	TRUE	6.84	TRUE		6.9	TRUE	6.98	TRUE	7.19	TRUE	7.29	TRUE		7.09	TRUE	6.97	TRUE	6.83	TRUE	6.93	TRUE	12		-0.08	0.02	0.22	FALSE	FALSE	FALSE		11715310_s_at	MLXIPL
11715313_s_at	LHB	8.6	TRUE	8.44	TRUE	8.7	TRUE	8.58	TRUE		8.52	TRUE	8.61	TRUE	8.77	TRUE	8.74	TRUE		8.53	TRUE	8.57	TRUE	8.47	TRUE	8.37	TRUE	12		0.04	-0.12	-0.14	FALSE	FALSE	FALSE		11715313_s_at	LHB
11715316_x_at	HLA-C	12.94	TRUE	13.14	TRUE	12.81	TRUE	12.87	TRUE		4.93	FALSE	5.06	FALSE	5.31	FALSE	5.04	FALSE		5.41	FALSE	5.59	FALSE	5.82	FALSE	5.62	FALSE	4		-0.14	-0.4	-0.38	FALSE	FALSE	FALSE		11715316_x_at	HLA-C
11715317_s_at	CGB /// CGB1 /// CGB2 /// CGB5 /// CGB7 /// CGB8	8.52	TRUE	8.5	TRUE	8.31	TRUE	8.52	TRUE		8.48	TRUE	8.58	TRUE	8.61	TRUE	8.82	TRUE		8.53	TRUE	8.6	TRUE	8.26	TRUE	8.38	TRUE	12		0.23	0.11	0.05	FALSE	FALSE	FALSE		11715317_s_at	CGB /// CGB1 /// CGB2 /// CGB5 /// CGB7 /// CGB8
11715321_x_at	KRTAP10-8	8.61	TRUE	8.37	TRUE	8.64	TRUE	8.68	TRUE		8.23	TRUE	8.37	TRUE	8.53	TRUE	8.71	TRUE		8.33	TRUE	8.38	TRUE	8.1	TRUE	8.14	TRUE	12		0.28	0.04	-0.01	FALSE	FALSE	FALSE		11715321_x_at	KRTAP10-8
11715325_at	VSTM5	7.46	TRUE	7.27	TRUE	7.22	TRUE	7.18	TRUE		7.21	TRUE	7.29	TRUE	7.31	TRUE	7.62	TRUE		7.47	TRUE	7.49	TRUE	7.51	TRUE	7.64	TRUE	12		0.15	0.23	0.11	FALSE	FALSE	FALSE		11715325_at	VSTM5
11715327_x_at	CBWD1 /// CBWD3	7.36	TRUE	7.72	TRUE	7.38	TRUE	7.32	TRUE		7.14	TRUE	7.28	TRUE	7.13	TRUE	7.19	TRUE		7.58	TRUE	7.25	TRUE	7.12	TRUE	7.17	TRUE	12		-0.42	-0.08	0.38	FALSE	FALSE	FALSE		11715327_x_at	CBWD1 /// CBWD3
11715329_at	SLC6A15	5.1	FALSE	5.18	FALSE	5.92	FALSE	6.29	FALSE		8.73	TRUE	8.7	TRUE	8.59	TRUE	7.89	TRUE		7.98	TRUE	7.83	TRUE	8.12	TRUE	8.2	TRUE	8		0.29	-0.67	0.23	FALSE	FALSE	FALSE		11715329_at	SLC6A15
11715331_x_at	DSN1	9.99	TRUE	10.02	TRUE	9.51	TRUE	9.02	TRUE		9.92	TRUE	9.95	TRUE	9.47	TRUE	9.25	TRUE		9.86	TRUE	9.82	TRUE	9.85	TRUE	10.53	TRUE	12		-0.52	-0.25	0.72	FALSE	FALSE	FALSE		11715331_x_at	DSN1
11715337_s_at	GH1 /// GH2	6.77	TRUE	6.77	TRUE	6.6	FALSE	6.68	TRUE		6.58	FALSE	6.94	TRUE	6.97	TRUE	6.99	TRUE		6.66	TRUE	6.53	FALSE	6.16	FALSE	6.44	FALSE	7		0.08	-0.34	0.41	FALSE	FALSE	FALSE		11715337_s_at	GH1 /// GH2
11715344_at	GSTP1	10.87	TRUE	10.78	TRUE	11.18	TRUE	11.12	TRUE		12.38	TRUE	12.31	TRUE	12.47	TRUE	11.81	TRUE		11.79	TRUE	11.83	TRUE	11.99	TRUE	11.83	TRUE	12		0.03	-0.59	-0.2	FALSE	FALSE	FALSE		11715344_at	GSTP1
11715349_a_at	COX7C	13.15	TRUE	13.22	TRUE	13.21	TRUE	13.04	TRUE		13.25	TRUE	13.3	TRUE	13.27	TRUE	13.2	TRUE		13.31	TRUE	13.28	TRUE	13.26	TRUE	13.29	TRUE	12		-0.24	-0.12	0.06	FALSE	FALSE	FALSE		11715349_a_at	COX7C
11715357_s_at	RPS21	13.63	TRUE	13.62	TRUE	13.68	TRUE	13.61	TRUE		13.85	TRUE	13.84	TRUE	13.81	TRUE	13.79	TRUE		13.91	TRUE	13.9	TRUE	13.86	TRUE	13.88	TRUE	12		-0.06	-0.01	0.03	FALSE	FALSE	FALSE		11715357_s_at	RPS21
11715358_x_at	CST3	9.73	TRUE	9.69	TRUE	9.56	TRUE	9.54	TRUE		9.15	TRUE	9.13	TRUE	9.3	TRUE	9.38	TRUE		9.1	TRUE	9.16	TRUE	9.26	TRUE	9.03	TRUE	12		0.02	0.1	-0.29	FALSE	FALSE	FALSE		11715358_x_at	CST3
11715361_a_at	ATP6V0E1	11.38	TRUE	11.46	TRUE	11.23	TRUE	11.51	TRUE		10.67	TRUE	10.81	TRUE	10.52	TRUE	10.49	TRUE		10.08	TRUE	9.91	TRUE	9.92	TRUE	9.49	TRUE	12		0.2	-0.17	-0.26	FALSE	FALSE	FALSE		11715361_a_at	ATP6V0E1
11715362_at	ATP6V0E1	11.09	TRUE	11.2	TRUE	11.02	TRUE	11.21	TRUE		10.49	TRUE	10.54	TRUE	10.34	TRUE	10.17	TRUE		9.8	TRUE	9.76	TRUE	9.5	TRUE	9.19	TRUE	12		0.08	-0.22	-0.27	FALSE	FALSE	FALSE		11715362_at	ATP6V0E1
11715363_a_at	A2M	8.59	TRUE	8.42	TRUE	8.27	TRUE	8.04	TRUE		10.11	TRUE	9.57	TRUE	10.42	TRUE	10.85	TRUE		7.58	TRUE	7.13	TRUE	8.97	TRUE	5.94	FALSE	11		-0.06	0.97	-2.58	FALSE	FALSE	DOWNREGULATED 2-FOLD		11715363_a_at	A2M
11715364_a_at	SPDEF	7.12	TRUE	7.07	TRUE	6.93	TRUE	7.04	TRUE		6.95	TRUE	7.04	TRUE	7.35	TRUE	7.28	TRUE		6.87	TRUE	7.24	TRUE	7.32	TRUE	7.24	TRUE	12		0.16	-0.16	-0.45	FALSE	FALSE	FALSE		11715364_a_at	SPDEF
11715366_a_at	2016-09-02	9.73	TRUE	9.93	TRUE	9.99	TRUE	9.8	TRUE		9.89	TRUE	9.84	TRUE	9.84	TRUE	9.65	TRUE		9.03	TRUE	8.93	TRUE	8.82	TRUE	8.71	TRUE	12		-0.39	-0.14	-0.01	FALSE	FALSE	FALSE		11715366_a_at	2016-09-02
11715367_s_at	2016-09-02	12.21	TRUE	12.16	TRUE	12.32	TRUE	12.04	TRUE		11.97	TRUE	11.98	TRUE	12.06	TRUE	11.8	TRUE		11.32	TRUE	11.22	TRUE	11.26	TRUE	11.14	TRUE	12		-0.23	-0.27	-0.02	FALSE	FALSE	FALSE		11715367_s_at	2016-09-02
11715369_s_at	NDUFA4	12.69	TRUE	12.66	TRUE	12.73	TRUE	12.61	TRUE		12.77	TRUE	12.73	TRUE	12.79	TRUE	12.63	TRUE		12.18	TRUE	12.2	TRUE	12.33	TRUE	12.37	TRUE	12		-0.09	-0.12	0.02	FALSE	FALSE	FALSE		11715369_s_at	NDUFA4
11715370_s_at	LGALS3BP	11.45	TRUE	11.23	TRUE	11.22	TRUE	10.75	TRUE		11.84	TRUE	11.75	TRUE	12.03	TRUE	11.75	TRUE		11.28	TRUE	11.32	TRUE	11.35	TRUE	10.8	TRUE	12		-0.25	-0.19	-0.59	FALSE	FALSE	FALSE		11715370_s_at	LGALS3BP
11715371_a_at	UBA1	8.86	TRUE	8.66	TRUE	7.89	TRUE	7.98	TRUE		9.08	TRUE	9.04	TRUE	9	TRUE	8.89	TRUE		9.41	TRUE	9.41	TRUE	9.25	TRUE	9.47	TRUE	12		0.29	-0.07	0.22	FALSE	FALSE	FALSE		11715371_a_at	UBA1
11715372_a_at	MDH1	11.65	TRUE	11.74	TRUE	11.56	TRUE	11.4	TRUE		12.47	TRUE	12.53	TRUE	12.31	TRUE	12.2	TRUE		11.95	TRUE	11.9	TRUE	11.87	TRUE	11.96	TRUE	12		-0.25	-0.17	0.14	FALSE	FALSE	FALSE		11715372_a_at	MDH1
11715373_a_at	TRIM28	9.44	TRUE	9.24	TRUE	9.2	TRUE	9.12	TRUE		8.98	TRUE	9.07	TRUE	8.66	TRUE	8.41	TRUE		9.65	TRUE	9.76	TRUE	9.67	TRUE	9.67	TRUE	12		0.12	-0.34	-0.11	FALSE	FALSE	FALSE		11715373_a_at	TRIM28
11715374_a_at	CALR	9.76	TRUE	9.9	TRUE	9.66	TRUE	10.07	TRUE		9.1	TRUE	8.99	TRUE	8.97	TRUE	8.9	TRUE		9.27	TRUE	9.12	TRUE	8.93	TRUE	8.89	TRUE	12		0.27	0.04	0.11	FALSE	FALSE	FALSE		11715374_a_at	CALR
11715375_x_at	CALR	8.11	TRUE	8.11	TRUE	7.93	TRUE	8.45	TRUE		7.72	TRUE	7.7	TRUE	7.6	TRUE	7.5	TRUE		7.63	TRUE	7.74	TRUE	7.47	TRUE	7.41	TRUE	12		0.52	-0.08	-0.17	FALSE	FALSE	FALSE		11715375_x_at	CALR
11715376_a_at	RPS11	13.07	TRUE	13.14	TRUE	13.13	TRUE	13.15	TRUE		12.52	TRUE	12.65	TRUE	12.49	TRUE	12.52	TRUE		13.48	TRUE	13.5	TRUE	13.56	TRUE	13.45	TRUE	12		-0.05	-0.1	-0.13	FALSE	FALSE	FALSE		11715376_a_at	RPS11
11715377_x_at	COX4I1	12.24	TRUE	12.27	TRUE	12.32	TRUE	12.42	TRUE		12.6	TRUE	12.68	TRUE	12.42	TRUE	12.24	TRUE		12.55	TRUE	12.47	TRUE	12.51	TRUE	12.49	TRUE	12		0.07	-0.26	0.06	FALSE	FALSE	FALSE		11715377_x_at	COX4I1
11715379_a_at	LAPTM4B	8.9	TRUE	8.82	TRUE	8.71	TRUE	7.94	TRUE		11.89	TRUE	11.73	TRUE	11.88	TRUE	11.57	TRUE		11.27	TRUE	11.3	TRUE	11.27	TRUE	10.95	TRUE	12		-0.69	-0.15	-0.35	FALSE	FALSE	FALSE		11715379_a_at	LAPTM4B
11715380_s_at	LAPTM4B	9.67	TRUE	9.68	TRUE	9.31	TRUE	8.32	TRUE		12.48	TRUE	12.57	TRUE	12.57	TRUE	12.36	TRUE		12.07	TRUE	12.03	TRUE	11.91	TRUE	11.8	TRUE	12		-1	-0.3	-0.07	FALSE	FALSE	FALSE		11715380_s_at	LAPTM4B
11715381_a_at	LAPTM4B	8.86	TRUE	8.95	TRUE	8.75	TRUE	7.79	TRUE		11.73	TRUE	11.65	TRUE	11.72	TRUE	11.48	TRUE		11.04	TRUE	11.07	TRUE	11.06	TRUE	10.77	TRUE	12		-1.05	-0.16	-0.32	DOWNREGULATED 2-FOLD	FALSE	FALSE		11715381_a_at	LAPTM4B
11715382_x_at	PLD3	7.72	TRUE	7.54	TRUE	7.72	TRUE	7.54	TRUE		7.26	TRUE	7.13	TRUE	7.46	TRUE	7.44	TRUE		7.13	TRUE	7.21	TRUE	7.31	TRUE	7.19	TRUE	12		0	0.11	-0.2	FALSE	FALSE	FALSE		11715382_x_at	PLD3
11715383_a_at	PHB2	10.75	TRUE	10.74	TRUE	10.7	TRUE	10.6	TRUE		11.59	TRUE	11.61	TRUE	11.53	TRUE	11.16	TRUE		12.14	TRUE	12.02	TRUE	11.98	TRUE	11.8	TRUE	12		-0.09	-0.39	-0.06	FALSE	FALSE	FALSE		11715383_a_at	PHB2
11715384_x_at	PHB2	10.83	TRUE	10.87	TRUE	10.8	TRUE	10.67	TRUE		11.68	TRUE	11.68	TRUE	11.6	TRUE	11.2	TRUE		12.15	TRUE	12.1	TRUE	12.11	TRUE	11.91	TRUE	12		-0.17	-0.4	-0.15	FALSE	FALSE	FALSE		11715384_x_at	PHB2
11715385_s_at	C4orf46 /// TOMM7	12.91	TRUE	12.88	TRUE	12.93	TRUE	12.69	TRUE		13.21	TRUE	13.15	TRUE	13.33	TRUE	13.06	TRUE		12.88	TRUE	12.82	TRUE	12.97	TRUE	13	TRUE	12		-0.21	-0.21	0.09	FALSE	FALSE	FALSE		11715385_s_at	C4orf46 /// TOMM7
11715387_at	CDKN1A	8.87	TRUE	8.86	TRUE	9.26	TRUE	10.06	TRUE		8.87	TRUE	8.89	TRUE	9.05	TRUE	10.48	TRUE		8.93	TRUE	8.84	TRUE	8.82	TRUE	9.74	TRUE	12		0.81	1.41	1.01	FALSE	UPREGULATED 2-FOLD	UPREGULATED 2-FOLD		11715387_at	CDKN1A
11715388_s_at	CDKN1A	10.9	TRUE	10.75	TRUE	11.29	TRUE	11.93	TRUE		10.83	TRUE	10.86	TRUE	11.17	TRUE	12.45	TRUE		10.83	TRUE	10.87	TRUE	10.63	TRUE	11.45	TRUE	12		0.79	1.25	0.78	FALSE	UPREGULATED 2-FOLD	FALSE		11715388_s_at	CDKN1A
11715389_x_at	FKBP1A	11.64	TRUE	11.59	TRUE	11.36	TRUE	12.15	TRUE		10.28	TRUE	10.08	TRUE	10.01	TRUE	10.04	TRUE		9.78	TRUE	9.78	TRUE	9.51	TRUE	9.98	TRUE	12		0.84	0.23	0.47	FALSE	FALSE	FALSE		11715389_x_at	FKBP1A
11715390_s_at	FKBP1A	11.13	TRUE	11.03	TRUE	10.82	TRUE	11.54	TRUE		9.42	TRUE	9.53	TRUE	9.41	TRUE	9.62	TRUE		9.57	TRUE	9.65	TRUE	9.43	TRUE	9.6	TRUE	12		0.82	0.1	0.09	FALSE	FALSE	FALSE		11715390_s_at	FKBP1A
11715391_s_at	MTCH1	11.85	TRUE	11.97	TRUE	11.83	TRUE	12.07	TRUE		10.81	TRUE	10.86	TRUE	10.75	TRUE	10.88	TRUE		11.1	TRUE	10.89	TRUE	11.04	TRUE	10.87	TRUE	12		0.12	0.08	0.04	FALSE	FALSE	FALSE		11715391_s_at	MTCH1
11715392_x_at	MTCH1	11.34	TRUE	11.32	TRUE	11.4	TRUE	11.53	TRUE		10.24	TRUE	10.27	TRUE	10.2	TRUE	10.22	TRUE		10.37	TRUE	10.29	TRUE	10.47	TRUE	10.27	TRUE	12		0.15	-0.01	-0.12	FALSE	FALSE	FALSE		11715392_x_at	MTCH1
11715394_s_at	CD81	10.93	TRUE	10.88	TRUE	10.64	TRUE	10.38	TRUE		11.61	TRUE	11.59	TRUE	11.68	TRUE	11.42	TRUE		10.11	TRUE	10.21	TRUE	10.1	TRUE	10.02	TRUE	12		-0.21	-0.24	-0.18	FALSE	FALSE	FALSE		11715394_s_at	CD81
11715395_a_at	BLOC1S5-TXNDC5 /// TXNDC5	12.68	TRUE	12.66	TRUE	12.6	TRUE	12.45	TRUE		12.28	TRUE	12.36	TRUE	12.24	TRUE	12.41	TRUE		12.11	TRUE	11.88	TRUE	11.82	TRUE	11.58	TRUE	12		-0.13	0.09	-0.01	FALSE	FALSE	FALSE		11715395_a_at	BLOC1S5-TXNDC5 /// TXNDC5
11715396_s_at	BLOC1S5-TXNDC5 /// TXNDC5	11.9	TRUE	11.85	TRUE	11.84	TRUE	11.72	TRUE		11.49	TRUE	11.56	TRUE	11.48	TRUE	11.58	TRUE		11.25	TRUE	11.07	TRUE	10.97	TRUE	10.74	TRUE	12		-0.07	0.03	-0.05	FALSE	FALSE	FALSE		11715396_s_at	BLOC1S5-TXNDC5 /// TXNDC5
11715397_x_at	MAGED2	9.42	TRUE	9.29	TRUE	8.78	TRUE	8.78	TRUE		9.72	TRUE	9.68	TRUE	10.03	TRUE	10.46	TRUE		9	TRUE	8.92	TRUE	9.37	TRUE	9.27	TRUE	12		0.13	0.47	-0.02	FALSE	FALSE	FALSE		11715397_x_at	MAGED2
11715398_a_at	APEX1	10.39	TRUE	10.42	TRUE	10.24	TRUE	9.91	TRUE		11.18	TRUE	11.27	TRUE	11.13	TRUE	10.47	TRUE		10.89	TRUE	10.82	TRUE	10.71	TRUE	10.45	TRUE	12		-0.36	-0.75	-0.19	FALSE	FALSE	FALSE		11715398_a_at	APEX1
11715399_at	SLC25A5	11.53	TRUE	11.42	TRUE	11.54	TRUE	11.17	TRUE		12.61	TRUE	12.53	TRUE	12.47	TRUE	12.04	TRUE		12.85	TRUE	12.87	TRUE	12.87	TRUE	13.06	TRUE	12		-0.26	-0.35	0.17	FALSE	FALSE	FALSE		11715399_at	SLC25A5
11715400_x_at	SLC25A5	11.52	TRUE	11.39	TRUE	11.53	TRUE	11.21	TRUE		12.6	TRUE	12.53	TRUE	12.46	TRUE	12.04	TRUE		12.85	TRUE	12.87	TRUE	12.85	TRUE	13.05	TRUE	12		-0.19	-0.35	0.18	FALSE	FALSE	FALSE		11715400_x_at	SLC25A5
11715401_s_at	ILF2	11.81	TRUE	11.88	TRUE	11.59	TRUE	11.7	TRUE		12.06	TRUE	12.1	TRUE	11.93	TRUE	12.11	TRUE		12.45	TRUE	12.4	TRUE	12.42	TRUE	12.62	TRUE	12		0.04	0.14	0.25	FALSE	FALSE	FALSE		11715401_s_at	ILF2
11715402_x_at	ILF2	11.17	TRUE	11.18	TRUE	11	TRUE	11.08	TRUE		11.54	TRUE	11.6	TRUE	11.36	TRUE	11.6	TRUE		11.81	TRUE	11.87	TRUE	11.79	TRUE	11.98	TRUE	12		0.07	0.18	0.13	FALSE	FALSE	FALSE		11715402_x_at	ILF2
11715404_a_at	COL6A1	8.62	TRUE	8.62	TRUE	8.68	TRUE	7.82	TRUE		5.27	FALSE	5.45	FALSE	4.84	FALSE	5.28	FALSE		7.74	TRUE	7.84	TRUE	7.86	TRUE	7.55	TRUE	8		-0.86	0.26	-0.41	FALSE	FALSE	FALSE		11715404_a_at	COL6A1
11715405_x_at	COL6A1	9.17	TRUE	9.16	TRUE	9.26	TRUE	8.51	TRUE		6.68	TRUE	6.92	TRUE	7.5	TRUE	7.34	TRUE		8.2	TRUE	8.4	TRUE	8.45	TRUE	8.17	TRUE	12		-0.74	-0.4	-0.48	FALSE	FALSE	FALSE		11715405_x_at	COL6A1
11715406_a_at	COL6A1	7.33	TRUE	7.78	TRUE	7.67	TRUE	7.36	TRUE		6.39	FALSE	6.1	FALSE	6.48	FALSE	6.39	FALSE		7.01	TRUE	7.09	TRUE	6.85	TRUE	6.96	TRUE	8		-0.76	0.2	0.03	FALSE	FALSE	FALSE		11715406_a_at	COL6A1
11715407_s_at	PSMB4	10.93	TRUE	10.84	TRUE	10.99	TRUE	11.03	TRUE		12.3	TRUE	12.23	TRUE	12.04	TRUE	11.89	TRUE		12.43	TRUE	12.42	TRUE	12.53	TRUE	12.29	TRUE	12		0.13	-0.08	-0.23	FALSE	FALSE	FALSE		11715407_s_at	PSMB4
11715408_x_at	PSMB4	11.06	TRUE	11.03	TRUE	11.18	TRUE	11.13	TRUE		12.37	TRUE	12.32	TRUE	12.14	TRUE	12.02	TRUE		12.46	TRUE	12.38	TRUE	12.55	TRUE	12.31	TRUE	12		-0.02	-0.07	-0.16	FALSE	FALSE	FALSE		11715408_x_at	PSMB4
11715409_a_at	PRDX2	10.44	TRUE	10.5	TRUE	10.36	TRUE	10.2	TRUE		12.4	TRUE	12.31	TRUE	12.43	TRUE	12.11	TRUE		11.67	TRUE	11.71	TRUE	11.71	TRUE	11.5	TRUE	12		-0.22	-0.23	-0.25	FALSE	FALSE	FALSE		11715409_a_at	PRDX2
11715410_x_at	PRDX2	10.24	TRUE	10.19	TRUE	10.09	TRUE	10	TRUE		12.11	TRUE	12.08	TRUE	12.15	TRUE	11.84	TRUE		11.42	TRUE	11.38	TRUE	11.4	TRUE	11.2	TRUE	12		-0.04	-0.28	-0.16	FALSE	FALSE	FALSE		11715410_x_at	PRDX2
11715411_a_at	EPAS1	10.41	TRUE	10.49	TRUE	10.96	TRUE	10.95	TRUE		8.69	TRUE	8.47	TRUE	8.87	TRUE	9.11	TRUE		6.06	FALSE	6.11	FALSE	6.49	FALSE	6.65	TRUE	9		-0.09	0.46	0.11	FALSE	FALSE	FALSE		11715411_a_at	EPAS1
11715413_s_at	TSC22D1	11.99	TRUE	12.09	TRUE	12.01	TRUE	11.99	TRUE		10.52	TRUE	10.77	TRUE	10.89	TRUE	12.02	TRUE		12.34	TRUE	12.28	TRUE	12.1	TRUE	11.75	TRUE	12		-0.12	0.88	-0.29	FALSE	FALSE	FALSE		11715413_s_at	TSC22D1
11715416_s_at	DDB1	9.45	TRUE	9.45	TRUE	9.68	TRUE	9.7	TRUE		9.88	TRUE	9.89	TRUE	9.76	TRUE	9.55	TRUE		10.2	TRUE	10.18	TRUE	10.22	TRUE	10.24	TRUE	12		0.02	-0.22	0.04	FALSE	FALSE	FALSE		11715416_s_at	DDB1
11715417_s_at	SKP1 /// SKP1P2	11.3	TRUE	11.48	TRUE	11.3	TRUE	11.27	TRUE		10.74	TRUE	10.88	TRUE	10.73	TRUE	10.76	TRUE		10.94	TRUE	10.82	TRUE	10.83	TRUE	10.84	TRUE	12		-0.21	-0.11	0.13	FALSE	FALSE	FALSE		11715417_s_at	SKP1 /// SKP1P2
11715418_x_at	SKP1	10.72	TRUE	10.95	TRUE	10.65	TRUE	10.67	TRUE		10.1	TRUE	10.31	TRUE	10.03	TRUE	10.27	TRUE		10.53	TRUE	10.21	TRUE	10.13	TRUE	10.28	TRUE	12		-0.21	0.03	0.47	FALSE	FALSE	FALSE		11715418_x_at	SKP1
11715419_at	LY6E	7.41	TRUE	7.27	TRUE	7.47	TRUE	7.73	TRUE		9.32	TRUE	9.39	TRUE	9.31	TRUE	9.55	TRUE		7.77	TRUE	7.85	TRUE	7.77	TRUE	7.37	TRUE	12		0.4	0.17	-0.48	FALSE	FALSE	FALSE		11715419_at	LY6E
11715420_a_at	CCT2	10.44	TRUE	10.49	TRUE	10.3	TRUE	10.06	TRUE		11.7	TRUE	11.74	TRUE	11.5	TRUE	11.2	TRUE		11.57	TRUE	11.5	TRUE	11.41	TRUE	11.44	TRUE	12		-0.29	-0.34	0.1	FALSE	FALSE	FALSE		11715420_a_at	CCT2
11715421_a_at	CCT2	10.84	TRUE	10.68	TRUE	10.51	TRUE	10.27	TRUE		11.95	TRUE	11.89	TRUE	11.67	TRUE	11.37	TRUE		11.62	TRUE	11.6	TRUE	11.59	TRUE	11.56	TRUE	12		-0.08	-0.24	-0.01	FALSE	FALSE	FALSE		11715421_a_at	CCT2
11715422_a_at	BCAP31	10.81	TRUE	10.73	TRUE	10.88	TRUE	11.3	TRUE		11.68	TRUE	11.57	TRUE	11.61	TRUE	11.33	TRUE		11.09	TRUE	11.34	TRUE	11.28	TRUE	11.43	TRUE	12		0.5	-0.17	-0.1	FALSE	FALSE	FALSE		11715422_a_at	BCAP31
11715423_s_at	BCAP31	10.85	TRUE	10.72	TRUE	10.93	TRUE	11.32	TRUE		11.67	TRUE	11.57	TRUE	11.53	TRUE	11.42	TRUE		11.33	TRUE	11.37	TRUE	11.15	TRUE	11.44	TRUE	12		0.52	-0.01	0.25	FALSE	FALSE	FALSE		11715423_s_at	BCAP31
11715424_x_at	BCAP31	10.73	TRUE	10.66	TRUE	10.91	TRUE	11.23	TRUE		11.57	TRUE	11.52	TRUE	11.52	TRUE	11.23	TRUE		11.11	TRUE	11.26	TRUE	11.1	TRUE	11.32	TRUE	12		0.39	-0.24	0.07	FALSE	FALSE	FALSE		11715424_x_at	BCAP31
11715425_x_at	FLNA	10.84	TRUE	10.45	TRUE	10.45	TRUE	9.5	TRUE		9.47	TRUE	9.52	TRUE	9.61	TRUE	9.56	TRUE		9.25	TRUE	9.55	TRUE	9.4	TRUE	9.81	TRUE	12		-0.56	-0.1	0.11	FALSE	FALSE	FALSE		11715425_x_at	FLNA
11715426_s_at	SNU13	10.88	TRUE	10.87	TRUE	10.75	TRUE	10.7	TRUE		11.36	TRUE	11.36	TRUE	11.06	TRUE	11.11	TRUE		11.39	TRUE	11.33	TRUE	11.31	TRUE	11.39	TRUE	12		-0.04	0.05	0.14	FALSE	FALSE	FALSE		11715426_s_at	SNU13
11715427_at	SNU13	9.75	TRUE	9.86	TRUE	9.73	TRUE	9.66	TRUE		10.13	TRUE	10.14	TRUE	10.06	TRUE	9.36	TRUE		10.37	TRUE	10.35	TRUE	10.17	TRUE	10.02	TRUE	12		-0.18	-0.71	-0.13	FALSE	FALSE	FALSE		11715427_at	SNU13
11715428_x_at	ARF4	12.34	TRUE	12.39	TRUE	12.15	TRUE	12.42	TRUE		11.45	TRUE	11.49	TRUE	11.46	TRUE	11.92	TRUE		11.65	TRUE	11.72	TRUE	11.67	TRUE	12.23	TRUE	12		0.22	0.42	0.49	FALSE	FALSE	FALSE		11715428_x_at	ARF4
11715429_s_at	ARF4	12.4	TRUE	12.58	TRUE	12.22	TRUE	12.37	TRUE		11.44	TRUE	11.5	TRUE	11.41	TRUE	11.84	TRUE		11.68	TRUE	11.56	TRUE	11.51	TRUE	12	TRUE	12		-0.03	0.37	0.61	FALSE	FALSE	FALSE		11715429_s_at	ARF4
11715430_a_at	AKR1B1	12.35	TRUE	12.25	TRUE	12.93	TRUE	13.24	TRUE		10.8	TRUE	10.71	TRUE	10.69	TRUE	10.4	TRUE		10.51	TRUE	10.64	TRUE	10.46	TRUE	10.33	TRUE	12		0.41	-0.2	-0.26	FALSE	FALSE	FALSE		11715430_a_at	AKR1B1
11715431_a_at	TMBIM1	8.62	TRUE	8.67	TRUE	9.24	TRUE	9.66	TRUE		9.11	TRUE	8.94	TRUE	9.03	TRUE	8.88	TRUE		7.47	TRUE	7.42	TRUE	7.34	TRUE	8.02	TRUE	12		0.37	0.02	0.73	FALSE	FALSE	FALSE		11715431_a_at	TMBIM1
11715432_a_at	TMBIM1	10.14	TRUE	10.16	TRUE	10.65	TRUE	11.01	TRUE		10.44	TRUE	10.36	TRUE	10.29	TRUE	10.31	TRUE		8.95	TRUE	8.87	TRUE	9.07	TRUE	9.67	TRUE	12		0.34	0.1	0.68	FALSE	FALSE	FALSE		11715432_a_at	TMBIM1
11715433_a_at	RBBP7	9.1	TRUE	9.23	TRUE	8.46	TRUE	8.04	TRUE		9.69	TRUE	9.66	TRUE	9.47	TRUE	9.41	TRUE		10.15	TRUE	9.86	TRUE	9.78	TRUE	10.03	TRUE	12		-0.55	-0.03	0.54	FALSE	FALSE	FALSE		11715433_a_at	RBBP7
11715434_a_at	PDIA6	11.57	TRUE	11.45	TRUE	11.93	TRUE	11.88	TRUE		11.62	TRUE	11.56	TRUE	11.51	TRUE	11.83	TRUE		11.41	TRUE	11.28	TRUE	11.48	TRUE	11.47	TRUE	12		0.07	0.38	0.12	FALSE	FALSE	FALSE		11715434_a_at	PDIA6
11715435_s_at	TIMP3	11.96	TRUE	11.95	TRUE	12.92	TRUE	13.35	TRUE		11.92	TRUE	11.98	TRUE	12	TRUE	11.56	TRUE		12.59	TRUE	12.53	TRUE	12.61	TRUE	13.11	TRUE	12		0.44	-0.5	0.56	FALSE	FALSE	FALSE		11715435_s_at	TIMP3
11715436_at	TIMP3	10.49	TRUE	10.54	TRUE	11.48	TRUE	12.46	TRUE		11.05	TRUE	11.01	TRUE	11.15	TRUE	10.98	TRUE		11.33	TRUE	11.49	TRUE	11.46	TRUE	12.5	TRUE	12		0.93	-0.13	0.88	FALSE	FALSE	FALSE		11715436_at	TIMP3
11715437_at	TIMP3	10.62	TRUE	10.57	TRUE	11.79	TRUE	12.71	TRUE		11.26	TRUE	11.13	TRUE	11.34	TRUE	11.01	TRUE		11.53	TRUE	11.65	TRUE	11.59	TRUE	12.57	TRUE	12		0.97	-0.2	0.86	FALSE	FALSE	FALSE		11715437_at	TIMP3
11715438_at	DAP	9.88	TRUE	9.78	TRUE	10.27	TRUE	11.44	TRUE		10.03	TRUE	9.9	TRUE	9.98	TRUE	10.61	TRUE		9.86	TRUE	9.9	TRUE	9.75	TRUE	10.14	TRUE	12		1.27	0.76	0.35	UPREGULATED 2-FOLD	FALSE	FALSE		11715438_at	DAP
11715439_at	DAP	10.23	TRUE	10.16	TRUE	10.55	TRUE	11.54	TRUE		10.2	TRUE	10.16	TRUE	10.11	TRUE	10.79	TRUE		10.22	TRUE	10.21	TRUE	10.07	TRUE	10.36	TRUE	12		1.06	0.72	0.3	UPREGULATED 2-FOLD	FALSE	FALSE		11715439_at	DAP
11715440_a_at	CTGF	10.99	TRUE	11.1	TRUE	11.3	TRUE	9.6	TRUE		8.81	TRUE	8.89	TRUE	9.26	TRUE	10.4	TRUE		9.07	TRUE	9.34	TRUE	8.17	TRUE	8.85	TRUE	12		-1.81	1.06	0.41	DOWNREGULATED 2-FOLD	UPREGULATED 2-FOLD	FALSE		11715440_a_at	CTGF
11715441_a_at	CTGF	11.3	TRUE	11.37	TRUE	11.46	TRUE	10.03	TRUE		9.3	TRUE	9.21	TRUE	9.62	TRUE	10.84	TRUE		9.33	TRUE	9.75	TRUE	8.67	TRUE	9.33	TRUE	12		-1.5	1.31	0.24	DOWNREGULATED 2-FOLD	UPREGULATED 2-FOLD	FALSE		11715441_a_at	CTGF
11715442_s_at	CTGF	11.89	TRUE	11.99	TRUE	11.97	TRUE	10.87	TRUE		10.01	TRUE	10.23	TRUE	10.31	TRUE	11.43	TRUE		10.33	TRUE	10.49	TRUE	9.69	TRUE	10.23	TRUE	12		-1.2	0.9	0.38	DOWNREGULATED 2-FOLD	FALSE	FALSE		11715442_s_at	CTGF
11715445_a_at	DNAJB1	10.35	TRUE	10.26	TRUE	10.18	TRUE	10.71	TRUE		10.08	TRUE	9.9	TRUE	9.8	TRUE	10.06	TRUE		9.75	TRUE	9.83	TRUE	9.71	TRUE	9.83	TRUE	12		0.62	0.44	0.04	FALSE	FALSE	FALSE		11715445_a_at	DNAJB1
11715446_a_at	DNAJB1	10.65	TRUE	10.69	TRUE	10.5	TRUE	10.96	TRUE		10.4	TRUE	10.33	TRUE	10.21	TRUE	10.51	TRUE		10.15	TRUE	10.11	TRUE	10.01	TRUE	9.94	TRUE	12		0.42	0.37	-0.03	FALSE	FALSE	FALSE		11715446_a_at	DNAJB1
11715447_at	TALDO1	11.59	TRUE	11.52	TRUE	11.86	TRUE	11.82	TRUE		12.2	TRUE	12.19	TRUE	12.21	TRUE	12.02	TRUE		11.24	TRUE	11.17	TRUE	11.11	TRUE	10.89	TRUE	12		0.03	-0.18	-0.15	FALSE	FALSE	FALSE		11715447_at	TALDO1
11715448_at	ERGIC3	10.81	TRUE	10.65	TRUE	10.95	TRUE	10.94	TRUE		11.07	TRUE	11.03	TRUE	11.2	TRUE	11.25	TRUE		10.79	TRUE	10.76	TRUE	10.79	TRUE	10.44	TRUE	12		0.15	0.09	-0.32	FALSE	FALSE	FALSE		11715448_at	ERGIC3
11715449_x_at	ERGIC3	10.81	TRUE	10.66	TRUE	10.99	TRUE	11.03	TRUE		11.04	TRUE	11.07	TRUE	11.22	TRUE	11.33	TRUE		10.85	TRUE	10.78	TRUE	10.86	TRUE	10.48	TRUE	12		0.19	0.08	-0.31	FALSE	FALSE	FALSE		11715449_x_at	ERGIC3
11715451_a_at	COL4A2	9.65	TRUE	9.43	TRUE	9.16	TRUE	8.21	TRUE		8.31	TRUE	8.34	TRUE	7.95	TRUE	8.7	TRUE		9.56	TRUE	9.3	TRUE	9.54	TRUE	9.78	TRUE	12		-0.73	0.72	0.5	FALSE	FALSE	FALSE		11715451_a_at	COL4A2
11715452_s_at	COL4A2	11.8	TRUE	11.75	TRUE	11.43	TRUE	10.22	TRUE		10.1	TRUE	10.19	TRUE	10.27	TRUE	10.87	TRUE		11.82	TRUE	11.72	TRUE	12.02	TRUE	12.01	TRUE	12		-1.16	0.51	0.09	DOWNREGULATED 2-FOLD	FALSE	FALSE		11715452_s_at	COL4A2
11715453_a_at	COL4A2	8.75	TRUE	8.59	TRUE	8.22	TRUE	7.36	TRUE		7.25	TRUE	7.22	TRUE	7.23	TRUE	7.86	TRUE		8.49	TRUE	8.38	TRUE	8.48	TRUE	8.7	TRUE	12		-0.7	0.66	0.33	FALSE	FALSE	FALSE		11715453_a_at	COL4A2
11715456_a_at	SSR2	10.43	TRUE	10.38	TRUE	10.3	TRUE	10.21	TRUE		10.71	TRUE	10.65	TRUE	10.72	TRUE	11.2	TRUE		11.82	TRUE	11.84	TRUE	12.02	TRUE	12.03	TRUE	12		-0.04	0.54	-0.01	FALSE	FALSE	FALSE		11715456_a_at	SSR2
11715457_x_at	SSR2	10.36	TRUE	10.44	TRUE	10.24	TRUE	10.21	TRUE		10.71	TRUE	10.68	TRUE	10.62	TRUE	11.14	TRUE		11.89	TRUE	11.87	TRUE	12.02	TRUE	12.03	TRUE	12		-0.11	0.55	0.03	FALSE	FALSE	FALSE		11715457_x_at	SSR2
11715458_a_at	COX8A	12.17	TRUE	12.14	TRUE	12.36	TRUE	12.11	TRUE		13.02	TRUE	12.94	TRUE	12.99	TRUE	12.68	TRUE		12.81	TRUE	12.97	TRUE	12.78	TRUE	12.93	TRUE	12		-0.22	-0.23	-0.01	FALSE	FALSE	FALSE		11715458_a_at	COX8A
11715459_x_at	COX8A	12.05	TRUE	12.01	TRUE	12.22	TRUE	12	TRUE		12.9	TRUE	12.79	TRUE	12.88	TRUE	12.56	TRUE		12.72	TRUE	12.81	TRUE	12.67	TRUE	12.84	TRUE	12		-0.18	-0.21	0.08	FALSE	FALSE	FALSE		11715459_x_at	COX8A
11715460_a_at	DHCR24	10	TRUE	9.8	TRUE	9.3	TRUE	9.41	TRUE		9.51	TRUE	9.6	TRUE	9.05	TRUE	9.34	TRUE		9.55	TRUE	9.42	TRUE	9.51	TRUE	9.65	TRUE	12		0.31	0.2	0.27	FALSE	FALSE	FALSE		11715460_a_at	DHCR24
11715464_x_at	IGFBP4	6.54	FALSE	6.28	FALSE	6.5	FALSE	6.65	TRUE		6.85	TRUE	6.6	FALSE	6.98	TRUE	7.1	TRUE		7.2	TRUE	7.27	TRUE	7.01	TRUE	7.27	TRUE	8		0.41	0.37	0.19	FALSE	FALSE	FALSE		11715464_x_at	IGFBP4
11715467_s_at	ARHGDIB	6.16	FALSE	6.23	FALSE	6.67	TRUE	6.02	FALSE		6.46	FALSE	6.65	TRUE	7.32	TRUE	7.21	TRUE		5.51	FALSE	6.04	FALSE	6.33	FALSE	6.33	FALSE	4		-0.72	-0.3	-0.53	FALSE	FALSE	FALSE		11715467_s_at	ARHGDIB
11715468_at	TUFM	10.66	TRUE	10.61	TRUE	10.7	TRUE	10.65	TRUE		11.23	TRUE	11.19	TRUE	11.15	TRUE	10.73	TRUE		11.75	TRUE	11.72	TRUE	11.69	TRUE	11.54	TRUE	12		1.77636e-15	-0.38	-0.12	FALSE	FALSE	FALSE		11715468_at	TUFM
11715469_s_at	TXN	13.11	TRUE	13.18	TRUE	12.87	TRUE	12.74	TRUE		13	TRUE	13.17	TRUE	12.94	TRUE	12.97	TRUE		12.98	TRUE	13.02	TRUE	12.84	TRUE	13.09	TRUE	12		-0.2	-0.14	0.21	FALSE	FALSE	FALSE		11715469_s_at	TXN
11715470_x_at	TXN	12.14	TRUE	12.19	TRUE	12.07	TRUE	11.83	TRUE		12.25	TRUE	12.26	TRUE	12.14	TRUE	11.89	TRUE		12.14	TRUE	12.07	TRUE	12.03	TRUE	12.27	TRUE	12		-0.29	-0.26	0.31	FALSE	FALSE	FALSE		11715470_x_at	TXN
11715471_a_at	SRPR	7.75	TRUE	7.86	TRUE	7.88	TRUE	8.55	TRUE		7.85	TRUE	7.82	TRUE	7.79	TRUE	7.81	TRUE		8.56	TRUE	8.52	TRUE	8.37	TRUE	9.08	TRUE	12		0.56	0.05	0.75	FALSE	FALSE	FALSE		11715471_a_at	SRPR
11715472_a_at	SRPR	9.64	TRUE	9.51	TRUE	9.65	TRUE	9.79	TRUE		9.65	TRUE	9.71	TRUE	9.81	TRUE	9.77	TRUE		9.9	TRUE	9.94	TRUE	9.9	TRUE	10.23	TRUE	12		0.27	-0.1	0.29	FALSE	FALSE	FALSE		11715472_a_at	SRPR
11715473_at	SRPR	9.52	TRUE	9.44	TRUE	9.64	TRUE	10.12	TRUE		9.44	TRUE	9.38	TRUE	9.18	TRUE	9.63	TRUE		10.45	TRUE	10.47	TRUE	10.49	TRUE	11.16	TRUE	12		0.56	0.51	0.65	FALSE	FALSE	FALSE		11715473_at	SRPR
11715474_at	DDX17	7.61	TRUE	7.76	TRUE	7.85	TRUE	8.14	TRUE		7.89	TRUE	7.69	TRUE	7.78	TRUE	7.36	TRUE		8.26	TRUE	8.26	TRUE	8.08	TRUE	8.08	TRUE	12		0.14	-0.22	0	FALSE	FALSE	FALSE		11715474_at	DDX17
11715475_a_at	DDX17	7	TRUE	7.08	TRUE	7.14	TRUE	7.3	TRUE		7.25	TRUE	7.04	TRUE	6.96	TRUE	6.2	FALSE		8.71	TRUE	8.42	TRUE	8.39	TRUE	8.15	TRUE	11		0.08	-0.55	0.05	FALSE	FALSE	FALSE		11715475_a_at	DDX17
11715476_s_at	DDX17	12.04	TRUE	12.05	TRUE	12.11	TRUE	12.14	TRUE		11.9	TRUE	12	TRUE	12.11	TRUE	11.87	TRUE		11.96	TRUE	12.05	TRUE	11.9	TRUE	11.62	TRUE	12		0.02	-0.34	-0.37	FALSE	FALSE	FALSE		11715476_s_at	DDX17
11715477_at	TFRC	11.93	TRUE	11.92	TRUE	11.86	TRUE	11.46	TRUE		13.03	TRUE	12.96	TRUE	12.83	TRUE	11.77	TRUE		9.84	TRUE	9.73	TRUE	9.32	TRUE	9.14	TRUE	12		-0.39	-0.99	-0.07	FALSE	FALSE	FALSE		11715477_at	TFRC
11715478_a_at	TFRC	8.73	TRUE	8.9	TRUE	8.83	TRUE	8.42	TRUE		10.35	TRUE	10.17	TRUE	10.03	TRUE	8.99	TRUE		6.98	TRUE	6.76	TRUE	6.3	FALSE	6.6	FALSE	10		-0.58	-0.86	0.52	FALSE	FALSE	FALSE		11715478_a_at	TFRC
11715479_a_at	GABARAP	12.05	TRUE	12	TRUE	12.07	TRUE	12.06	TRUE		11.05	TRUE	11.01	TRUE	11.16	TRUE	10.68	TRUE		11.89	TRUE	12.03	TRUE	11.79	TRUE	11.59	TRUE	12		0.04	-0.44	-0.34	FALSE	FALSE	FALSE		11715479_a_at	GABARAP
11715480_x_at	GABARAP	11.36	TRUE	11.35	TRUE	11.42	TRUE	11.4	TRUE		10.37	TRUE	10.33	TRUE	10.46	TRUE	9.98	TRUE		11.26	TRUE	11.38	TRUE	11.14	TRUE	10.87	TRUE	12		-0.01	-0.44	-0.39	FALSE	FALSE	FALSE		11715480_x_at	GABARAP
11715485_a_at	MCL1	8.64	TRUE	8.4	TRUE	8.63	TRUE	8.52	TRUE		8.87	TRUE	8.92	TRUE	9.07	TRUE	8.9	TRUE		8.76	TRUE	8.91	TRUE	8.99	TRUE	8.97	TRUE	12		0.13	-0.22	-0.17	FALSE	FALSE	FALSE		11715485_a_at	MCL1
11715488_s_at	PGRMC1	11.48	TRUE	11.51	TRUE	11.39	TRUE	10.93	TRUE		10.38	TRUE	10.38	TRUE	10.26	TRUE	10.05	TRUE		11.16	TRUE	11.14	TRUE	11.03	TRUE	10.96	TRUE	12		-0.49	-0.21	-0.05	FALSE	FALSE	FALSE		11715488_s_at	PGRMC1
11715489_a_at	PGRMC1	8.32	TRUE	8.45	TRUE	8.36	TRUE	8.03	TRUE		7.55	TRUE	7.34	TRUE	7.41	TRUE	7.2	TRUE		8.31	TRUE	8.16	TRUE	8.24	TRUE	8.19	TRUE	12		-0.46	0	0.1	FALSE	FALSE	FALSE		11715489_a_at	PGRMC1
11715491_s_at	FSCN1	9.34	TRUE	9.19	TRUE	9.12	TRUE	8.99	TRUE		5.84	FALSE	6.31	FALSE	6.63	FALSE	8.41	TRUE		9.23	TRUE	9.22	TRUE	9.45	TRUE	9.6	TRUE	9		0.02	1.31	0.16	FALSE	UPREGULATED 2-FOLD	FALSE		11715491_s_at	FSCN1
11715492_s_at	MORF4L1	13	TRUE	13.11	TRUE	13.06	TRUE	13.04	TRUE		12.59	TRUE	12.67	TRUE	12.57	TRUE	12.49	TRUE		12.63	TRUE	12.73	TRUE	12.63	TRUE	12.74	TRUE	12		-0.13	-0.16	0.01	FALSE	FALSE	FALSE		11715492_s_at	MORF4L1
11715493_a_at	CYR61	12.81	TRUE	12.99	TRUE	12.56	TRUE	10.81	TRUE		9.2	TRUE	9.45	TRUE	9.5	TRUE	9.28	TRUE		11.08	TRUE	11.33	TRUE	10.82	TRUE	10.55	TRUE	12		-1.93	-0.47	-0.52	DOWNREGULATED 2-FOLD	FALSE	FALSE		11715493_a_at	CYR61
11715495_a_at	RPS25	13.18	TRUE	13.11	TRUE	13.38	TRUE	13.22	TRUE		13.36	TRUE	13.31	TRUE	13.33	TRUE	13.27	TRUE		13.76	TRUE	13.76	TRUE	13.74	TRUE	13.73	TRUE	12		-0.09	-0.01	-0.01	FALSE	FALSE	FALSE		11715495_a_at	RPS25
11715496_a_at	CTSK	10.68	TRUE	10.86	TRUE	11.26	TRUE	10.85	TRUE		6.63	FALSE	6.44	FALSE	6.86	TRUE	7.73	TRUE		9.2	TRUE	9.17	TRUE	9.44	TRUE	8.9	TRUE	10		-0.59	1.06	-0.51	FALSE	UPREGULATED 2-FOLD	FALSE		11715496_a_at	CTSK
11715497_a_at	OXA1L	9.83	TRUE	9.89	TRUE	10.05	TRUE	10.58	TRUE		10.7	TRUE	10.68	TRUE	10.75	TRUE	10.6	TRUE		10.45	TRUE	10.21	TRUE	10.37	TRUE	10.34	TRUE	12		0.47	-0.13	0.21	FALSE	FALSE	FALSE		11715497_a_at	OXA1L
11715498_a_at	OXA1L	9.59	TRUE	9.57	TRUE	9.73	TRUE	10.3	TRUE		10.59	TRUE	10.48	TRUE	10.64	TRUE	10.37	TRUE		10.21	TRUE	10.11	TRUE	10.2	TRUE	10.21	TRUE	12		0.59	-0.16	0.11	FALSE	FALSE	FALSE		11715498_a_at	OXA1L
11715499_x_at	CBX3	11.71	TRUE	11.79	TRUE	11.57	TRUE	11.53	TRUE		11.74	TRUE	11.93	TRUE	11.51	TRUE	11.66	TRUE		12.15	TRUE	11.82	TRUE	11.93	TRUE	12.06	TRUE	12		-0.12	-0.04	0.46	FALSE	FALSE	FALSE		11715499_x_at	CBX3
11715500_s_at	TARDBP	10.72	TRUE	10.65	TRUE	10.5	TRUE	10.53	TRUE		10.32	TRUE	10.34	TRUE	10.05	TRUE	9.68	TRUE		10.56	TRUE	10.62	TRUE	10.31	TRUE	10.09	TRUE	12		0.1	-0.39	-0.28	FALSE	FALSE	FALSE		11715500_s_at	TARDBP
11715501_s_at	IGFBP7	6.28	FALSE	6.67	TRUE	3.6	FALSE	3	FALSE		11.18	TRUE	11.16	TRUE	11.27	TRUE	11.89	TRUE		10.43	TRUE	10.24	TRUE	10	TRUE	9.55	TRUE	9		-0.99	0.64	-0.26	FALSE	FALSE	FALSE		11715501_s_at	IGFBP7
11715502_x_at	RPL18A	13.61	TRUE	13.63	TRUE	13.57	TRUE	13.65	TRUE		13.98	TRUE	14.01	TRUE	13.98	TRUE	13.85	TRUE		13.87	TRUE	13.88	TRUE	13.9	TRUE	13.87	TRUE	12		0.06	-0.16	-0.04	FALSE	FALSE	FALSE		11715502_x_at	RPL18A
11715503_a_at	LASP1	9.53	TRUE	9.55	TRUE	9.31	TRUE	9.31	TRUE		7.07	TRUE	7.37	TRUE	7.03	TRUE	7.91	TRUE		8.85	TRUE	8.7	TRUE	8.49	TRUE	8.94	TRUE	12		-0.02	0.58	0.6	FALSE	FALSE	FALSE		11715503_a_at	LASP1
11715504_a_at	LASP1	7.51	TRUE	7.47	TRUE	7.47	TRUE	7.82	TRUE		6.52	FALSE	6.73	TRUE	6.74	TRUE	6.75	TRUE		6.95	TRUE	7.06	TRUE	6.97	TRUE	7.18	TRUE	11		0.39	-0.2	0.1	FALSE	FALSE	FALSE		11715504_a_at	LASP1
11715505_a_at	IARS	11.44	TRUE	11.6	TRUE	11.04	TRUE	11.01	TRUE		12.39	TRUE	12.38	TRUE	12.43	TRUE	12.39	TRUE		12.07	TRUE	11.96	TRUE	12	TRUE	11.98	TRUE	12		-0.19	-0.03	0.09	FALSE	FALSE	FALSE		11715505_a_at	IARS
11715506_a_at	MAGED1	11.85	TRUE	11.75	TRUE	11.15	TRUE	11.12	TRUE		11.11	TRUE	11.09	TRUE	11.33	TRUE	11.9	TRUE		11.83	TRUE	11.85	TRUE	11.93	TRUE	12.06	TRUE	12		0.07	0.59	0.11	FALSE	FALSE	FALSE		11715506_a_at	MAGED1
11715507_s_at	MAGED1	12.02	TRUE	12.04	TRUE	11.18	TRUE	11.2	TRUE		11.35	TRUE	11.39	TRUE	11.51	TRUE	12.12	TRUE		12.2	TRUE	11.99	TRUE	12.07	TRUE	12.27	TRUE	12		0	0.57	0.41	FALSE	FALSE	FALSE		11715507_s_at	MAGED1
11715508_x_at	MFGE8	9.61	TRUE	9.47	TRUE	9.87	TRUE	11.04	TRUE		8.95	TRUE	8.92	TRUE	9.13	TRUE	9.3	TRUE		8.17	TRUE	8.4	TRUE	8.15	TRUE	8	TRUE	12		1.31	0.2	-0.38	UPREGULATED 2-FOLD	FALSE	FALSE		11715508_x_at	MFGE8
11715509_a_at	NDFIP1	7.99	TRUE	8.16	TRUE	8.4	TRUE	8.93	TRUE		8.53	TRUE	8.54	TRUE	8.5	TRUE	8.74	TRUE		8.49	TRUE	8.22	TRUE	8.49	TRUE	8.65	TRUE	12		0.36	0.23	0.43	FALSE	FALSE	FALSE		11715509_a_at	NDFIP1
11715510_s_at	NDFIP1	7	TRUE	7.31	TRUE	7.51	TRUE	8.2	TRUE		7.66	TRUE	7.58	TRUE	7.37	TRUE	7.74	TRUE		7.64	TRUE	7.13	TRUE	7.59	TRUE	7.79	TRUE	12		0.38	0.45	0.71	FALSE	FALSE	FALSE		11715510_s_at	NDFIP1
11715511_x_at	NDFIP1	7.15	TRUE	7.39	TRUE	7.66	TRUE	8.27	TRUE		7.83	TRUE	7.85	TRUE	7.7	TRUE	7.88	TRUE		7.75	TRUE	7.49	TRUE	7.74	TRUE	7.94	TRUE	12		0.37	0.16	0.46	FALSE	FALSE	FALSE		11715511_x_at	NDFIP1
11715512_s_at	NDFIP1	9.14	TRUE	9.16	TRUE	9.55	TRUE	9.38	TRUE		8.62	TRUE	8.56	TRUE	8.78	TRUE	8.73	TRUE		9.14	TRUE	8.93	TRUE	8.98	TRUE	9.11	TRUE	12		-0.19	0.01	0.34	FALSE	FALSE	FALSE		11715512_s_at	NDFIP1
11715513_s_at	NDFIP1	11.39	TRUE	11.43	TRUE	11.5	TRUE	11.42	TRUE		10.78	TRUE	10.74	TRUE	10.88	TRUE	11.02	TRUE		10.8	TRUE	10.8	TRUE	10.83	TRUE	10.73	TRUE	12		-0.12	0.18	-0.1	FALSE	FALSE	FALSE		11715513_s_at	NDFIP1
11715514_a_at	HERPUD1	10.86	TRUE	10.86	TRUE	11.36	TRUE	12.45	TRUE		11.08	TRUE	10.75	TRUE	11.17	TRUE	11.31	TRUE		10.28	TRUE	10.04	TRUE	10.31	TRUE	10.27	TRUE	12		1.09	0.47	0.2	UPREGULATED 2-FOLD	FALSE	FALSE		11715514_a_at	HERPUD1
11715515_a_at	PSMD3	9.81	TRUE	9.64	TRUE	9.84	TRUE	10.1	TRUE		9.71	TRUE	9.65	TRUE	9.39	TRUE	9.18	TRUE		9.85	TRUE	9.91	TRUE	9.76	TRUE	9.87	TRUE	12		0.43	-0.15	0.05	FALSE	FALSE	FALSE		11715515_a_at	PSMD3
11715516_x_at	PSMD3	10.05	TRUE	9.84	TRUE	10.06	TRUE	10.28	TRUE		9.83	TRUE	9.77	TRUE	9.54	TRUE	9.32	TRUE		10.05	TRUE	10.02	TRUE	9.92	TRUE	10.09	TRUE	12		0.43	-0.16	0.2	FALSE	FALSE	FALSE		11715516_x_at	PSMD3
11715517_s_at	SLC25A39	10.03	TRUE	9.95	TRUE	9.98	TRUE	9.78	TRUE		10.86	TRUE	10.84	TRUE	10.82	TRUE	10.28	TRUE		9.82	TRUE	9.82	TRUE	9.7	TRUE	9.71	TRUE	12		-0.12	-0.52	0.01	FALSE	FALSE	FALSE		11715517_s_at	SLC25A39
11715518_a_at	MLEC	8.57	TRUE	8.28	TRUE	8.71	TRUE	8.87	TRUE		8.98	TRUE	9.06	TRUE	9	TRUE	8.92	TRUE		8.04	TRUE	8.12	TRUE	8.14	TRUE	8.02	TRUE	12		0.45	-0.16	-0.2	FALSE	FALSE	FALSE		11715518_a_at	MLEC
11715519_a_at	MLEC	10.07	TRUE	10.15	TRUE	10.29	TRUE	10.44	TRUE		10.62	TRUE	10.65	TRUE	10.69	TRUE	10.73	TRUE		10.15	TRUE	9.85	TRUE	9.76	TRUE	9.6	TRUE	12		0.07	0.01	0.14	FALSE	FALSE	FALSE		11715519_a_at	MLEC
11715520_at	MLEC	11.32	TRUE	11.21	TRUE	11.61	TRUE	11.65	TRUE		11.85	TRUE	11.74	TRUE	11.9	TRUE	11.83	TRUE		11.04	TRUE	11.1	TRUE	10.97	TRUE	10.77	TRUE	12		0.15	0.04	-0.26	FALSE	FALSE	FALSE		11715520_at	MLEC
11715521_a_at	MLEC	8.99	TRUE	9.09	TRUE	9.18	TRUE	9.66	TRUE		9.44	TRUE	9.4	TRUE	9.4	TRUE	9.22	TRUE		8.51	TRUE	8.57	TRUE	8.28	TRUE	8.27	TRUE	12		0.38	-0.14	-0.07	FALSE	FALSE	FALSE		11715521_a_at	MLEC
11715522_a_at	HADHA	9.44	TRUE	9.55	TRUE	9.61	TRUE	9.62	TRUE		9.89	TRUE	9.94	TRUE	9.94	TRUE	9.58	TRUE		10.17	TRUE	10.05	TRUE	10.15	TRUE	10.18	TRUE	12		-0.1	-0.41	0.15	FALSE	FALSE	FALSE		11715522_a_at	HADHA
11715523_a_at	HADHA	10.58	TRUE	10.41	TRUE	10.64	TRUE	10.68	TRUE		10.81	TRUE	10.77	TRUE	10.9	TRUE	10.44	TRUE		10.95	TRUE	11.01	TRUE	11.16	TRUE	11.08	TRUE	12		0.21	-0.42	-0.14	FALSE	FALSE	FALSE		11715523_a_at	HADHA
11715524_a_at	COTL1	10.66	TRUE	10.67	TRUE	10.24	TRUE	10.3	TRUE		10.52	TRUE	10.34	TRUE	10.12	TRUE	10.9	TRUE		11.4	TRUE	11.26	TRUE	11.04	TRUE	11.38	TRUE	12		0.05	0.96	0.48	FALSE	FALSE	FALSE		11715524_a_at	COTL1
11715525_a_at	ATP6V1G2-DDX39B /// DDX39B	9.44	TRUE	9.41	TRUE	9.28	TRUE	8.71	TRUE		8.78	TRUE	8.72	TRUE	8.64	TRUE	8.28	TRUE		8.97	TRUE	8.84	TRUE	8.88	TRUE	8.9	TRUE	12		-0.54	-0.3	0.15	FALSE	FALSE	FALSE		11715525_a_at	ATP6V1G2-DDX39B /// DDX39B
11715526_s_at	ATP6V1G2-DDX39B /// DDX39B	10.04	TRUE	9.91	TRUE	9.86	TRUE	9.48	TRUE		9.49	TRUE	9.48	TRUE	9.23	TRUE	8.96	TRUE		9.47	TRUE	9.59	TRUE	9.36	TRUE	9.41	TRUE	12		-0.25	-0.26	-0.07	FALSE	FALSE	FALSE		11715526_s_at	ATP6V1G2-DDX39B /// DDX39B
11715527_x_at	ATP6V1G2-DDX39B /// DDX39B	9.98	TRUE	9.95	TRUE	9.84	TRUE	9.32	TRUE		9.33	TRUE	9.27	TRUE	9.06	TRUE	8.81	TRUE		9.5	TRUE	9.51	TRUE	9.41	TRUE	9.43	TRUE	12		-0.49	-0.19	0.01	FALSE	FALSE	FALSE		11715527_x_at	ATP6V1G2-DDX39B /// DDX39B
11715528_a_at	ATP6V1G2-DDX39B /// DDX39B	6.78	TRUE	6.84	TRUE	6.75	TRUE	6.45	FALSE		6.48	FALSE	6.4	FALSE	6.19	FALSE	5.91	FALSE		6.48	FALSE	6.53	FALSE	6.51	FALSE	6.49	FALSE	3		-0.36	-0.2	-0.07	FALSE	FALSE	FALSE		11715528_a_at	ATP6V1G2-DDX39B /// DDX39B
11715529_x_at	ATP6V1G2-DDX39B /// DDX39B	7.91	TRUE	7.88	TRUE	8	TRUE	7.48	TRUE		7.56	TRUE	7.48	TRUE	7.28	TRUE	6.95	TRUE		7.59	TRUE	7.58	TRUE	7.61	TRUE	7.59	TRUE	12		-0.49	-0.25	-0.01	FALSE	FALSE	FALSE		11715529_x_at	ATP6V1G2-DDX39B /// DDX39B
11715530_a_at	CCT6A	10.71	TRUE	10.73	TRUE	10.49	TRUE	10.43	TRUE		10.48	TRUE	10.59	TRUE	10.32	TRUE	10.17	TRUE		10.84	TRUE	10.63	TRUE	10.64	TRUE	10.6	TRUE	12		-0.08	-0.26	0.17	FALSE	FALSE	FALSE		11715530_a_at	CCT6A
11715531_at	PRPF8	10.4	TRUE	10.27	TRUE	10.15	TRUE	10.12	TRUE		9.65	TRUE	9.78	TRUE	9.53	TRUE	9.18	TRUE		10.48	TRUE	10.39	TRUE	10.33	TRUE	10.27	TRUE	12		0.1	-0.48	0.03	FALSE	FALSE	FALSE		11715531_at	PRPF8
11715532_a_at	IFNGR2	9.77	TRUE	9.63	TRUE	10.04	TRUE	10.38	TRUE		10.4	TRUE	10.39	TRUE	10.48	TRUE	11.22	TRUE		9.86	TRUE	9.93	TRUE	10.19	TRUE	10.17	TRUE	12		0.48	0.75	-0.09	FALSE	FALSE	FALSE		11715532_a_at	IFNGR2
11715533_a_at	LRP1	7.54	TRUE	7.93	TRUE	7.54	TRUE	8.08	TRUE		6.93	TRUE	7.09	TRUE	7.21	TRUE	7.2	TRUE		7.07	TRUE	7.4	TRUE	7.21	TRUE	7.37	TRUE	12		0.15	-0.17	-0.17	FALSE	FALSE	FALSE		11715533_a_at	LRP1
11715534_a_at	LRP1	7.45	TRUE	7.6	TRUE	7.39	TRUE	7.62	TRUE		6.89	TRUE	6.71	TRUE	6.98	TRUE	7.25	TRUE		7.26	TRUE	7.1	TRUE	7.23	TRUE	7.55	TRUE	12		0.08	0.45	0.48	FALSE	FALSE	FALSE		11715534_a_at	LRP1
11715535_a_at	GPS1	8.56	TRUE	8.36	TRUE	8.7	TRUE	8.55	TRUE		9.56	TRUE	9.53	TRUE	9.31	TRUE	9.21	TRUE		9.47	TRUE	9.45	TRUE	9.56	TRUE	9.31	TRUE	12		0.05	-0.07	-0.23	FALSE	FALSE	FALSE		11715535_a_at	GPS1
11715536_a_at	IDH2	7.04	TRUE	7.06	TRUE	7.08	TRUE	6.9	TRUE		7.15	TRUE	7.23	TRUE	7.35	TRUE	7.36	TRUE		8.44	TRUE	8.33	TRUE	8.65	TRUE	8.47	TRUE	12		-0.2	-0.07	-0.07	FALSE	FALSE	FALSE		11715536_a_at	IDH2
11715537_x_at	IDH2	7.22	TRUE	6.98	TRUE	7.15	TRUE	6.73	TRUE		7.3	TRUE	7.3	TRUE	7.34	TRUE	7.46	TRUE		8.28	TRUE	8.35	TRUE	8.78	TRUE	8.56	TRUE	12		-0.18	0.12	-0.29	FALSE	FALSE	FALSE		11715537_x_at	IDH2
11715538_s_at	RPLP1	13.96	TRUE	13.99	TRUE	13.92	TRUE	13.91	TRUE		13.94	TRUE	13.96	TRUE	13.91	TRUE	13.95	TRUE		13.94	TRUE	13.87	TRUE	13.95	TRUE	13.89	TRUE	12		-0.04	0.02	0.01	FALSE	FALSE	FALSE		11715538_s_at	RPLP1
11715539_x_at	RPLP1	13.79	TRUE	13.8	TRUE	13.73	TRUE	13.75	TRUE		13.77	TRUE	13.79	TRUE	13.77	TRUE	13.73	TRUE		13.77	TRUE	13.75	TRUE	13.87	TRUE	13.8	TRUE	12		0.01	-0.06	-0.05	FALSE	FALSE	FALSE		11715539_x_at	RPLP1
11715540_s_at	RPS14	13.59	TRUE	13.59	TRUE	13.67	TRUE	13.66	TRUE		13.49	TRUE	13.52	TRUE	13.54	TRUE	13.53	TRUE		13.73	TRUE	13.79	TRUE	13.81	TRUE	13.79	TRUE	12		-0.01	-0.04	-0.08	FALSE	FALSE	FALSE		11715540_s_at	RPS14
11715543_x_at	RPS8	13.04	TRUE	13.1	TRUE	13.05	TRUE	13.05	TRUE		13.06	TRUE	13.07	TRUE	12.92	TRUE	12.9	TRUE		13.3	TRUE	13.25	TRUE	13.28	TRUE	13.25	TRUE	12		-0.06	-0.03	0.02	FALSE	FALSE	FALSE		11715543_x_at	RPS8
11715544_a_at	TMED10	9.84	TRUE	9.81	TRUE	9.74	TRUE	9.96	TRUE		10.43	TRUE	10.48	TRUE	10.7	TRUE	11.02	TRUE		9.38	TRUE	9.31	TRUE	9.37	TRUE	9.03	TRUE	12		0.25	0.27	-0.27	FALSE	FALSE	FALSE		11715544_a_at	TMED10
11715545_at	TMED10	9.89	TRUE	10.07	TRUE	9.7	TRUE	9.89	TRUE		10.45	TRUE	10.53	TRUE	10.72	TRUE	10.7	TRUE		9.61	TRUE	9.63	TRUE	9.65	TRUE	9.46	TRUE	12		0.01	-0.1	-0.21	FALSE	FALSE	FALSE		11715545_at	TMED10
11715546_s_at	CBX1	9.19	TRUE	9.2	TRUE	8.95	TRUE	8.36	TRUE		9.61	TRUE	9.59	TRUE	9.47	TRUE	9.34	TRUE		9.96	TRUE	9.81	TRUE	10.02	TRUE	9.59	TRUE	12		-0.6	-0.11	-0.28	FALSE	FALSE	FALSE		11715546_s_at	CBX1
11715547_at	TMEM109	9.39	TRUE	9.34	TRUE	9.27	TRUE	8.77	TRUE		9.16	TRUE	9.2	TRUE	8.82	TRUE	8.91	TRUE		9.17	TRUE	9.09	TRUE	8.99	TRUE	8.84	TRUE	12		-0.45	0.05	-0.07	FALSE	FALSE	FALSE		11715547_at	TMEM109
11715548_a_at	DAG1	6.54	FALSE	6.5	FALSE	5.92	FALSE	6.23	FALSE		7.39	TRUE	7.57	TRUE	7.29	TRUE	7.55	TRUE		6.53	FALSE	6.86	TRUE	6.5	FALSE	6.73	TRUE	6		0.35	0.08	-0.1	FALSE	FALSE	FALSE		11715548_a_at	DAG1
11715549_at	DAG1	6.46	FALSE	6.21	FALSE	6.5	FALSE	6.46	FALSE		6.87	TRUE	6.86	TRUE	6.71	TRUE	6.99	TRUE		6.39	FALSE	6.37	FALSE	6.39	FALSE	6.35	FALSE	4		0.21	0.29	-0.02	FALSE	FALSE	FALSE		11715549_at	DAG1
11715550_at	DAG1	9.89	TRUE	9.87	TRUE	9.56	TRUE	9.37	TRUE		10.92	TRUE	10.87	TRUE	10.85	TRUE	11.47	TRUE		9.83	TRUE	9.89	TRUE	9.77	TRUE	9.67	TRUE	12		-0.17	0.67	-0.16	FALSE	FALSE	FALSE		11715550_at	DAG1
11715551_s_at	GAS6	10.67	TRUE	10.67	TRUE	10.19	TRUE	8.2	TRUE		5.69	FALSE	5.7	FALSE	5.5	FALSE	5.16	FALSE		6.38	FALSE	6.52	FALSE	6.86	TRUE	6.74	TRUE	6		-1.99	-0.35	-0.26	DOWNREGULATED 2-FOLD	FALSE	FALSE		11715551_s_at	GAS6
11715552_a_at	IMMT	10.62	TRUE	10.52	TRUE	10.79	TRUE	10.58	TRUE		11.52	TRUE	11.38	TRUE	11.55	TRUE	11.17	TRUE		11.85	TRUE	11.89	TRUE	11.77	TRUE	11.96	TRUE	12		-0.11	-0.24	0.15	FALSE	FALSE	FALSE		11715552_a_at	IMMT
11715553_s_at	IMMT	9.14	TRUE	9.18	TRUE	9.16	TRUE	9.05	TRUE		9.89	TRUE	9.81	TRUE	9.74	TRUE	9.42	TRUE		10.11	TRUE	10.03	TRUE	10.14	TRUE	10.2	TRUE	12		-0.15	-0.24	0.14	FALSE	FALSE	FALSE		11715553_s_at	IMMT
11715554_a_at	CYB5R3	7.89	TRUE	7.86	TRUE	7.94	TRUE	7.79	TRUE		8.55	TRUE	8.14	TRUE	8.4	TRUE	7.95	TRUE		7.31	TRUE	7.06	TRUE	7.28	TRUE	7.14	TRUE	12		-0.12	-0.04	0.11	FALSE	FALSE	FALSE		11715554_a_at	CYB5R3
11715555_a_at	CYB5R3	10.64	TRUE	10.5	TRUE	10.64	TRUE	10.34	TRUE		10.79	TRUE	10.77	TRUE	10.87	TRUE	10.61	TRUE		9.61	TRUE	9.46	TRUE	9.42	TRUE	9.33	TRUE	12		-0.16	-0.24	0.06	FALSE	FALSE	FALSE		11715555_a_at	CYB5R3
11715556_a_at	QSOX1	9.18	TRUE	9.05	TRUE	9	TRUE	9.2	TRUE		8.78	TRUE	8.84	TRUE	9	TRUE	9.46	TRUE		9.31	TRUE	9.32	TRUE	9.34	TRUE	9.51	TRUE	12		0.33	0.4	0.16	FALSE	FALSE	FALSE		11715556_a_at	QSOX1
11715557_at	FLJ23867 /// QSOX1	5.94	FALSE	5.57	FALSE	5.92	FALSE	5.63	FALSE		5.95	FALSE	6.07	FALSE	5.82	FALSE	6.22	FALSE		7.4	TRUE	7.64	TRUE	7.75	TRUE	7.09	TRUE	4		0.08	0.28	-0.9	FALSE	FALSE	FALSE		11715557_at	FLJ23867 /// QSOX1
11715558_a_at	TMEM59	11.05	TRUE	11.16	TRUE	11.14	TRUE	11.34	TRUE		9.55	TRUE	9.61	TRUE	9.77	TRUE	9.87	TRUE		10.51	TRUE	10.43	TRUE	10.31	TRUE	10.09	TRUE	12		0.09	0.04	-0.14	FALSE	FALSE	FALSE		11715558_a_at	TMEM59
11715559_x_at	YWHAQ	11.22	TRUE	11.51	TRUE	11.27	TRUE	11.1	TRUE		10.36	TRUE	10.53	TRUE	10.25	TRUE	10.29	TRUE		11.12	TRUE	10.96	TRUE	10.98	TRUE	11.02	TRUE	12		-0.46	-0.13	0.2	FALSE	FALSE	FALSE		11715559_x_at	YWHAQ
11715561_s_at	SCD	8.53	TRUE	8.27	TRUE	9.33	TRUE	8.29	TRUE		10.61	TRUE	10.92	TRUE	11.06	TRUE	11.57	TRUE		8.65	TRUE	8.51	TRUE	8.22	TRUE	8.78	TRUE	12		-0.78	0.2	0.7	FALSE	FALSE	FALSE		11715561_s_at	SCD
11715562_x_at	SCD	8.49	TRUE	8.2	TRUE	9.3	TRUE	8.12	TRUE		10.63	TRUE	10.87	TRUE	11.11	TRUE	11.61	TRUE		8.46	TRUE	8.39	TRUE	7.98	TRUE	8.7	TRUE	12		-0.89	0.26	0.79	FALSE	FALSE	FALSE		11715562_x_at	SCD
11715563_s_at	SCD	8.82	TRUE	8.64	TRUE	9.89	TRUE	8.87	TRUE		11.4	TRUE	11.3	TRUE	11.78	TRUE	12.12	TRUE		8.56	TRUE	8.85	TRUE	8.23	TRUE	8.94	TRUE	12		-0.84	0.44	0.42	FALSE	FALSE	FALSE		11715563_s_at	SCD
11715564_s_at	H1FX	10.41	TRUE	10.28	TRUE	10.73	TRUE	10.09	TRUE		9.07	TRUE	8.99	TRUE	8.92	TRUE	8.32	TRUE		10.57	TRUE	10.54	TRUE	10.71	TRUE	10.65	TRUE	12		-0.51	-0.52	-0.03	FALSE	FALSE	FALSE		11715564_s_at	H1FX
11715565_at	PSMD2	9.85	TRUE	9.85	TRUE	9.55	TRUE	9.82	TRUE		8.91	TRUE	8.8	TRUE	8.64	TRUE	8.56	TRUE		7.87	TRUE	7.8	TRUE	7.77	TRUE	7.85	TRUE	12		0.27	0.03	0.15	FALSE	FALSE	FALSE		11715565_at	PSMD2
11715566_at	COPZ1	10.45	TRUE	10.49	TRUE	10.24	TRUE	10.32	TRUE		10.79	TRUE	10.77	TRUE	10.75	TRUE	10.79	TRUE		10.76	TRUE	10.73	TRUE	10.8	TRUE	11.1	TRUE	12		0.04	0.06	0.33	FALSE	FALSE	FALSE		11715566_at	COPZ1
11715567_at	COPZ1	10.04	TRUE	10.02	TRUE	9.9	TRUE	10.12	TRUE		10.35	TRUE	10.37	TRUE	10.26	TRUE	10.21	TRUE		10.23	TRUE	10.27	TRUE	10.45	TRUE	10.63	TRUE	12		0.24	-0.07	0.14	FALSE	FALSE	FALSE		11715567_at	COPZ1
11715568_a_at	CD9	11.83	TRUE	11.89	TRUE	11.75	TRUE	11.99	TRUE		11.57	TRUE	11.74	TRUE	11.5	TRUE	12.22	TRUE		11.15	TRUE	10.99	TRUE	11.14	TRUE	11.25	TRUE	12		0.18	0.55	0.27	FALSE	FALSE	FALSE		11715568_a_at	CD9
11715569_at	CD9	12.33	TRUE	12.42	TRUE	12.3	TRUE	12.44	TRUE		12.26	TRUE	12.39	TRUE	12.23	TRUE	12.67	TRUE		11.68	TRUE	11.68	TRUE	11.79	TRUE	11.89	TRUE	12		0.05	0.31	0.1	FALSE	FALSE	FALSE		11715569_at	CD9
11715570_x_at	CD9	12.28	TRUE	12.29	TRUE	12.26	TRUE	12.38	TRUE		12.2	TRUE	12.22	TRUE	12.14	TRUE	12.65	TRUE		11.51	TRUE	11.52	TRUE	11.59	TRUE	11.69	TRUE	12		0.11	0.49	0.09	FALSE	FALSE	FALSE		11715570_x_at	CD9
11715571_a_at	CLSTN1	8.66	TRUE	8.43	TRUE	8.26	TRUE	8.07	TRUE		7.77	TRUE	7.84	TRUE	7.77	TRUE	7.79	TRUE		7.59	TRUE	7.74	TRUE	7.6	TRUE	7.52	TRUE	12		0.04	-0.05	-0.23	FALSE	FALSE	FALSE		11715571_a_at	CLSTN1
11715572_a_at	CLSTN1	8.42	TRUE	8.64	TRUE	8.25	TRUE	8.42	TRUE		7.76	TRUE	7.77	TRUE	7.76	TRUE	7.83	TRUE		7.44	TRUE	7.39	TRUE	7.41	TRUE	7.27	TRUE	12		-0.05	0.06	-0.09	FALSE	FALSE	FALSE		11715572_a_at	CLSTN1
11715573_s_at	KDELR2	11.63	TRUE	11.68	TRUE	11.46	TRUE	11.76	TRUE		10.56	TRUE	10.5	TRUE	10.42	TRUE	10.77	TRUE		10.57	TRUE	10.58	TRUE	10.58	TRUE	11.01	TRUE	12		0.25	0.41	0.42	FALSE	FALSE	FALSE		11715573_s_at	KDELR2
11715574_a_at	KDELR2	11.21	TRUE	11.24	TRUE	11.11	TRUE	11.32	TRUE		10.6	TRUE	10.5	TRUE	10.49	TRUE	11.04	TRUE		10.41	TRUE	10.36	TRUE	10.55	TRUE	11.14	TRUE	12		0.18	0.65	0.64	FALSE	FALSE	FALSE		11715574_a_at	KDELR2
11715575_x_at	PPM1G	9.6	TRUE	9.52	TRUE	9.5	TRUE	9.49	TRUE		9.31	TRUE	9.31	TRUE	8.98	TRUE	8.81	TRUE		10.89	TRUE	10.68	TRUE	10.78	TRUE	10.48	TRUE	12		0.07	-0.17	-0.09	FALSE	FALSE	FALSE		11715575_x_at	PPM1G
11715576_at	RAC1	5.84	FALSE	6	FALSE	5.52	FALSE	5.11	FALSE		4.48	FALSE	4.12	FALSE	4.39	FALSE	4.49	FALSE		7.52	TRUE	7.62	TRUE	7.73	TRUE	6.95	TRUE	4		-0.57	0.46	-0.88	FALSE	FALSE	FALSE		11715576_at	RAC1
11715577_x_at	RAC1	8.31	TRUE	8.35	TRUE	8.09	TRUE	7.48	TRUE		6.92	TRUE	6.67	TRUE	6.73	TRUE	6.84	TRUE		9.81	TRUE	9.97	TRUE	10.1	TRUE	9.29	TRUE	12		-0.65	0.36	-0.97	FALSE	FALSE	FALSE		11715577_x_at	RAC1
11715578_s_at	RAC1	12.68	TRUE	12.66	TRUE	12.52	TRUE	12.21	TRUE		11.58	TRUE	11.64	TRUE	11.59	TRUE	11.42	TRUE		11.97	TRUE	12.02	TRUE	12.07	TRUE	12.1	TRUE	12		-0.29	-0.23	-0.02	FALSE	FALSE	FALSE		11715578_s_at	RAC1
11715579_a_at	VKORC1	10.29	TRUE	10.29	TRUE	10.36	TRUE	9.89	TRUE		10.72	TRUE	10.72	TRUE	10.92	TRUE	10.93	TRUE		10.74	TRUE	10.76	TRUE	10.88	TRUE	10.73	TRUE	12		-0.47	0.01	-0.17	FALSE	FALSE	FALSE		11715579_a_at	VKORC1
11715580_a_at	TBCB	11.05	TRUE	10.97	TRUE	11.02	TRUE	10.6	TRUE		10.5	TRUE	10.55	TRUE	10.45	TRUE	10.2	TRUE		10.38	TRUE	10.38	TRUE	10.25	TRUE	10.14	TRUE	12		-0.34	-0.3	-0.11	FALSE	FALSE	FALSE		11715580_a_at	TBCB
11715581_a_at	SF3B2	9.09	TRUE	8.9	TRUE	9.21	TRUE	9.16	TRUE		9.98	TRUE	9.94	TRUE	9.75	TRUE	9.95	TRUE		9.71	TRUE	9.64	TRUE	9.74	TRUE	9.89	TRUE	12		0.14	0.24	0.22	FALSE	FALSE	FALSE		11715581_a_at	SF3B2
11715582_s_at	SF3B2	9.14	TRUE	9.06	TRUE	9.2	TRUE	9.26	TRUE		9.95	TRUE	9.88	TRUE	9.73	TRUE	9.89	TRUE		9.76	TRUE	9.71	TRUE	9.79	TRUE	9.96	TRUE	12		0.14	0.23	0.22	FALSE	FALSE	FALSE		11715582_s_at	SF3B2
11715583_s_at	HLA-DPA1	8.5	TRUE	8.51	TRUE	8.72	TRUE	7.27	TRUE		6.47	FALSE	6.69	TRUE	6.78	TRUE	6.91	TRUE		12.05	TRUE	12	TRUE	12.02	TRUE	11.56	TRUE	11		-1.46	-0.09	-0.41	DOWNREGULATED 2-FOLD	FALSE	FALSE		11715583_s_at	HLA-DPA1
11715584_a_at	CAV1	12.16	TRUE	12.19	TRUE	12.22	TRUE	11.76	TRUE		9.79	TRUE	9.83	TRUE	10	TRUE	10.61	TRUE		9.89	TRUE	10	TRUE	9.65	TRUE	10.34	TRUE	12		-0.49	0.57	0.58	FALSE	FALSE	FALSE		11715584_a_at	CAV1
11715585_a_at	PMP22	10.55	TRUE	10.53	TRUE	10.13	TRUE	8.75	TRUE		11.11	TRUE	11.13	TRUE	11.32	TRUE	11.09	TRUE		11.05	TRUE	11	TRUE	11.18	TRUE	10.88	TRUE	12		-1.36	-0.25	-0.25	DOWNREGULATED 2-FOLD	FALSE	FALSE		11715585_a_at	PMP22
11715586_at	MAPRE1	10.16	TRUE	10.2	TRUE	10.1	TRUE	9.87	TRUE		10.89	TRUE	10.76	TRUE	10.65	TRUE	10.44	TRUE		10.03	TRUE	10.06	TRUE	10.13	TRUE	9.99	TRUE	12		-0.27	-0.08	-0.17	FALSE	FALSE	FALSE		11715586_at	MAPRE1
11715587_at	MAPRE1	11.4	TRUE	11.42	TRUE	11.27	TRUE	10.83	TRUE		11.86	TRUE	11.87	TRUE	11.72	TRUE	11.52	TRUE		11.2	TRUE	11.14	TRUE	11.1	TRUE	11	TRUE	12		-0.46	-0.21	-0.04	FALSE	FALSE	FALSE		11715587_at	MAPRE1
11715588_x_at	MYL9	7.13	TRUE	6.9	TRUE	7.03	TRUE	7.2	TRUE		7.44	TRUE	7.61	TRUE	7.81	TRUE	7.54	TRUE		7.67	TRUE	7.6	TRUE	7.51	TRUE	7.51	TRUE	12		0.4	-0.44	0.07	FALSE	FALSE	FALSE		11715588_x_at	MYL9
11715589_at	DYNC1H1	7.78	TRUE	7.8	TRUE	7.16	TRUE	7.44	TRUE		7.92	TRUE	7.87	TRUE	7.92	TRUE	7.5	TRUE		6.81	TRUE	6.98	TRUE	6.73	TRUE	7.3	TRUE	12		0.26	-0.37	0.4	FALSE	FALSE	FALSE		11715589_at	DYNC1H1
11715590_at	DYNC1H1	9.72	TRUE	9.44	TRUE	9.07	TRUE	9.03	TRUE		9.48	TRUE	9.68	TRUE	9.65	TRUE	9.14	TRUE		8.85	TRUE	8.82	TRUE	8.93	TRUE	9.2	TRUE	12		0.24	-0.71	0.3	FALSE	FALSE	FALSE		11715590_at	DYNC1H1
11715591_s_at	DYNC1H1	9.4	TRUE	9.2	TRUE	8.72	TRUE	8.86	TRUE		9.27	TRUE	9.33	TRUE	9.33	TRUE	8.93	TRUE		8.59	TRUE	8.58	TRUE	8.67	TRUE	8.92	TRUE	12		0.34	-0.46	0.26	FALSE	FALSE	FALSE		11715591_s_at	DYNC1H1
11715592_x_at	DYNC1H1	9.88	TRUE	9.7	TRUE	9.38	TRUE	9.25	TRUE		9.88	TRUE	10.01	TRUE	10	TRUE	9.58	TRUE		9.28	TRUE	9.13	TRUE	9.25	TRUE	9.49	TRUE	12		0.05	-0.55	0.39	FALSE	FALSE	FALSE		11715592_x_at	DYNC1H1
11715593_s_at	YWHAH	11.6	TRUE	11.6	TRUE	11.28	TRUE	11.03	TRUE		11.3	TRUE	11.33	TRUE	11.04	TRUE	11.29	TRUE		9.98	TRUE	9.81	TRUE	9.86	TRUE	10.16	TRUE	12		-0.25	0.22	0.47	FALSE	FALSE	FALSE		11715593_s_at	YWHAH
11715594_a_at	RBM38	7	TRUE	6.81	TRUE	6.83	TRUE	7.01	TRUE		7.34	TRUE	7.23	TRUE	6.83	TRUE	6.57	FALSE		7.09	TRUE	6.95	TRUE	7.01	TRUE	7.36	TRUE	11		0.37	-0.15	0.49	FALSE	FALSE	FALSE		11715594_a_at	RBM38
11715595_a_at	PSMB7	10.61	TRUE	10.72	TRUE	10.79	TRUE	11.18	TRUE		10.9	TRUE	10.89	TRUE	10.64	TRUE	10.54	TRUE		11.66	TRUE	11.52	TRUE	11.46	TRUE	11.45	TRUE	12		0.28	-0.09	0.13	FALSE	FALSE	FALSE		11715595_a_at	PSMB7
11715596_at	PSMB7	11.63	TRUE	11.57	TRUE	11.77	TRUE	12.02	TRUE		11.77	TRUE	11.72	TRUE	11.59	TRUE	11.39	TRUE		12.27	TRUE	12.3	TRUE	12.26	TRUE	12.26	TRUE	12		0.31	-0.15	-0.03	FALSE	FALSE	FALSE		11715596_at	PSMB7
11715597_x_at	PSMB7	11.26	TRUE	11.21	TRUE	11.36	TRUE	11.69	TRUE		11.4	TRUE	11.36	TRUE	11.22	TRUE	11.01	TRUE		11.94	TRUE	11.95	TRUE	12.02	TRUE	12.06	TRUE	12		0.38	-0.17	0.03	FALSE	FALSE	FALSE		11715597_x_at	PSMB7
11715598_at	TFG	11.49	TRUE	11.5	TRUE	11.49	TRUE	11.62	TRUE		10.22	TRUE	10.23	TRUE	10.13	TRUE	10.33	TRUE		10.56	TRUE	10.53	TRUE	10.54	TRUE	10.71	TRUE	12		0.12	0.19	0.2	FALSE	FALSE	FALSE		11715598_at	TFG
11715599_a_at	ANAPC5	10.42	TRUE	10.36	TRUE	10.19	TRUE	10.01	TRUE		11.1	TRUE	11.02	TRUE	10.98	TRUE	10.97	TRUE		10.9	TRUE	10.91	TRUE	10.9	TRUE	10.87	TRUE	12		-0.12	0.07	-0.04	FALSE	FALSE	FALSE		11715599_a_at	ANAPC5
11715600_a_at	PPP1R11	9.78	TRUE	9.7	TRUE	9.6	TRUE	10.05	TRUE		9.28	TRUE	9.19	TRUE	9.15	TRUE	9.09	TRUE		9.46	TRUE	9.43	TRUE	9.24	TRUE	9.44	TRUE	12		0.53	0.03	0.23	FALSE	FALSE	FALSE		11715600_a_at	PPP1R11
11715602_s_at	SPARC	12.25	TRUE	12.29	TRUE	12.29	TRUE	11.51	TRUE		10.34	TRUE	10.33	TRUE	10.4	TRUE	11.45	TRUE		11.07	TRUE	10.9	TRUE	11.23	TRUE	11.28	TRUE	12		-0.82	1.06	0.22	FALSE	UPREGULATED 2-FOLD	FALSE		11715602_s_at	SPARC
11715603_s_at	SPARC	13.01	TRUE	12.88	TRUE	12.67	TRUE	12.05	TRUE		12.39	TRUE	12.4	TRUE	12.54	TRUE	13.26	TRUE		12.45	TRUE	12.51	TRUE	12.66	TRUE	12.56	TRUE	12		-0.49	0.71	-0.16	FALSE	FALSE	FALSE		11715603_s_at	SPARC
11715604_x_at	SPARC	13.52	TRUE	13.48	TRUE	13.31	TRUE	12.7	TRUE		13.04	TRUE	13.12	TRUE	13.2	TRUE	13.69	TRUE		13.09	TRUE	13.08	TRUE	13.2	TRUE	13.14	TRUE	12		-0.57	0.41	-0.05	FALSE	FALSE	FALSE		11715604_x_at	SPARC
11715605_s_at	SF3B5	11.08	TRUE	11.07	TRUE	11.27	TRUE	11.18	TRUE		11.35	TRUE	11.29	TRUE	11.18	TRUE	11.23	TRUE		10.43	TRUE	10.42	TRUE	10.48	TRUE	10.51	TRUE	12		-0.08	0.11	0.04	FALSE	FALSE	FALSE		11715605_s_at	SF3B5
11715607_at	PPIB	12.89	TRUE	12.86	TRUE	12.9	TRUE	12.82	TRUE		12.67	TRUE	12.68	TRUE	12.52	TRUE	12.62	TRUE		12.44	TRUE	12.39	TRUE	12.42	TRUE	12.2	TRUE	12		-0.05	0.09	-0.17	FALSE	FALSE	FALSE		11715607_at	PPIB
11715608_x_at	PPIB	12.9	TRUE	12.86	TRUE	12.9	TRUE	12.81	TRUE		12.66	TRUE	12.64	TRUE	12.53	TRUE	12.69	TRUE		12.39	TRUE	12.36	TRUE	12.4	TRUE	12.12	TRUE	12		-0.05	0.18	-0.25	FALSE	FALSE	FALSE		11715608_x_at	PPIB
11715609_a_at	ATP6V1H	8.51	TRUE	8.5	TRUE	8.57	TRUE	8.55	TRUE		9.86	TRUE	9.74	TRUE	9.79	TRUE	9.36	TRUE		8.64	TRUE	8.64	TRUE	8.71	TRUE	8.12	TRUE	12		-0.01	-0.31	-0.59	FALSE	FALSE	FALSE		11715609_a_at	ATP6V1H
11715610_a_at	ARPC1A	11.04	TRUE	11.05	TRUE	10.8	TRUE	10.69	TRUE		11.74	TRUE	11.75	TRUE	11.68	TRUE	11.62	TRUE		10.53	TRUE	10.47	TRUE	10.55	TRUE	10.36	TRUE	12		-0.12	-0.07	-0.13	FALSE	FALSE	FALSE		11715610_a_at	ARPC1A
11715611_a_at	PLOD1	9.45	TRUE	9.35	TRUE	9.27	TRUE	9.35	TRUE		10.55	TRUE	10.66	TRUE	10.5	TRUE	11.14	TRUE		9.15	TRUE	9.2	TRUE	9.17	TRUE	9.43	TRUE	12		0.18	0.53	0.21	FALSE	FALSE	FALSE		11715611_a_at	PLOD1
11715612_s_at	TMX2	9.82	TRUE	9.83	TRUE	10.15	TRUE	10.48	TRUE		11	TRUE	10.99	TRUE	10.76	TRUE	10.31	TRUE		10.79	TRUE	10.79	TRUE	10.75	TRUE	10.49	TRUE	12		0.32	-0.44	-0.26	FALSE	FALSE	FALSE		11715612_s_at	TMX2
11715616_a_at	NDUFAB1	11.48	TRUE	11.43	TRUE	11.48	TRUE	11.53	TRUE		12.15	TRUE	12.15	TRUE	11.97	TRUE	11.62	TRUE		12.16	TRUE	12.09	TRUE	11.94	TRUE	12.07	TRUE	12		0.1	-0.35	0.2	FALSE	FALSE	FALSE		11715616_a_at	NDUFAB1
11715617_a_at	RNF130	8.68	TRUE	8.6	TRUE	8.26	TRUE	8.27	TRUE		9.97	TRUE	9.93	TRUE	9.99	TRUE	9.76	TRUE		9.65	TRUE	9.58	TRUE	9.63	TRUE	9.14	TRUE	12		0.09	-0.19	-0.42	FALSE	FALSE	FALSE		11715617_a_at	RNF130
11715618_a_at	SDF4	10.3	TRUE	10.17	TRUE	10.25	TRUE	10.27	TRUE		9.67	TRUE	9.67	TRUE	9.62	TRUE	9.84	TRUE		9.17	TRUE	9.02	TRUE	9.13	TRUE	8.87	TRUE	12		0.15	0.22	-0.11	FALSE	FALSE	FALSE		11715618_a_at	SDF4
11715619_x_at	SDF4	10.5	TRUE	10.44	TRUE	10.48	TRUE	10.51	TRUE		9.87	TRUE	9.86	TRUE	9.79	TRUE	10.03	TRUE		9.4	TRUE	9.22	TRUE	9.36	TRUE	9.1	TRUE	12		0.09	0.25	-0.08	FALSE	FALSE	FALSE		11715619_x_at	SDF4
11715620_a_at	CRYAB	6.22	FALSE	5.82	FALSE	5.72	FALSE	6.19	FALSE		8.35	TRUE	8.09	TRUE	9.01	TRUE	8.34	TRUE		6.08	FALSE	6.36	FALSE	6.25	FALSE	6.26	FALSE	4		0.87	-0.41	-0.27	FALSE	FALSE	FALSE		11715620_a_at	CRYAB
11715621_at	UFC1	10.17	TRUE	10.2	TRUE	10.02	TRUE	10.3	TRUE		10.31	TRUE	10.31	TRUE	10.21	TRUE	10.37	TRUE		11.21	TRUE	11.17	TRUE	11.07	TRUE	11.02	TRUE	12		0.25	0.16	-0.01	FALSE	FALSE	FALSE		11715621_at	UFC1
11715622_a_at	RNF114	8.17	TRUE	8.13	TRUE	8.33	TRUE	8.73	TRUE		9.08	TRUE	8.99	TRUE	9.01	TRUE	9.6	TRUE		8.69	TRUE	8.73	TRUE	8.92	TRUE	9.31	TRUE	12		0.44	0.68	0.35	FALSE	FALSE	FALSE		11715622_a_at	RNF114
11715623_s_at	RNF114	10	TRUE	10.1	TRUE	10.05	TRUE	10.49	TRUE		10.63	TRUE	10.74	TRUE	10.55	TRUE	10.6	TRUE		10.4	TRUE	10.32	TRUE	10.41	TRUE	10.12	TRUE	12		0.34	-0.06	-0.21	FALSE	FALSE	FALSE		11715623_s_at	RNF114
11715624_at	SH3BGRL	10.38	TRUE	10.57	TRUE	10.44	TRUE	9.7	TRUE		9.27	TRUE	9.3	TRUE	9.64	TRUE	9.7	TRUE		9.39	TRUE	9.13	TRUE	9.2	TRUE	8.86	TRUE	12		-0.93	0.03	-0.08	FALSE	FALSE	FALSE		11715624_at	SH3BGRL
11715625_a_at	SH3BGRL	9.33	TRUE	9.21	TRUE	9.61	TRUE	8.69	TRUE		8.61	TRUE	8.47	TRUE	8.87	TRUE	8.76	TRUE		8.89	TRUE	8.73	TRUE	8.93	TRUE	8.52	TRUE	12		-0.8	0.03	-0.25	FALSE	FALSE	FALSE		11715625_a_at	SH3BGRL
11715626_a_at	RPL11	13.73	TRUE	13.7	TRUE	13.71	TRUE	13.76	TRUE		13.72	TRUE	13.68	TRUE	13.63	TRUE	13.53	TRUE		13.96	TRUE	13.91	TRUE	13.99	TRUE	13.94	TRUE	12		0.08	-0.06	0	FALSE	FALSE	FALSE		11715626_a_at	RPL11
11715627_x_at	ALDH2	5.23	FALSE	5.33	FALSE	5.25	FALSE	5.51	FALSE		5.69	FALSE	5.74	FALSE	6.06	FALSE	6.22	FALSE		8.59	TRUE	8.44	TRUE	8.38	TRUE	8.32	TRUE	4		0.16	0.11	0.09	FALSE	FALSE	FALSE		11715627_x_at	ALDH2
11715629_a_at	LAPTM4A	12.22	TRUE	12.32	TRUE	12.11	TRUE	12.18	TRUE		10.54	TRUE	10.64	TRUE	10.69	TRUE	10.81	TRUE		11.24	TRUE	11.17	TRUE	10.92	TRUE	10.97	TRUE	12		-0.03	0.02	0.12	FALSE	FALSE	FALSE		11715629_a_at	LAPTM4A
11715630_s_at	LAPTM4A	11.72	TRUE	11.91	TRUE	11.44	TRUE	11.54	TRUE		10.16	TRUE	10.35	TRUE	10.23	TRUE	10.42	TRUE		10.95	TRUE	10.81	TRUE	10.74	TRUE	10.72	TRUE	12		-0.09	0	0.12	FALSE	FALSE	FALSE		11715630_s_at	LAPTM4A
11715631_x_at	LAPTM4A	12.32	TRUE	12.44	TRUE	12.13	TRUE	12.02	TRUE		10.72	TRUE	10.77	TRUE	10.8	TRUE	10.89	TRUE		11.49	TRUE	11.31	TRUE	11.03	TRUE	11.11	TRUE	12		-0.23	0.04	0.26	FALSE	FALSE	FALSE		11715631_x_at	LAPTM4A
11715632_at	MAF1	8.64	TRUE	8.3	TRUE	8.62	TRUE	8.68	TRUE		8.96	TRUE	8.92	TRUE	9.02	TRUE	8.87	TRUE		8.7	TRUE	8.84	TRUE	8.89	TRUE	8.79	TRUE	12		0.4	-0.11	-0.24	FALSE	FALSE	FALSE		11715632_at	MAF1
11715633_x_at	MAF1	8.46	TRUE	8.24	TRUE	8.45	TRUE	8.54	TRUE		8.77	TRUE	8.74	TRUE	8.79	TRUE	8.69	TRUE		8.52	TRUE	8.68	TRUE	8.57	TRUE	8.61	TRUE	12		0.31	-0.07	-0.12	FALSE	FALSE	FALSE		11715633_x_at	MAF1
11715634_s_at	TMEM14C	11.86	TRUE	11.99	TRUE	11.82	TRUE	11.51	TRUE		11.11	TRUE	11.22	TRUE	11.12	TRUE	11.33	TRUE		11.67	TRUE	11.39	TRUE	11.28	TRUE	11.48	TRUE	12		-0.44	0.1	0.48	FALSE	FALSE	FALSE		11715634_s_at	TMEM14C
11715635_x_at	TMEM14C	11.29	TRUE	11.41	TRUE	11.33	TRUE	10.96	TRUE		10.71	TRUE	10.75	TRUE	10.77	TRUE	10.8	TRUE		11.17	TRUE	11	TRUE	10.86	TRUE	11.01	TRUE	12		-0.49	-0.01	0.32	FALSE	FALSE	FALSE		11715635_x_at	TMEM14C
11715636_a_at	SERPINE1	11.05	TRUE	10.93	TRUE	10.45	TRUE	10.74	TRUE		5.01	FALSE	5.97	FALSE	5.85	FALSE	6.44	FALSE		5.65	FALSE	6.09	FALSE	5.8	FALSE	6.34	FALSE	4		0.41	-0.37	0.1	FALSE	FALSE	FALSE		11715636_a_at	SERPINE1
11715637_a_at	UGP2	11.75	TRUE	11.82	TRUE	11.54	TRUE	11.03	TRUE		11.14	TRUE	11.09	TRUE	11.02	TRUE	11.01	TRUE		10.89	TRUE	10.74	TRUE	10.99	TRUE	10.62	TRUE	12		-0.58	0.04	-0.22	FALSE	FALSE	FALSE		11715637_a_at	UGP2
11715638_s_at	LPCAT1	8.78	TRUE	8.73	TRUE	9.04	TRUE	9.23	TRUE		9.29	TRUE	9.21	TRUE	9.2	TRUE	9.22	TRUE		9.78	TRUE	9.49	TRUE	9.67	TRUE	9.52	TRUE	12		0.24	0.1	0.14	FALSE	FALSE	FALSE		11715638_s_at	LPCAT1
11715639_a_at	TTC3	9.85	TRUE	9.74	TRUE	9.42	TRUE	9.76	TRUE		10.06	TRUE	9.79	TRUE	10.13	TRUE	9.83	TRUE		9.28	TRUE	9.01	TRUE	9.02	TRUE	9.43	TRUE	12		0.45	-0.03	0.68	FALSE	FALSE	FALSE		11715639_a_at	TTC3
11715640_a_at	TTC3	7.63	TRUE	7.48	TRUE	7.12	TRUE	7.51	TRUE		9.53	TRUE	9.48	TRUE	10.2	TRUE	8.23	TRUE		7.23	TRUE	7.01	TRUE	7.04	TRUE	7.09	TRUE	12		0.54	-1.92	0.27	FALSE	DOWNREGULATED 2-FOLD	FALSE		11715640_a_at	TTC3
11715641_a_at	TTC3	7.78	TRUE	7.65	TRUE	7.29	TRUE	7.68	TRUE		8.59	TRUE	8.35	TRUE	8.86	TRUE	8.11	TRUE		7.51	TRUE	7.23	TRUE	7.38	TRUE	7.5	TRUE	12		0.52	-0.51	0.4	FALSE	FALSE	FALSE		11715641_a_at	TTC3
11715642_s_at	TTC3	10.81	TRUE	10.84	TRUE	10.45	TRUE	10.89	TRUE		12.01	TRUE	11.95	TRUE	12.41	TRUE	11.21	TRUE		10.49	TRUE	10.45	TRUE	10.44	TRUE	10.55	TRUE	12		0.41	-1.14	0.15	FALSE	DOWNREGULATED 2-FOLD	FALSE		11715642_s_at	TTC3
11715643_a_at	ATP6AP2	10.07	TRUE	10.22	TRUE	9.45	TRUE	9.46	TRUE		10.04	TRUE	9.88	TRUE	10.13	TRUE	10.35	TRUE		10.27	TRUE	10.12	TRUE	10.14	TRUE	9.97	TRUE	12		-0.14	0.38	-0.02	FALSE	FALSE	FALSE		11715643_a_at	ATP6AP2
11715644_s_at	ATP6AP2	11.61	TRUE	11.78	TRUE	10.89	TRUE	10.83	TRUE		11.03	TRUE	11.15	TRUE	11.13	TRUE	11.48	TRUE		11.4	TRUE	11.28	TRUE	11.31	TRUE	11.22	TRUE	12		-0.23	0.23	0.03	FALSE	FALSE	FALSE		11715644_s_at	ATP6AP2
11715645_s_at	RTCB	10.01	TRUE	10.03	TRUE	9.7	TRUE	10.21	TRUE		10.79	TRUE	10.86	TRUE	10.68	TRUE	10.77	TRUE		10.05	TRUE	9.97	TRUE	10.13	TRUE	10.43	TRUE	12		0.49	0.02	0.38	FALSE	FALSE	FALSE		11715645_s_at	RTCB
11715646_a_at	ADIPOR1	9.58	TRUE	9.78	TRUE	9.79	TRUE	10.21	TRUE		10.55	TRUE	10.57	TRUE	10.58	TRUE	10.65	TRUE		10.59	TRUE	10.58	TRUE	10.45	TRUE	10.36	TRUE	12		0.22	0.05	-0.08	FALSE	FALSE	FALSE		11715646_a_at	ADIPOR1
11715647_a_at	ADIPOR1	9.36	TRUE	9.39	TRUE	9.61	TRUE	9.96	TRUE		10.39	TRUE	10.23	TRUE	10.39	TRUE	10.42	TRUE		10.32	TRUE	10.42	TRUE	10.4	TRUE	10.37	TRUE	12		0.32	0.19	-0.13	FALSE	FALSE	FALSE		11715647_a_at	ADIPOR1
11715648_x_at	ADIPOR1	8.92	TRUE	8.91	TRUE	9.12	TRUE	9.5	TRUE		10	TRUE	9.85	TRUE	9.97	TRUE	10.01	TRUE		10	TRUE	9.94	TRUE	9.86	TRUE	9.9	TRUE	12		0.39	0.19	0.1	FALSE	FALSE	FALSE		11715648_x_at	ADIPOR1
11715649_s_at	TXNRD1	11.21	TRUE	11.17	TRUE	11.09	TRUE	11.71	TRUE		11.36	TRUE	11.24	TRUE	11.33	TRUE	11.23	TRUE		10.75	TRUE	10.7	TRUE	10.64	TRUE	11	TRUE	12		0.66	0.02	0.41	FALSE	FALSE	FALSE		11715649_s_at	TXNRD1
11715650_a_at	TXNRD1	8.41	TRUE	8.37	TRUE	8.49	TRUE	9.2	TRUE		8.97	TRUE	8.74	TRUE	8.98	TRUE	8.69	TRUE		8.23	TRUE	8.05	TRUE	8.16	TRUE	8.38	TRUE	12		0.75	-0.06	0.4	FALSE	FALSE	FALSE		11715650_a_at	TXNRD1
11715652_a_at	PCOLCE	6.29	FALSE	6.13	FALSE	6.3	FALSE	6.15	FALSE		6.13	FALSE	6.24	FALSE	6.71	TRUE	6.95	TRUE		11.31	TRUE	11.17	TRUE	11.42	TRUE	9.98	TRUE	6		0.01	0.13	-1.3	FALSE	FALSE	DOWNREGULATED 2-FOLD		11715652_a_at	PCOLCE
11715653_a_at	RTFDC1	9.75	TRUE	9.79	TRUE	9.79	TRUE	9.44	TRUE		9.85	TRUE	9.67	TRUE	9.7	TRUE	9.26	TRUE		9.65	TRUE	9.48	TRUE	9.55	TRUE	9.62	TRUE	12		-0.39	-0.26	0.24	FALSE	FALSE	FALSE		11715653_a_at	RTFDC1
11715654_x_at	RTFDC1	11.48	TRUE	11.47	TRUE	11.45	TRUE	11.07	TRUE		11.4	TRUE	11.31	TRUE	11.33	TRUE	10.89	TRUE		11.24	TRUE	11.27	TRUE	11.18	TRUE	11.26	TRUE	12		-0.37	-0.35	0.05	FALSE	FALSE	FALSE		11715654_x_at	RTFDC1
11715655_s_at	VDAC1	11.32	TRUE	11.51	TRUE	11.19	TRUE	11.32	TRUE		11.83	TRUE	11.86	TRUE	11.69	TRUE	11.55	TRUE		11.55	TRUE	11.49	TRUE	11.58	TRUE	11.54	TRUE	12		-0.06	-0.17	0.02	FALSE	FALSE	FALSE		11715655_s_at	VDAC1
11715656_at	COX5A	11.67	TRUE	11.64	TRUE	11.58	TRUE	11.68	TRUE		12.91	TRUE	12.83	TRUE	12.76	TRUE	12.31	TRUE		12.31	TRUE	12.25	TRUE	12.27	TRUE	12.37	TRUE	12		0.13	-0.37	0.16	FALSE	FALSE	FALSE		11715656_at	COX5A
11715657_a_at	GLB1	10.58	TRUE	10.56	TRUE	10.47	TRUE	9.91	TRUE		10.13	TRUE	10.12	TRUE	10.39	TRUE	10.24	TRUE		9.92	TRUE	9.83	TRUE	9.86	TRUE	9.74	TRUE	12		-0.54	-0.14	-0.03	FALSE	FALSE	FALSE		11715657_a_at	GLB1
11715658_a_at	SLC39A1	8.82	TRUE	8.73	TRUE	8.63	TRUE	8.59	TRUE		9.77	TRUE	9.57	TRUE	9.45	TRUE	9.09	TRUE		9.61	TRUE	9.6	TRUE	9.38	TRUE	9.22	TRUE	12		0.05	-0.16	-0.15	FALSE	FALSE	FALSE		11715658_a_at	SLC39A1
11715659_s_at	ERRFI1	10.56	TRUE	10.61	TRUE	11.1	TRUE	12.06	TRUE		9.71	TRUE	9.64	TRUE	9.38	TRUE	11.08	TRUE		12.35	TRUE	12.36	TRUE	12.09	TRUE	12.18	TRUE	12		0.91	1.77	0.08	FALSE	UPREGULATED 2-FOLD	FALSE		11715659_s_at	ERRFI1
11715660_a_at	RPN2	12.27	TRUE	12.27	TRUE	12.4	TRUE	12.26	TRUE		12.49	TRUE	12.53	TRUE	12.54	TRUE	12.73	TRUE		12.11	TRUE	12.08	TRUE	11.92	TRUE	11.66	TRUE	12		-0.14	0.15	-0.23	FALSE	FALSE	FALSE		11715660_a_at	RPN2
11715661_a_at	TMEM189-UBE2V1 /// UBE2V1	9.68	TRUE	9.65	TRUE	9.66	TRUE	10.08	TRUE		9.8	TRUE	9.75	TRUE	9.72	TRUE	9.47	TRUE		9.76	TRUE	9.79	TRUE	9.59	TRUE	9.4	TRUE	12		0.45	-0.2	-0.22	FALSE	FALSE	FALSE		11715661_a_at	TMEM189-UBE2V1 /// UBE2V1
11715662_x_at	TMEM189-UBE2V1 /// UBE2V1	9.32	TRUE	9.39	TRUE	9.22	TRUE	9.43	TRUE		9.47	TRUE	9.48	TRUE	9.34	TRUE	9.42	TRUE		9.55	TRUE	9.27	TRUE	9.36	TRUE	9.51	TRUE	12		0.14	0.07	0.43	FALSE	FALSE	FALSE		11715662_x_at	TMEM189-UBE2V1 /// UBE2V1
11715663_a_at	STARD7	9.2	TRUE	9.35	TRUE	9.59	TRUE	9.37	TRUE		10.38	TRUE	10.3	TRUE	10.33	TRUE	9.91	TRUE		8.93	TRUE	8.87	TRUE	8.71	TRUE	8.51	TRUE	12		-0.37	-0.34	-0.14	FALSE	FALSE	FALSE		11715663_a_at	STARD7
11715664_a_at	STARD7	10.66	TRUE	10.65	TRUE	10.77	TRUE	10.62	TRUE		11.41	TRUE	11.39	TRUE	11.41	TRUE	11.02	TRUE		10.29	TRUE	10.27	TRUE	10.15	TRUE	9.91	TRUE	12		-0.14	-0.37	-0.22	FALSE	FALSE	FALSE		11715664_a_at	STARD7
11715665_a_at	PSMB8	11.37	TRUE	11.31	TRUE	11.25	TRUE	10.59	TRUE		7.81	TRUE	7.73	TRUE	7.39	TRUE	7.65	TRUE		9.93	TRUE	9.85	TRUE	9.76	TRUE	9.64	TRUE	12		-0.6	0.34	-0.04	FALSE	FALSE	FALSE		11715665_a_at	PSMB8
11715666_a_at	TPM3	5.7	FALSE	6.03	FALSE	6.11	FALSE	6.53	FALSE		7.7	TRUE	7.69	TRUE	7.18	TRUE	6.98	TRUE		7.31	TRUE	7.25	TRUE	6.84	TRUE	7.15	TRUE	8		0.09	-0.19	0.37	FALSE	FALSE	FALSE		11715666_a_at	TPM3
11715667_s_at	TPM3	11.23	TRUE	11.23	TRUE	11.16	TRUE	11.22	TRUE		11.85	TRUE	11.92	TRUE	11.71	TRUE	11.74	TRUE		11.65	TRUE	11.57	TRUE	11.44	TRUE	11.59	TRUE	12		0.06	-0.04	0.23	FALSE	FALSE	FALSE		11715667_s_at	TPM3
11715668_a_at	PSMA5	11.64	TRUE	11.56	TRUE	11.51	TRUE	11.34	TRUE		10.71	TRUE	10.66	TRUE	10.44	TRUE	10.34	TRUE		11.38	TRUE	11.4	TRUE	11.32	TRUE	11.41	TRUE	12		-0.09	-0.05	0.07	FALSE	FALSE	FALSE		11715668_a_at	PSMA5
11715669_s_at	DCTN1	8.06	TRUE	7.85	TRUE	8	TRUE	8.12	TRUE		7.78	TRUE	7.82	TRUE	7.66	TRUE	7.28	TRUE		7.55	TRUE	7.57	TRUE	7.23	TRUE	7.33	TRUE	12		0.33	-0.42	0.08	FALSE	FALSE	FALSE		11715669_s_at	DCTN1
11715670_a_at	IFITM1	8.72	TRUE	8.64	TRUE	7.19	TRUE	6.18	FALSE		5.33	FALSE	5.56	FALSE	5.53	FALSE	5.9	FALSE		9.59	TRUE	9.75	TRUE	9.47	TRUE	7.87	TRUE	7		-0.93	0.14	-1.76	FALSE	FALSE	DOWNREGULATED 2-FOLD		11715670_a_at	IFITM1
11715671_x_at	IFITM1	8.71	TRUE	8.35	TRUE	7.25	TRUE	6.61	FALSE		5.59	FALSE	5.67	FALSE	5.88	FALSE	6.16	FALSE		9.15	TRUE	9.1	TRUE	9.07	TRUE	7.9	TRUE	7		-0.28	0.2	-1.12	FALSE	FALSE	DOWNREGULATED 2-FOLD		11715671_x_at	IFITM1
11715672_a_at	WDR83OS	11.61	TRUE	11.51	TRUE	11.53	TRUE	11.35	TRUE		11.73	TRUE	11.74	TRUE	11.87	TRUE	11.54	TRUE		11.88	TRUE	11.89	TRUE	11.75	TRUE	11.65	TRUE	12		-0.08	-0.34	-0.11	FALSE	FALSE	FALSE		11715672_a_at	WDR83OS
11715673_x_at	JUNB	8.28	TRUE	8.3	TRUE	8.5	TRUE	8.63	TRUE		7.57	TRUE	7.56	TRUE	7.48	TRUE	8.9	TRUE		8.28	TRUE	8.21	TRUE	8.64	TRUE	8.55	TRUE	12		0.11	1.43	-0.02	FALSE	UPREGULATED 2-FOLD	FALSE		11715673_x_at	JUNB
11715674_s_at	CCNG1	9	TRUE	9.44	TRUE	9.29	TRUE	8.48	TRUE		10.26	TRUE	10.3	TRUE	10.12	TRUE	9.88	TRUE		11.3	TRUE	11.02	TRUE	11.16	TRUE	11.36	TRUE	12		-1.25	-0.28	0.48	DOWNREGULATED 2-FOLD	FALSE	FALSE		11715674_s_at	CCNG1
11715675_a_at	CCNG1	7.99	TRUE	8.33	TRUE	8.55	TRUE	7.83	TRUE		9.43	TRUE	9.34	TRUE	9.39	TRUE	8.89	TRUE		10.27	TRUE	10.24	TRUE	10.26	TRUE	10.55	TRUE	12		-1.06	-0.41	0.32	DOWNREGULATED 2-FOLD	FALSE	FALSE		11715675_a_at	CCNG1
11715676_s_at	NCSTN	9.57	TRUE	9.52	TRUE	9.52	TRUE	9.17	TRUE		9.61	TRUE	9.61	TRUE	9.81	TRUE	10.13	TRUE		9.5	TRUE	9.41	TRUE	9.42	TRUE	8.89	TRUE	12		-0.3	0.32	-0.44	FALSE	FALSE	FALSE		11715676_s_at	NCSTN
11715677_x_at	NCSTN	7.68	TRUE	7.69	TRUE	7.67	TRUE	7.41	TRUE		7.86	TRUE	7.83	TRUE	7.98	TRUE	8.3	TRUE		7.68	TRUE	7.61	TRUE	7.47	TRUE	7.22	TRUE	12		-0.27	0.35	-0.18	FALSE	FALSE	FALSE		11715677_x_at	NCSTN
11715678_s_at	NAP1L4	10.08	TRUE	9.89	TRUE	10.12	TRUE	9.91	TRUE		10.42	TRUE	10.35	TRUE	10.36	TRUE	9.94	TRUE		9.8	TRUE	9.77	TRUE	9.73	TRUE	9.62	TRUE	12		-0.02	-0.35	-0.08	FALSE	FALSE	FALSE		11715678_s_at	NAP1L4
11715679_s_at	PRNP	13.24	TRUE	13.22	TRUE	13.21	TRUE	13.22	TRUE		12.15	TRUE	12.32	TRUE	12.18	TRUE	13.01	TRUE		12.32	TRUE	12.17	TRUE	12.24	TRUE	12.4	TRUE	12		0.03	0.66	0.31	FALSE	FALSE	FALSE		11715679_s_at	PRNP
11715680_s_at	C12orf57	11.45	TRUE	11.4	TRUE	11.51	TRUE	11.6	TRUE		10.97	TRUE	11	TRUE	11.25	TRUE	11.68	TRUE		11.64	TRUE	11.83	TRUE	11.5	TRUE	11.5	TRUE	12		0.14	0.4	-0.19	FALSE	FALSE	FALSE		11715680_s_at	C12orf57
11715681_s_at	CREG1	9.81	TRUE	9.95	TRUE	9.12	TRUE	9.58	TRUE		10.67	TRUE	10.77	TRUE	10.64	TRUE	11.35	TRUE		10.75	TRUE	10.52	TRUE	10.28	TRUE	10.32	TRUE	12		0.32	0.61	0.27	FALSE	FALSE	FALSE		11715681_s_at	CREG1
11715682_a_at	CREG1	8.17	TRUE	8.25	TRUE	7.7	TRUE	8.08	TRUE		9.39	TRUE	9.5	TRUE	9.48	TRUE	10.19	TRUE		9.34	TRUE	9.28	TRUE	9.08	TRUE	9.11	TRUE	12		0.3	0.6	0.09	FALSE	FALSE	FALSE		11715682_a_at	CREG1
11715684_a_at	PPA1	11.37	TRUE	11.41	TRUE	10.87	TRUE	10.09	TRUE		11.86	TRUE	11.83	TRUE	11.57	TRUE	11.33	TRUE		11.51	TRUE	11.45	TRUE	11.5	TRUE	11.75	TRUE	12		-0.82	-0.21	0.31	FALSE	FALSE	FALSE		11715684_a_at	PPA1
11715685_s_at	ARPC5	12.51	TRUE	12.57	TRUE	12.35	TRUE	12.32	TRUE		12.18	TRUE	12.25	TRUE	12.09	TRUE	12.39	TRUE		12.28	TRUE	12.23	TRUE	12.16	TRUE	12.12	TRUE	12		-0.09	0.23	0.01	FALSE	FALSE	FALSE		11715685_s_at	ARPC5
11715686_s_at	ARPC5	10.54	TRUE	10.57	TRUE	10.59	TRUE	10.52	TRUE		10.49	TRUE	10.32	TRUE	10.48	TRUE	10.62	TRUE		10.34	TRUE	10.52	TRUE	10.39	TRUE	10.25	TRUE	12		-0.1	0.31	-0.32	FALSE	FALSE	FALSE		11715686_s_at	ARPC5
11715687_x_at	ARPC5	10.42	TRUE	10.38	TRUE	10.33	TRUE	10.32	TRUE		10.38	TRUE	10.27	TRUE	10.32	TRUE	10.6	TRUE		10.28	TRUE	10.31	TRUE	10.27	TRUE	10.15	TRUE	12		0.03	0.39	-0.15	FALSE	FALSE	FALSE		11715687_x_at	ARPC5
11715689_a_at	CD164	10.14	TRUE	10.33	TRUE	10.48	TRUE	10.72	TRUE		10.75	TRUE	10.56	TRUE	10.76	TRUE	10.93	TRUE		9.38	TRUE	9.36	TRUE	9.3	TRUE	9.11	TRUE	12		0.05	0.36	-0.17	FALSE	FALSE	FALSE		11715689_a_at	CD164
11715690_x_at	CD164	9.6	TRUE	9.74	TRUE	9.81	TRUE	10.12	TRUE		10.2	TRUE	10.06	TRUE	10.24	TRUE	10.34	TRUE		8.78	TRUE	8.77	TRUE	8.68	TRUE	8.45	TRUE	12		0.17	0.24	-0.22	FALSE	FALSE	FALSE		11715690_x_at	CD164
11715691_s_at	ZFP36	10.21	TRUE	10.35	TRUE	10.46	TRUE	11.3	TRUE		9.44	TRUE	9.57	TRUE	9.7	TRUE	11.22	TRUE		11.45	TRUE	11.41	TRUE	11.48	TRUE	11.39	TRUE	12		0.7	1.39	-0.05	FALSE	UPREGULATED 2-FOLD	FALSE		11715691_s_at	ZFP36
11715692_a_at	CIRBP	10.29	TRUE	10.36	TRUE	10.89	TRUE	10.77	TRUE		9.61	TRUE	9.72	TRUE	10.06	TRUE	9.6	TRUE		10.78	TRUE	10.92	TRUE	10.87	TRUE	10.02	TRUE	12		-0.19	-0.57	-0.99	FALSE	FALSE	FALSE		11715692_a_at	CIRBP
11715693_s_at	CIRBP	10.14	TRUE	10.25	TRUE	10.64	TRUE	10.6	TRUE		9.47	TRUE	9.57	TRUE	9.92	TRUE	9.24	TRUE		10.71	TRUE	10.63	TRUE	10.54	TRUE	9.72	TRUE	12		-0.15	-0.78	-0.74	FALSE	FALSE	FALSE		11715693_s_at	CIRBP
11715694_at	COX7B	11.57	TRUE	11.58	TRUE	11.64	TRUE	11.44	TRUE		12.38	TRUE	12.55	TRUE	12.27	TRUE	11.96	TRUE		12.11	TRUE	12.05	TRUE	11.98	TRUE	12.28	TRUE	12		-0.21	-0.48	0.36	FALSE	FALSE	FALSE		11715694_at	COX7B
11715695_x_at	COX7B	11.63	TRUE	11.72	TRUE	11.71	TRUE	11.47	TRUE		12.44	TRUE	12.47	TRUE	12.29	TRUE	11.94	TRUE		12.1	TRUE	12.05	TRUE	11.97	TRUE	12.25	TRUE	12		-0.33	-0.38	0.33	FALSE	FALSE	FALSE		11715695_x_at	COX7B
11715696_a_at	NOLC1	6.26	FALSE	6.34	FALSE	6.1	FALSE	5.89	FALSE		7.72	TRUE	7.55	TRUE	7.29	TRUE	6.91	TRUE		8.45	TRUE	8.24	TRUE	8.39	TRUE	8.02	TRUE	8		-0.29	-0.21	-0.16	FALSE	FALSE	FALSE		11715696_a_at	NOLC1
11715697_a_at	NOLC1	10.02	TRUE	9.95	TRUE	9.51	TRUE	9.51	TRUE		10.93	TRUE	10.95	TRUE	10.73	TRUE	10.36	TRUE		11.77	TRUE	11.67	TRUE	11.68	TRUE	11.44	TRUE	12		0.07	-0.39	-0.14	FALSE	FALSE	FALSE		11715697_a_at	NOLC1
11715698_a_at	NOLC1	7.42	TRUE	7.58	TRUE	7.46	TRUE	7.23	TRUE		8.92	TRUE	8.96	TRUE	8.61	TRUE	8.25	TRUE		9.73	TRUE	9.66	TRUE	9.69	TRUE	9.34	TRUE	12		-0.39	-0.4	-0.28	FALSE	FALSE	FALSE		11715698_a_at	NOLC1
11715699_s_at	SEC16A	9.04	TRUE	8.98	TRUE	8.85	TRUE	9.39	TRUE		8.9	TRUE	8.95	TRUE	8.99	TRUE	9.47	TRUE		9.07	TRUE	9.05	TRUE	9.07	TRUE	9.43	TRUE	12		0.6	0.43	0.38	FALSE	FALSE	FALSE		11715699_s_at	SEC16A
11715700_s_at	WDR6	9.14	TRUE	9.14	TRUE	8.93	TRUE	9.15	TRUE		9.07	TRUE	9.06	TRUE	9.11	TRUE	8.76	TRUE		9.15	TRUE	9.07	TRUE	8.94	TRUE	8.74	TRUE	12		0.22	-0.34	-0.12	FALSE	FALSE	FALSE		11715700_s_at	WDR6
11715701_s_at	PFN2	11.96	TRUE	12	TRUE	11.74	TRUE	11.5	TRUE		10.83	TRUE	10.83	TRUE	11	TRUE	10.9	TRUE		11.21	TRUE	11.15	TRUE	10.9	TRUE	11.05	TRUE	12		-0.28	-0.1	0.21	FALSE	FALSE	FALSE		11715701_s_at	PFN2
11715702_at	ITGA5	6.96	TRUE	6.94	TRUE	6.96	TRUE	7.49	TRUE		5.88	FALSE	5.89	FALSE	5.77	FALSE	6.57	FALSE		6.45	FALSE	6.31	FALSE	6.18	FALSE	6.82	TRUE	5		0.55	0.79	0.78	FALSE	FALSE	FALSE		11715702_at	ITGA5
11715703_s_at	ITGA5	8.95	TRUE	8.96	TRUE	8.75	TRUE	9.39	TRUE		7.27	TRUE	7.22	TRUE	6.78	TRUE	8.26	TRUE		8.14	TRUE	7.95	TRUE	8.06	TRUE	8.44	TRUE	12		0.63	1.53	0.57	FALSE	UPREGULATED 2-FOLD	FALSE		11715703_s_at	ITGA5
11715704_x_at	ITGA5	7.99	TRUE	7.81	TRUE	7.72	TRUE	8.4	TRUE		6.43	FALSE	6.36	FALSE	6.26	FALSE	7.16	TRUE		7	TRUE	6.88	TRUE	6.81	TRUE	7.39	TRUE	9		0.86	0.97	0.7	FALSE	FALSE	FALSE		11715704_x_at	ITGA5
11715705_a_at	MGEA5	8.77	TRUE	8.8	TRUE	8.43	TRUE	8.87	TRUE		7.44	TRUE	7.47	TRUE	7.42	TRUE	7.72	TRUE		9.1	TRUE	8.92	TRUE	8.94	TRUE	9.3	TRUE	12		0.41	0.27	0.54	FALSE	FALSE	FALSE		11715705_a_at	MGEA5
11715706_x_at	MGEA5	8.72	TRUE	8.8	TRUE	8.44	TRUE	8.78	TRUE		7.44	TRUE	7.5	TRUE	7.45	TRUE	7.63	TRUE		9.19	TRUE	8.99	TRUE	9.11	TRUE	9.32	TRUE	12		0.26	0.12	0.41	FALSE	FALSE	FALSE		11715706_x_at	MGEA5
11715707_a_at	MGEA5	9.17	TRUE	9.22	TRUE	8.89	TRUE	9.22	TRUE		7.93	TRUE	8.01	TRUE	8.09	TRUE	8.07	TRUE		9.41	TRUE	9.19	TRUE	9.35	TRUE	9.29	TRUE	12		0.28	-0.1	0.16	FALSE	FALSE	FALSE		11715707_a_at	MGEA5
11715708_s_at	MB	6.78	TRUE	6.58	FALSE	5.7	FALSE	5.66	FALSE		9.63	TRUE	9.01	TRUE	9.19	TRUE	12.9	TRUE		5.17	FALSE	4.84	FALSE	5.28	FALSE	5.5	FALSE	5		0.16	4.33	0.55	FALSE	UPREGULATED 2-FOLD	FALSE		11715708_s_at	MB
11715709_x_at	MB	6.39	FALSE	6.24	FALSE	5.74	FALSE	5.45	FALSE		9.21	TRUE	8.7	TRUE	8.49	TRUE	12.41	TRUE		4.94	FALSE	5.44	FALSE	5.39	FALSE	5.56	FALSE	4		-0.14	4.43	-0.33	FALSE	UPREGULATED 2-FOLD	FALSE		11715709_x_at	MB
11715710_s_at	CTSC	8.4	TRUE	8.51	TRUE	8.85	TRUE	8.8	TRUE		9.88	TRUE	9.88	TRUE	9.51	TRUE	9.86	TRUE		10.92	TRUE	10.76	TRUE	10.81	TRUE	10.49	TRUE	12		-0.16	0.35	-0.16	FALSE	FALSE	FALSE		11715710_s_at	CTSC
11715711_a_at	AKR1C3	9.93	TRUE	9.88	TRUE	11.08	TRUE	10.67	TRUE		4.64	FALSE	3.98	FALSE	3.26	FALSE	4.24	FALSE		8.05	TRUE	8.06	TRUE	7.84	TRUE	8.44	TRUE	8		-0.36	1.64	0.59	FALSE	UPREGULATED 2-FOLD	FALSE		11715711_a_at	AKR1C3
11715712_a_at	NRDC	10.08	TRUE	9.95	TRUE	9.87	TRUE	9.76	TRUE		10.13	TRUE	10.22	TRUE	10.13	TRUE	10.37	TRUE		10.14	TRUE	9.85	TRUE	10	TRUE	10.08	TRUE	12		0.02	0.15	0.37	FALSE	FALSE	FALSE		11715712_a_at	NRDC
11715713_a_at	VOPP1	7.86	TRUE	8.26	TRUE	8.18	TRUE	7.94	TRUE		6.66	TRUE	6.64	FALSE	6.93	TRUE	7.1	TRUE		7.17	TRUE	7.29	TRUE	7.25	TRUE	7.06	TRUE	11		-0.64	0.19	-0.31	FALSE	FALSE	FALSE		11715713_a_at	VOPP1
11715714_s_at	VOPP1	7.77	TRUE	7.72	TRUE	7.99	TRUE	7.74	TRUE		6.07	FALSE	6.11	FALSE	6.12	FALSE	6.2	FALSE		6.57	FALSE	6.66	TRUE	6.66	TRUE	6.49	FALSE	6		-0.2	0.04	-0.26	FALSE	FALSE	FALSE		11715714_s_at	VOPP1
11715715_x_at	VOPP1	8.02	TRUE	8.14	TRUE	8.05	TRUE	8.05	TRUE		5.91	FALSE	6.16	FALSE	5.99	FALSE	6.25	FALSE		6.69	TRUE	6.87	TRUE	6.68	TRUE	6.57	FALSE	7		-0.12	0.01	-0.29	FALSE	FALSE	FALSE		11715715_x_at	VOPP1
11715716_at	MSN	10.23	TRUE	10.24	TRUE	10.21	TRUE	10.17	TRUE		9.71	TRUE	9.97	TRUE	9.78	TRUE	10.61	TRUE		9.7	TRUE	9.62	TRUE	9.34	TRUE	10.23	TRUE	12		-0.05	0.57	0.97	FALSE	FALSE	FALSE		11715716_at	MSN
11715717_s_at	MSN	10.92	TRUE	10.88	TRUE	10.93	TRUE	10.85	TRUE		10.5	TRUE	10.59	TRUE	10.58	TRUE	11.26	TRUE		10.41	TRUE	10.36	TRUE	10.35	TRUE	10.91	TRUE	12		-0.04	0.59	0.61	FALSE	FALSE	FALSE		11715717_s_at	MSN
11715718_a_at	ZNHIT1	10.88	TRUE	10.97	TRUE	10.79	TRUE	11.06	TRUE		11.03	TRUE	10.98	TRUE	10.94	TRUE	11.16	TRUE		10.46	TRUE	10.55	TRUE	10.5	TRUE	10.28	TRUE	12		0.18	0.27	-0.31	FALSE	FALSE	FALSE		11715718_a_at	ZNHIT1
11715719_x_at	CDC37	9.99	TRUE	10.02	TRUE	9.79	TRUE	10.08	TRUE		10.94	TRUE	10.9	TRUE	10.83	TRUE	10.76	TRUE		10.73	TRUE	10.82	TRUE	10.78	TRUE	10.49	TRUE	12		0.26	-0.03	-0.38	FALSE	FALSE	FALSE		11715719_x_at	CDC37
11715720_s_at	C1orf43	11.86	TRUE	11.85	TRUE	11.96	TRUE	12.31	TRUE		12.49	TRUE	12.48	TRUE	12.46	TRUE	12.2	TRUE		12.76	TRUE	12.78	TRUE	12.69	TRUE	12.72	TRUE	12		0.36	-0.25	0.01	FALSE	FALSE	FALSE		11715720_s_at	C1orf43
11715721_a_at	GOLM1	5.36	FALSE	5.48	FALSE	4.74	FALSE	4.85	FALSE		8.09	TRUE	8.12	TRUE	7.94	TRUE	8.21	TRUE		7.39	TRUE	7.11	TRUE	7.39	TRUE	6.94	TRUE	8		-0.01	0.24	-0.17	FALSE	FALSE	FALSE		11715721_a_at	GOLM1
11715722_a_at	GOLM1	7.81	TRUE	7.82	TRUE	7.39	TRUE	7.32	TRUE		10.18	TRUE	10.34	TRUE	10.3	TRUE	10.32	TRUE		9.41	TRUE	9.36	TRUE	9.55	TRUE	9	TRUE	12		-0.08	-0.14	-0.5	FALSE	FALSE	FALSE		11715722_a_at	GOLM1
11715723_s_at	ITM2B	11.74	TRUE	11.87	TRUE	11.52	TRUE	11.35	TRUE		9.2	TRUE	9.23	TRUE	9.34	TRUE	9.4	TRUE		10.49	TRUE	10.42	TRUE	10.43	TRUE	10.1	TRUE	12		-0.3	0.03	-0.26	FALSE	FALSE	FALSE		11715723_s_at	ITM2B
11715724_s_at	ITM2B	12.95	TRUE	12.99	TRUE	12.98	TRUE	12.81	TRUE		10.81	TRUE	10.76	TRUE	11.02	TRUE	11.11	TRUE		11.87	TRUE	11.89	TRUE	11.92	TRUE	11.75	TRUE	12		-0.21	0.14	-0.19	FALSE	FALSE	FALSE		11715724_s_at	ITM2B
11715725_x_at	ITM2B	12.75	TRUE	12.83	TRUE	12.83	TRUE	12.66	TRUE		10.65	TRUE	10.59	TRUE	10.81	TRUE	10.95	TRUE		11.85	TRUE	11.75	TRUE	11.75	TRUE	11.6	TRUE	12		-0.25	0.2	-0.05	FALSE	FALSE	FALSE		11715725_x_at	ITM2B
11715726_a_at	OAZ2	8.79	TRUE	8.73	TRUE	9.11	TRUE	9.13	TRUE		8.88	TRUE	8.8	TRUE	8.73	TRUE	8.77	TRUE		8.63	TRUE	8.68	TRUE	8.62	TRUE	8.19	TRUE	12		0.08	0.12	-0.48	FALSE	FALSE	FALSE		11715726_a_at	OAZ2
11715727_s_at	OAZ2	10.47	TRUE	10.47	TRUE	10.85	TRUE	10.79	TRUE		10.27	TRUE	10.26	TRUE	10.18	TRUE	10.27	TRUE		10.01	TRUE	10.12	TRUE	9.94	TRUE	9.65	TRUE	12		-0.06	0.1	-0.4	FALSE	FALSE	FALSE		11715727_s_at	OAZ2
11715728_a_at	ITGB1	11.33	TRUE	11.28	TRUE	11.15	TRUE	11.46	TRUE		9.44	TRUE	9.4	TRUE	9.42	TRUE	10.11	TRUE		9.7	TRUE	9.58	TRUE	9.46	TRUE	9.43	TRUE	12		0.36	0.73	0.09	FALSE	FALSE	FALSE		11715728_a_at	ITGB1
11715732_at	PSMB3	11.72	TRUE	11.68	TRUE	11.65	TRUE	11.44	TRUE		11.52	TRUE	11.46	TRUE	11.29	TRUE	11.27	TRUE		11.81	TRUE	11.86	TRUE	11.87	TRUE	11.89	TRUE	12		-0.17	0.04	-0.03	FALSE	FALSE	FALSE		11715732_at	PSMB3
11715733_a_at	NIPSNAP1	8.3	TRUE	8.35	TRUE	8.52	TRUE	8.06	TRUE		9.18	TRUE	9.15	TRUE	9.24	TRUE	9.29	TRUE		9.16	TRUE	9.07	TRUE	8.88	TRUE	8.91	TRUE	12		-0.51	0.08	0.12	FALSE	FALSE	FALSE		11715733_a_at	NIPSNAP1
11715734_a_at	NIPSNAP1	8.3	TRUE	8.36	TRUE	8.74	TRUE	8.35	TRUE		9.39	TRUE	9.27	TRUE	9.49	TRUE	9.37	TRUE		9.14	TRUE	9.1	TRUE	9.02	TRUE	9.09	TRUE	12		-0.45	0	0.11	FALSE	FALSE	FALSE		11715734_a_at	NIPSNAP1
11715735_a_at	TMEM123	8.85	TRUE	9.07	TRUE	9.46	TRUE	8.93	TRUE		9.49	TRUE	9.41	TRUE	9.46	TRUE	9.92	TRUE		9.16	TRUE	8.96	TRUE	8.94	TRUE	9.25	TRUE	12		-0.75	0.54	0.51	FALSE	FALSE	FALSE		11715735_a_at	TMEM123
11715736_s_at	CASC3	8.1	TRUE	7.84	TRUE	7.93	TRUE	8.35	TRUE		7.76	TRUE	7.87	TRUE	7.54	TRUE	7.42	TRUE		8.6	TRUE	8.44	TRUE	8.43	TRUE	8.77	TRUE	12		0.68	-0.23	0.5	FALSE	FALSE	FALSE		11715736_s_at	CASC3
11715737_at	CASC3	6.59	FALSE	6.52	FALSE	6.65	TRUE	6.9	TRUE		6.49	FALSE	6.28	FALSE	6.43	FALSE	6.34	FALSE		6.96	TRUE	6.87	TRUE	6.6	FALSE	6.85	TRUE	5		0.32	0.12	0.34	FALSE	FALSE	FALSE		11715737_at	CASC3
11715738_s_at	SNX3	12.09	TRUE	12.22	TRUE	12.07	TRUE	11.88	TRUE		12.17	TRUE	12.26	TRUE	12.07	TRUE	12.05	TRUE		11.33	TRUE	11.12	TRUE	11.04	TRUE	11.24	TRUE	12		-0.32	-0.11	0.41	FALSE	FALSE	FALSE		11715738_s_at	SNX3
11715739_s_at	PLPP3	6.7	TRUE	6.72	TRUE	7.26	TRUE	5.65	FALSE		9.95	TRUE	9.98	TRUE	9.95	TRUE	10.7	TRUE		8.12	TRUE	8.08	TRUE	7.86	TRUE	7.67	TRUE	11		-1.63	0.72	-0.15	DOWNREGULATED 2-FOLD	FALSE	FALSE		11715739_s_at	PLPP3
11715740_a_at	RCC2	6.54	FALSE	6.52	FALSE	6.5	FALSE	6.53	FALSE		6.77	TRUE	6.88	TRUE	6.69	TRUE	6.7	TRUE		7.62	TRUE	7.47	TRUE	7.37	TRUE	7.31	TRUE	8		0.05	-0.1	0.09	FALSE	FALSE	FALSE		11715740_a_at	RCC2
11715741_at	RCC2	6.4	FALSE	6.45	FALSE	6.28	FALSE	6.48	FALSE		6.77	TRUE	6.65	TRUE	6.69	TRUE	6.37	FALSE		7.41	TRUE	7.31	TRUE	7.29	TRUE	7.27	TRUE	7		0.15	-0.2	0.08	FALSE	FALSE	FALSE		11715741_at	RCC2
11715742_s_at	RCC2	11.41	TRUE	11.33	TRUE	11.1	TRUE	11.14	TRUE		11.35	TRUE	11.44	TRUE	11.34	TRUE	11.24	TRUE		12.42	TRUE	12.4	TRUE	12.5	TRUE	12.03	TRUE	12		0.12	-0.19	-0.45	FALSE	FALSE	FALSE		11715742_s_at	RCC2
11715743_x_at	RCC2	10.74	TRUE	10.52	TRUE	10.4	TRUE	10.4	TRUE		10.78	TRUE	10.78	TRUE	10.65	TRUE	10.51	TRUE		11.67	TRUE	11.69	TRUE	11.99	TRUE	11.33	TRUE	12		0.22	-0.14	-0.68	FALSE	FALSE	FALSE		11715743_x_at	RCC2
11715744_a_at	ATP5J	10.65	TRUE	10.74	TRUE	10.71	TRUE	10.65	TRUE		12.12	TRUE	12.09	TRUE	12.03	TRUE	11.73	TRUE		11.35	TRUE	11.26	TRUE	11.07	TRUE	11.02	TRUE	12		-0.15	-0.27	0.04	FALSE	FALSE	FALSE		11715744_a_at	ATP5J
11715745_a_at	KIAA1191	10.48	TRUE	10.49	TRUE	10.82	TRUE	10.98	TRUE		10.44	TRUE	10.34	TRUE	10.44	TRUE	10.3	TRUE		10.78	TRUE	10.74	TRUE	10.97	TRUE	10.8	TRUE	12		0.15	-0.04	-0.13	FALSE	FALSE	FALSE		11715745_a_at	KIAA1191
11715746_a_at	MINOS1-NBL1 /// NBL1	8.61	TRUE	8.37	TRUE	9.52	TRUE	9.68	TRUE		7.58	TRUE	7.43	TRUE	7.62	TRUE	7.65	TRUE		7.36	TRUE	7.43	TRUE	7.55	TRUE	8	TRUE	12		0.4	0.18	0.38	FALSE	FALSE	FALSE		11715746_a_at	MINOS1-NBL1 /// NBL1
11715748_at	SSRP1	9.13	TRUE	9.04	TRUE	9.34	TRUE	8.92	TRUE		9.88	TRUE	9.98	TRUE	9.5	TRUE	9.34	TRUE		10.45	TRUE	10.52	TRUE	10.69	TRUE	10.63	TRUE	12		-0.33	-0.26	-0.13	FALSE	FALSE	FALSE		11715748_at	SSRP1
11715749_s_at	SSRP1	10.63	TRUE	10.6	TRUE	10.64	TRUE	10.25	TRUE		11.26	TRUE	11.26	TRUE	10.95	TRUE	10.81	TRUE		11.73	TRUE	11.74	TRUE	11.67	TRUE	11.69	TRUE	12		-0.36	-0.14	0.01	FALSE	FALSE	FALSE		11715749_s_at	SSRP1
11715750_at	SSRP1	9.06	TRUE	8.91	TRUE	9.06	TRUE	8.68	TRUE		9.83	TRUE	9.79	TRUE	9.28	TRUE	9.25	TRUE		10.42	TRUE	10.3	TRUE	10.46	TRUE	10.34	TRUE	12		-0.23	0.01	-1.77636e-15	FALSE	FALSE	FALSE		11715750_at	SSRP1
11715751_a_at	DPYSL3	11.28	TRUE	11.13	TRUE	11.67	TRUE	10.55	TRUE		7.45	TRUE	7.45	TRUE	7.26	TRUE	6.71	TRUE		6.82	TRUE	6.86	TRUE	7.09	TRUE	7.44	TRUE	12		-0.97	-0.55	0.31	FALSE	FALSE	FALSE		11715751_a_at	DPYSL3
11715752_at	TSPAN7	4.96	FALSE	5.12	FALSE	4.8	FALSE	4.9	FALSE		7.93	TRUE	7.93	TRUE	8.74	TRUE	8.82	TRUE		5.55	FALSE	5.83	FALSE	5.59	FALSE	5.41	FALSE	4		-0.06	0.08	-0.46	FALSE	FALSE	FALSE		11715752_at	TSPAN7
11715755_a_at	ATIC	10	TRUE	10.01	TRUE	10.06	TRUE	9.57	TRUE		10.48	TRUE	10.42	TRUE	10.26	TRUE	10.07	TRUE		10.89	TRUE	10.74	TRUE	10.92	TRUE	11.02	TRUE	12		-0.5	-0.13	0.25	FALSE	FALSE	FALSE		11715755_a_at	ATIC
11715756_x_at	UBL5	11.58	TRUE	11.57	TRUE	11.33	TRUE	11.32	TRUE		12.2	TRUE	12.29	TRUE	12.15	TRUE	12.17	TRUE		11.68	TRUE	11.6	TRUE	11.39	TRUE	11.45	TRUE	12		0	-0.07	0.14	FALSE	FALSE	FALSE		11715756_x_at	UBL5
11715757_a_at	RGS2	10.81	TRUE	10.61	TRUE	11.13	TRUE	9.41	TRUE		10.08	TRUE	9.99	TRUE	10.31	TRUE	9.41	TRUE		10.35	TRUE	10.4	TRUE	10.02	TRUE	10.9	TRUE	12		-1.52	-0.81	0.83	DOWNREGULATED 2-FOLD	FALSE	FALSE		11715757_a_at	RGS2
11715758_at	TTC1	9.71	TRUE	9.72	TRUE	9.66	TRUE	9.51	TRUE		9.12	TRUE	9.19	TRUE	9.05	TRUE	8.97	TRUE		9.69	TRUE	9.64	TRUE	9.58	TRUE	9.7	TRUE	12		-0.16	-0.15	0.17	FALSE	FALSE	FALSE		11715758_at	TTC1
11715759_at	RPL36AL	10.7	TRUE	10.67	TRUE	10.76	TRUE	10.82	TRUE		10.86	TRUE	10.82	TRUE	10.87	TRUE	11.01	TRUE		10.8	TRUE	10.85	TRUE	10.86	TRUE	10.89	TRUE	12		0.09	0.18	-0.02	FALSE	FALSE	FALSE		11715759_at	RPL36AL
11715760_x_at	RPL36AL	10.83	TRUE	10.88	TRUE	10.88	TRUE	10.94	TRUE		10.97	TRUE	11.03	TRUE	10.94	TRUE	11.17	TRUE		10.95	TRUE	10.95	TRUE	10.96	TRUE	11.02	TRUE	12		0.01	0.17	0.06	FALSE	FALSE	FALSE		11715760_x_at	RPL36AL
11715761_a_at	TBC1D14	8.76	TRUE	8.74	TRUE	9.05	TRUE	8.89	TRUE		10.35	TRUE	10.26	TRUE	10.49	TRUE	9.42	TRUE		9.2	TRUE	9.29	TRUE	9.38	TRUE	9.11	TRUE	12		-0.14	-0.98	-0.36	FALSE	FALSE	FALSE		11715761_a_at	TBC1D14
11715762_s_at	AP1M1	9.64	TRUE	9.47	TRUE	9.34	TRUE	9.25	TRUE		8.99	TRUE	8.8	TRUE	8.77	TRUE	8.69	TRUE		9.71	TRUE	9.79	TRUE	9.8	TRUE	9.84	TRUE	12		0.08	0.11	-0.04	FALSE	FALSE	FALSE		11715762_s_at	AP1M1
11715763_a_at	PODXL	12.61	TRUE	12.87	TRUE	11.91	TRUE	10.75	TRUE		8.26	TRUE	8.43	TRUE	6.92	TRUE	9.41	TRUE		7.87	TRUE	7.81	TRUE	7.46	TRUE	8.59	TRUE	12		-1.42	2.32	1.19	DOWNREGULATED 2-FOLD	UPREGULATED 2-FOLD	UPREGULATED 2-FOLD		11715763_a_at	PODXL
11715764_a_at	PODXL	8.66	TRUE	8.29	TRUE	7.81	TRUE	6.94	TRUE		4.57	FALSE	4.73	FALSE	4.65	FALSE	5.01	FALSE		4.46	FALSE	4.73	FALSE	4.66	FALSE	4.75	FALSE	4		-0.5	0.2	-0.18	FALSE	FALSE	FALSE		11715764_a_at	PODXL
11715765_a_at	DUSP1	6	FALSE	6.07	FALSE	7.1	TRUE	7.76	TRUE		7.28	TRUE	7.01	TRUE	7.29	TRUE	7.68	TRUE		7.33	TRUE	7.35	TRUE	7.5	TRUE	7.02	TRUE	10		0.59	0.66	-0.5	FALSE	FALSE	FALSE		11715765_a_at	DUSP1
11715766_a_at	DUSP1	7.98	TRUE	8.15	TRUE	9.19	TRUE	10.12	TRUE		9.31	TRUE	9.19	TRUE	9.26	TRUE	9.93	TRUE		9.58	TRUE	9.55	TRUE	9.53	TRUE	9.19	TRUE	12		0.76	0.79	-0.31	FALSE	FALSE	FALSE		11715766_a_at	DUSP1
11715767_s_at	ACAA2	9.26	TRUE	9.28	TRUE	8.29	TRUE	7.81	TRUE		8.46	TRUE	8.33	TRUE	8.61	TRUE	7.92	TRUE		8.31	TRUE	8.23	TRUE	8.28	TRUE	8.11	TRUE	12		-0.5	-0.56	-0.09	FALSE	FALSE	FALSE		11715767_s_at	ACAA2
11715768_x_at	SIRT2	7.63	TRUE	7.5	TRUE	7.64	TRUE	7.5	TRUE		7.54	TRUE	7.5	TRUE	7.5	TRUE	7.13	TRUE		7.23	TRUE	7.21	TRUE	7.37	TRUE	7.21	TRUE	12		-0.01	-0.33	-0.14	FALSE	FALSE	FALSE		11715768_x_at	SIRT2
11715769_a_at	SET	11.59	TRUE	11.5	TRUE	11.35	TRUE	10.86	TRUE		11.55	TRUE	11.55	TRUE	11.52	TRUE	11.11	TRUE		12	TRUE	12.01	TRUE	12	TRUE	11.88	TRUE	12		-0.4	-0.41	-0.13	FALSE	FALSE	FALSE		11715769_a_at	SET
11715770_x_at	SET	11.85	TRUE	11.84	TRUE	11.66	TRUE	11.41	TRUE		11.72	TRUE	11.8	TRUE	11.65	TRUE	11.42	TRUE		12.29	TRUE	12.26	TRUE	12.2	TRUE	12.25	TRUE	12		-0.24	-0.31	0.08	FALSE	FALSE	FALSE		11715770_x_at	SET
11715771_a_at	MRPL13	8.57	TRUE	8.71	TRUE	8.53	TRUE	8.21	TRUE		10.24	TRUE	10.28	TRUE	9.91	TRUE	9.91	TRUE		9.6	TRUE	9.59	TRUE	9.55	TRUE	9.71	TRUE	12		-0.46	-0.04	0.17	FALSE	FALSE	FALSE		11715771_a_at	MRPL13
11715772_x_at	MRPL13	9.33	TRUE	9.37	TRUE	9.33	TRUE	8.96	TRUE		10.87	TRUE	10.86	TRUE	10.62	TRUE	10.58	TRUE		10.31	TRUE	10.13	TRUE	10.12	TRUE	10.35	TRUE	12		-0.41	-0.03	0.41	FALSE	FALSE	FALSE		11715772_x_at	MRPL13
11715773_a_at	IMP3	8.59	TRUE	8.55	TRUE	8.77	TRUE	8.64	TRUE		8.86	TRUE	8.81	TRUE	8.58	TRUE	8.21	TRUE		9.2	TRUE	9.05	TRUE	9.14	TRUE	8.59	TRUE	12		-0.09	-0.32	-0.4	FALSE	FALSE	FALSE		11715773_a_at	IMP3
11715774_s_at	IMP3	10.15	TRUE	10.15	TRUE	10.26	TRUE	10.26	TRUE		10.29	TRUE	10.29	TRUE	10.05	TRUE	9.71	TRUE		10.81	TRUE	10.73	TRUE	10.65	TRUE	10.29	TRUE	12		0	-0.34	-0.28	FALSE	FALSE	FALSE		11715774_s_at	IMP3
11715775_a_at	HSPB8	7.92	TRUE	8.02	TRUE	7.81	TRUE	7.76	TRUE		8.58	TRUE	8.4	TRUE	8.13	TRUE	8.1	TRUE		6.07	FALSE	6.34	FALSE	5.77	FALSE	5.7	FALSE	8		-0.15	0.15	-0.34	FALSE	FALSE	FALSE		11715775_a_at	HSPB8
11715776_a_at	HSPB8	9.63	TRUE	9.6	TRUE	9.16	TRUE	9.19	TRUE		9.88	TRUE	9.74	TRUE	9.42	TRUE	9.44	TRUE		6.74	TRUE	7.18	TRUE	6.6	FALSE	6.99	TRUE	11		0.06	0.16	-0.05	FALSE	FALSE	FALSE		11715776_a_at	HSPB8
11715777_s_at	LUZP6 /// MTPN	11.7	TRUE	11.7	TRUE	11.58	TRUE	11.7	TRUE		11.98	TRUE	12.03	TRUE	11.93	TRUE	11.87	TRUE		11.68	TRUE	11.53	TRUE	11.57	TRUE	11.5	TRUE	12		0.12	-0.11	0.08	FALSE	FALSE	FALSE		11715777_s_at	LUZP6 /// MTPN
11715778_a_at	LUZP6 /// MTPN	10.14	TRUE	10.1	TRUE	9.77	TRUE	10.11	TRUE		10.23	TRUE	10.43	TRUE	10.21	TRUE	10.12	TRUE		9.82	TRUE	9.58	TRUE	9.39	TRUE	9.5	TRUE	12		0.38	-0.29	0.35	FALSE	FALSE	FALSE		11715778_a_at	LUZP6 /// MTPN
11715779_a_at	HNRNPH2 /// RPL36A-HNRNPH2	9.64	TRUE	9.91	TRUE	9.5	TRUE	9.6	TRUE		9.6	TRUE	9.81	TRUE	9.69	TRUE	9.37	TRUE		10.09	TRUE	9.81	TRUE	9.83	TRUE	9.51	TRUE	12		-0.17	-0.53	-0.04	FALSE	FALSE	FALSE		11715779_a_at	HNRNPH2 /// RPL36A-HNRNPH2
11715780_x_at	HNRNPH2 /// RPL36A-HNRNPH2	9.86	TRUE	10.06	TRUE	9.49	TRUE	9.74	TRUE		9.65	TRUE	9.85	TRUE	9.81	TRUE	9.51	TRUE		10.19	TRUE	9.94	TRUE	10.02	TRUE	9.66	TRUE	12		0.05	-0.5	-0.11	FALSE	FALSE	FALSE		11715780_x_at	HNRNPH2 /// RPL36A-HNRNPH2
11715781_a_at	EEF2	11.66	TRUE	11.67	TRUE	11.82	TRUE	12.2	TRUE		11.33	TRUE	11.18	TRUE	11.41	TRUE	11.3	TRUE		12.25	TRUE	12.17	TRUE	12.2	TRUE	12.32	TRUE	12		0.37	0.04	0.2	FALSE	FALSE	FALSE		11715781_a_at	EEF2
11715782_a_at	EEF2	12.81	TRUE	12.64	TRUE	12.88	TRUE	13.06	TRUE		12.25	TRUE	12.21	TRUE	12.35	TRUE	12.1	TRUE		13.03	TRUE	13.01	TRUE	13.06	TRUE	13.04	TRUE	12		0.35	-0.21	-1.77636e-15	FALSE	FALSE	FALSE		11715782_a_at	EEF2
11715783_x_at	EEF2	12.81	TRUE	12.66	TRUE	12.79	TRUE	13.04	TRUE		12.25	TRUE	12.22	TRUE	12.34	TRUE	12.12	TRUE		13	TRUE	12.95	TRUE	12.97	TRUE	13.01	TRUE	12		0.4	-0.19	0.09	FALSE	FALSE	FALSE		11715783_x_at	EEF2
11715786_at	PLOD3	9.32	TRUE	9.15	TRUE	8.97	TRUE	8.96	TRUE		10.81	TRUE	10.79	TRUE	10.85	TRUE	11.17	TRUE		9.64	TRUE	9.62	TRUE	9.74	TRUE	9.49	TRUE	12		0.16	0.34	-0.23	FALSE	FALSE	FALSE		11715786_at	PLOD3
11715787_x_at	ATP6V0C	10.22	TRUE	10.1	TRUE	9.99	TRUE	10.26	TRUE		10.87	TRUE	10.78	TRUE	10.74	TRUE	10.35	TRUE		9.69	TRUE	9.76	TRUE	9.52	TRUE	9.43	TRUE	12		0.39	-0.3	-0.16	FALSE	FALSE	FALSE		11715787_x_at	ATP6V0C
11715790_a_at	MRPL37	10.01	TRUE	9.95	TRUE	9.87	TRUE	9.52	TRUE		11.12	TRUE	10.99	TRUE	10.85	TRUE	10.6	TRUE		10.39	TRUE	10.31	TRUE	10.35	TRUE	10.54	TRUE	12		-0.29	-0.12	0.27	FALSE	FALSE	FALSE		11715790_a_at	MRPL37
11715791_at	TUBG1	10.73	TRUE	10.58	TRUE	10.5	TRUE	10.69	TRUE		10.92	TRUE	10.89	TRUE	10.55	TRUE	10.43	TRUE		10.95	TRUE	11.02	TRUE	10.97	TRUE	11.01	TRUE	12		0.34	-0.09	-0.03	FALSE	FALSE	FALSE		11715791_at	TUBG1
11715792_a_at	STOM	5.94	FALSE	6	FALSE	6.95	TRUE	5.75	FALSE		8.12	TRUE	8.09	TRUE	8.11	TRUE	7.12	TRUE		9.53	TRUE	9.41	TRUE	9.63	TRUE	9.3	TRUE	9		-1.26	-0.96	-0.21	DOWNREGULATED 2-FOLD	FALSE	FALSE		11715792_a_at	STOM
11715794_x_at	ACTG2	5	FALSE	5.25	FALSE	4.94	FALSE	5.01	FALSE		6.75	TRUE	6.9	TRUE	7.8	TRUE	8.18	TRUE		4.85	FALSE	4.79	FALSE	4.79	FALSE	4.58	FALSE	4		-0.18	0.23	-0.15	FALSE	FALSE	FALSE		11715794_x_at	ACTG2
11715795_at	MANF	11.67	TRUE	11.57	TRUE	11.74	TRUE	12.17	TRUE		12.22	TRUE	12.19	TRUE	12.15	TRUE	12.45	TRUE		12.04	TRUE	12.01	TRUE	12.11	TRUE	12.24	TRUE	12		0.53	0.33	0.16	FALSE	FALSE	FALSE		11715795_at	MANF
11715796_s_at	LUM	5.07	FALSE	5.57	FALSE	3.04	FALSE	3.04	FALSE		11.29	TRUE	11.67	TRUE	11.55	TRUE	11.56	TRUE		6.08	FALSE	6.18	FALSE	5.92	FALSE	5.65	FALSE	4		-0.5	-0.37	-0.37	FALSE	FALSE	FALSE		11715796_s_at	LUM
11715797_a_at	WDR45B	8.62	TRUE	8.54	TRUE	8.45	TRUE	8.63	TRUE		8.66	TRUE	8.6	TRUE	8.65	TRUE	8.5	TRUE		8.34	TRUE	8.22	TRUE	8.1	TRUE	8.38	TRUE	12		0.26	-0.09	0.4	FALSE	FALSE	FALSE		11715797_a_at	WDR45B
11715798_x_at	WDR45B	9.58	TRUE	9.63	TRUE	9.48	TRUE	9.58	TRUE		9.64	TRUE	9.61	TRUE	9.62	TRUE	9.43	TRUE		9.31	TRUE	9.18	TRUE	9.26	TRUE	9.35	TRUE	12		0.05	-0.16	0.22	FALSE	FALSE	FALSE		11715798_x_at	WDR45B
11715799_s_at	PRRC2B	9.54	TRUE	9.5	TRUE	9.54	TRUE	9.68	TRUE		8.69	TRUE	8.72	TRUE	9.01	TRUE	8.62	TRUE		10.09	TRUE	10.07	TRUE	10.1	TRUE	9.8	TRUE	12		0.18	-0.42	-0.28	FALSE	FALSE	FALSE		11715799_s_at	PRRC2B
11715801_s_at	PRRC2B	7.6	TRUE	7.56	TRUE	7.56	TRUE	7.49	TRUE		7.08	TRUE	7.07	TRUE	7.25	TRUE	6.94	TRUE		8.56	TRUE	8.49	TRUE	8.57	TRUE	8.51	TRUE	12		-0.03	-0.3	0.01	FALSE	FALSE	FALSE		11715801_s_at	PRRC2B
11715802_a_at	PRRC2B	8.05	TRUE	7.81	TRUE	7.91	TRUE	7.9	TRUE		7.48	TRUE	7.51	TRUE	7.65	TRUE	7.22	TRUE		8.38	TRUE	8.56	TRUE	8.39	TRUE	8.52	TRUE	12		0.23	-0.46	-0.05	FALSE	FALSE	FALSE		11715802_a_at	PRRC2B
11715803_a_at	ANXA6	9.37	TRUE	9.25	TRUE	9.73	TRUE	9.1	TRUE		9.41	TRUE	9.25	TRUE	9.19	TRUE	8.99	TRUE		8.72	TRUE	8.65	TRUE	8.43	TRUE	8.86	TRUE	12		-0.51	-0.04	0.5	FALSE	FALSE	FALSE		11715803_a_at	ANXA6
11715804_s_at	PPP2CA	8.77	TRUE	9.01	TRUE	8.71	TRUE	8.22	TRUE		7.75	TRUE	7.75	TRUE	7.59	TRUE	7.18	TRUE		8.54	TRUE	8.53	TRUE	8.4	TRUE	8.92	TRUE	12		-0.73	-0.41	0.53	FALSE	FALSE	FALSE		11715804_s_at	PPP2CA
11715805_a_at	PPP2CA	10.81	TRUE	10.81	TRUE	10.66	TRUE	10.75	TRUE		10.03	TRUE	10.2	TRUE	9.9	TRUE	9.93	TRUE		10.53	TRUE	10.56	TRUE	10.54	TRUE	10.56	TRUE	12		0.09	-0.14	-0.01	FALSE	FALSE	FALSE		11715805_a_at	PPP2CA
11715806_a_at	SEPW1	9.42	TRUE	9.66	TRUE	9.17	TRUE	9.51	TRUE		10.08	TRUE	10.21	TRUE	9.86	TRUE	9.79	TRUE		9.16	TRUE	9.09	TRUE	9.14	TRUE	9.02	TRUE	12		0.1	-0.2	-0.05	FALSE	FALSE	FALSE		11715806_a_at	SEPW1
11715807_a_at	STARD10	6.8	TRUE	6.61	FALSE	7.1	TRUE	7.69	TRUE		7.33	TRUE	7.23	TRUE	7.4	TRUE	7.47	TRUE		7.18	TRUE	7.05	TRUE	7.16	TRUE	7.46	TRUE	11		0.78	0.17	0.43	FALSE	FALSE	FALSE		11715807_a_at	STARD10
11715808_a_at	PYGB	8.33	TRUE	8.27	TRUE	8.45	TRUE	9.72	TRUE		10.15	TRUE	10.26	TRUE	10.39	TRUE	10.97	TRUE		11.73	TRUE	11.59	TRUE	11.94	TRUE	12.31	TRUE	12		1.33	0.47	0.51	UPREGULATED 2-FOLD	FALSE	FALSE		11715808_a_at	PYGB
11715809_a_at	PYGB	8.42	TRUE	8.15	TRUE	8.26	TRUE	9.68	TRUE		9.85	TRUE	9.83	TRUE	10.01	TRUE	10.58	TRUE		11.51	TRUE	11.46	TRUE	11.8	TRUE	12.17	TRUE	12		1.69	0.59	0.42	UPREGULATED 2-FOLD	FALSE	FALSE		11715809_a_at	PYGB
11715810_a_at	TRIP12	10.01	TRUE	10.02	TRUE	10.09	TRUE	10.59	TRUE		9.79	TRUE	9.99	TRUE	9.73	TRUE	9.92	TRUE		9.67	TRUE	9.61	TRUE	9.65	TRUE	9.74	TRUE	12		0.49	-0.01	0.15	FALSE	FALSE	FALSE		11715810_a_at	TRIP12
11715811_s_at	MLLT6	7.34	TRUE	7.2	TRUE	7.27	TRUE	7.41	TRUE		7.12	TRUE	7.3	TRUE	7.11	TRUE	7.56	TRUE		7.53	TRUE	7.44	TRUE	7.35	TRUE	7.37	TRUE	12		0.28	0.27	0.11	FALSE	FALSE	FALSE		11715811_s_at	MLLT6
11715812_s_at	MLLT6	7.04	TRUE	6.7	TRUE	7.1	TRUE	7.2	TRUE		7.09	TRUE	7.14	TRUE	7.28	TRUE	7.37	TRUE		7.8	TRUE	7.63	TRUE	7.93	TRUE	7.41	TRUE	12		0.44	0.04	-0.35	FALSE	FALSE	FALSE		11715812_s_at	MLLT6
11715813_at	HIGD1A	7.02	TRUE	7.29	TRUE	6.95	TRUE	7.22	TRUE		8.57	TRUE	8.48	TRUE	8.54	TRUE	7.95	TRUE		6.39	FALSE	6.31	FALSE	6.28	FALSE	5.73	FALSE	8		-8.88178e-16	-0.5	-0.47	FALSE	FALSE	FALSE		11715813_at	HIGD1A
11715814_a_at	TRAP1	8.76	TRUE	8.76	TRUE	8.68	TRUE	8.13	TRUE		10.75	TRUE	10.64	TRUE	10.55	TRUE	10.24	TRUE		10.97	TRUE	10.93	TRUE	11.04	TRUE	11.25	TRUE	12		-0.55	-0.2	0.25	FALSE	FALSE	FALSE		11715814_a_at	TRAP1
11715815_a_at	PSMC3	10.81	TRUE	10.73	TRUE	11.06	TRUE	10.88	TRUE		11.36	TRUE	11.32	TRUE	11.03	TRUE	10.79	TRUE		10.86	TRUE	10.82	TRUE	10.88	TRUE	10.6	TRUE	12		-0.1	-0.2	-0.24	FALSE	FALSE	FALSE		11715815_a_at	PSMC3
11715816_at	ZFP36L2	6.91	TRUE	6.66	TRUE	6.92	TRUE	6.55	FALSE		7.22	TRUE	7.17	TRUE	7	TRUE	6.96	TRUE		7.06	TRUE	7.1	TRUE	7.1	TRUE	6.6	FALSE	10		-0.12	0.01	-0.54	FALSE	FALSE	FALSE		11715816_at	ZFP36L2
11715817_at	ZFP36L2	8.89	TRUE	8.96	TRUE	9.06	TRUE	8.47	TRUE		9.37	TRUE	9.3	TRUE	9.31	TRUE	9.19	TRUE		9.07	TRUE	8.99	TRUE	8.7	TRUE	8.63	TRUE	12		-0.66	-0.05	0.01	FALSE	FALSE	FALSE		11715817_at	ZFP36L2
11715818_at	ZFP36L2	9.38	TRUE	9.32	TRUE	9.39	TRUE	8.82	TRUE		9.58	TRUE	9.56	TRUE	9.54	TRUE	9.49	TRUE		9.72	TRUE	9.49	TRUE	9.46	TRUE	9.01	TRUE	12		-0.51	-0.03	-0.22	FALSE	FALSE	FALSE		11715818_at	ZFP36L2
11715819_a_at	LRPAP1	10.37	TRUE	10.33	TRUE	10.32	TRUE	10.22	TRUE		10.56	TRUE	10.52	TRUE	10.64	TRUE	10.64	TRUE		10.21	TRUE	10.16	TRUE	10.3	TRUE	9.85	TRUE	12		-0.06	0.04	-0.4	FALSE	FALSE	FALSE		11715819_a_at	LRPAP1
11715820_a_at	BUD31	10.97	TRUE	10.94	TRUE	10.52	TRUE	10.55	TRUE		10.82	TRUE	10.76	TRUE	10.54	TRUE	10.74	TRUE		10.87	TRUE	10.71	TRUE	11.02	TRUE	10.98	TRUE	12		0.06	0.26	0.12	FALSE	FALSE	FALSE		11715820_a_at	BUD31
11715821_a_at	SYPL1	10.47	TRUE	10.54	TRUE	10.47	TRUE	10.57	TRUE		11.2	TRUE	11.22	TRUE	11.11	TRUE	10.96	TRUE		9.99	TRUE	9.88	TRUE	9.74	TRUE	10.08	TRUE	12		0.03	-0.17	0.45	FALSE	FALSE	FALSE		11715821_a_at	SYPL1
11715822_s_at	SYPL1	10.36	TRUE	10.65	TRUE	10.01	TRUE	10.12	TRUE		10.42	TRUE	10.67	TRUE	10.34	TRUE	10.44	TRUE		9.65	TRUE	9.19	TRUE	9.07	TRUE	9.42	TRUE	12		-0.18	-0.15	0.81	FALSE	FALSE	FALSE		11715822_s_at	SYPL1
11715823_x_at	SYPL1	11.25	TRUE	11.43	TRUE	10.66	TRUE	10.83	TRUE		11.19	TRUE	11.39	TRUE	11.11	TRUE	11.21	TRUE		10.43	TRUE	10.16	TRUE	10.06	TRUE	10.23	TRUE	12		-0.01	-0.1	0.44	FALSE	FALSE	FALSE		11715823_x_at	SYPL1
11715824_at	NOP10	11.2	TRUE	11.31	TRUE	11.22	TRUE	11.22	TRUE		11.34	TRUE	11.26	TRUE	11.07	TRUE	10.98	TRUE		11.11	TRUE	11.02	TRUE	10.92	TRUE	10.95	TRUE	12		-0.11	-0.01	0.12	FALSE	FALSE	FALSE		11715824_at	NOP10
11715825_a_at	PRMT1	11.29	TRUE	11.25	TRUE	11.3	TRUE	11.16	TRUE		11.27	TRUE	11.19	TRUE	10.97	TRUE	10.79	TRUE		11.75	TRUE	11.81	TRUE	11.65	TRUE	11.45	TRUE	12		-0.1	-0.1	-0.26	FALSE	FALSE	FALSE		11715825_a_at	PRMT1
11715826_x_at	HMG20B	9.82	TRUE	9.74	TRUE	10.13	TRUE	9.29	TRUE		11.15	TRUE	11.04	TRUE	11.36	TRUE	11.13	TRUE		9.67	TRUE	9.61	TRUE	9.56	TRUE	9.33	TRUE	12		-0.76	-0.12	-0.17	FALSE	FALSE	FALSE		11715826_x_at	HMG20B
11715827_s_at	M6PR	10.19	TRUE	10.13	TRUE	9.79	TRUE	9.78	TRUE		10.25	TRUE	10.24	TRUE	10.1	TRUE	9.38	TRUE		10.18	TRUE	10.29	TRUE	10.12	TRUE	10.1	TRUE	12		0.05	-0.71	-0.13	FALSE	FALSE	FALSE		11715827_s_at	M6PR
11715828_a_at	M6PR	9.5	TRUE	9.48	TRUE	9.07	TRUE	8.98	TRUE		9.93	TRUE	9.85	TRUE	9.76	TRUE	8.97	TRUE		9.82	TRUE	9.79	TRUE	9.73	TRUE	9.47	TRUE	12		-0.07	-0.71	-0.23	FALSE	FALSE	FALSE		11715828_a_at	M6PR
11715829_at	PLS3	10.2	TRUE	10.21	TRUE	10.28	TRUE	9.82	TRUE		10.07	TRUE	9.88	TRUE	10.18	TRUE	10.13	TRUE		9.3	TRUE	9.29	TRUE	9.43	TRUE	9.05	TRUE	12		-0.47	0.14	-0.37	FALSE	FALSE	FALSE		11715829_at	PLS3
11715830_s_at	PLS3	11.63	TRUE	11.77	TRUE	11.57	TRUE	11.24	TRUE		11.26	TRUE	11.35	TRUE	11.4	TRUE	11.41	TRUE		10.83	TRUE	10.62	TRUE	10.61	TRUE	10.56	TRUE	12		-0.47	-0.08	0.16	FALSE	FALSE	FALSE		11715830_s_at	PLS3
11715831_s_at	SURF4	10.98	TRUE	10.81	TRUE	10.93	TRUE	11.28	TRUE		10.56	TRUE	10.57	TRUE	10.41	TRUE	10.49	TRUE		10.58	TRUE	10.57	TRUE	10.68	TRUE	10.63	TRUE	12		0.52	0.07	-0.04	FALSE	FALSE	FALSE		11715831_s_at	SURF4
11715832_s_at	SURF4	10.1	TRUE	10.23	TRUE	10.23	TRUE	10.74	TRUE		10.03	TRUE	10.05	TRUE	9.77	TRUE	9.75	TRUE		10.03	TRUE	10.03	TRUE	10.05	TRUE	10.12	TRUE	12		0.38	-0.04	0.07	FALSE	FALSE	FALSE		11715832_s_at	SURF4
11715833_a_at	RUVBL1	9.67	TRUE	9.92	TRUE	9.52	TRUE	8.76	TRUE		9.13	TRUE	9.22	TRUE	8.71	TRUE	8.67	TRUE		9.92	TRUE	9.8	TRUE	10.07	TRUE	9.85	TRUE	12		-1.01	-0.13	-0.1	DOWNREGULATED 2-FOLD	FALSE	FALSE		11715833_a_at	RUVBL1
11715834_x_at	RUVBL1	9.86	TRUE	9.77	TRUE	9.48	TRUE	8.67	TRUE		9.07	TRUE	9.06	TRUE	8.75	TRUE	8.46	TRUE		10.05	TRUE	9.91	TRUE	9.95	TRUE	9.77	TRUE	12		-0.72	-0.28	-0.04	FALSE	FALSE	FALSE		11715834_x_at	RUVBL1
11715835_a_at	PSMA3	10.5	TRUE	10.6	TRUE	10.16	TRUE	9.95	TRUE		10.81	TRUE	10.86	TRUE	10.62	TRUE	10.68	TRUE		10.47	TRUE	10.41	TRUE	10.23	TRUE	10.47	TRUE	12		-0.31	0.01	0.3	FALSE	FALSE	FALSE		11715835_a_at	PSMA3
11715836_x_at	PSMA3	11.1	TRUE	11.17	TRUE	10.82	TRUE	10.55	TRUE		11.39	TRUE	11.38	TRUE	11.22	TRUE	11.13	TRUE		11.02	TRUE	10.96	TRUE	10.79	TRUE	11.01	TRUE	12		-0.34	-0.08	0.28	FALSE	FALSE	FALSE		11715836_x_at	PSMA3
11715837_a_at	HEXB	12.24	TRUE	12.22	TRUE	11.96	TRUE	11.56	TRUE		11.71	TRUE	11.75	TRUE	11.87	TRUE	12.08	TRUE		11.01	TRUE	10.89	TRUE	11.18	TRUE	11.08	TRUE	12		-0.38	0.17	0.02	FALSE	FALSE	FALSE		11715837_a_at	HEXB
11715838_a_at	NEU1	10.33	TRUE	10.36	TRUE	9.92	TRUE	10.06	TRUE		9.54	TRUE	9.58	TRUE	9.45	TRUE	9.6	TRUE		8.21	TRUE	8.28	TRUE	8.13	TRUE	8.15	TRUE	12		0.11	0.11	-0.05	FALSE	FALSE	FALSE		11715838_a_at	NEU1
11715839_a_at	SDHC	6.19	FALSE	6.17	FALSE	6.27	FALSE	6.33	FALSE		7.8	TRUE	7.58	TRUE	7.54	TRUE	7.29	TRUE		7.65	TRUE	7.71	TRUE	7.62	TRUE	7.74	TRUE	8		0.08	-0.03	0.06	FALSE	FALSE	FALSE		11715839_a_at	SDHC
11715840_s_at	SDHC	9.84	TRUE	9.83	TRUE	9.79	TRUE	9.63	TRUE		11	TRUE	10.99	TRUE	11.03	TRUE	10.83	TRUE		10.87	TRUE	11.07	TRUE	10.78	TRUE	10.73	TRUE	12		-0.15	-0.19	-0.25	FALSE	FALSE	FALSE		11715840_s_at	SDHC
11715842_a_at	MAPK1	8.85	TRUE	8.9	TRUE	9.02	TRUE	8.95	TRUE		10.05	TRUE	10.04	TRUE	9.92	TRUE	9.85	TRUE		8.59	TRUE	8.57	TRUE	8.58	TRUE	8.61	TRUE	12		-0.12	-0.06	0.05	FALSE	FALSE	FALSE		11715842_a_at	MAPK1
11715843_at	MAPK1	10.66	TRUE	10.73	TRUE	10.62	TRUE	10.51	TRUE		11.54	TRUE	11.47	TRUE	11.51	TRUE	11.28	TRUE		10.12	TRUE	9.95	TRUE	9.95	TRUE	9.81	TRUE	12		-0.18	-0.16	0.03	FALSE	FALSE	FALSE		11715843_at	MAPK1
11715844_s_at	PTPRF	10.04	TRUE	10.15	TRUE	9.37	TRUE	9.4	TRUE		9.53	TRUE	9.51	TRUE	9.6	TRUE	9.74	TRUE		9.39	TRUE	9.31	TRUE	9.03	TRUE	9.83	TRUE	12		-0.08	0.16	0.88	FALSE	FALSE	FALSE		11715844_s_at	PTPRF
11715845_s_at	PTPRF	9.99	TRUE	9.98	TRUE	9.42	TRUE	9.08	TRUE		9.64	TRUE	9.78	TRUE	9.83	TRUE	10	TRUE		9.38	TRUE	9.43	TRUE	9.23	TRUE	9.89	TRUE	12		-0.33	0.03	0.61	FALSE	FALSE	FALSE		11715845_s_at	PTPRF
11715846_at	EFEMP1	8.36	TRUE	8.27	TRUE	7.27	TRUE	4	FALSE		3.48	FALSE	3.37	FALSE	3.66	FALSE	3.64	FALSE		4.06	FALSE	3.97	FALSE	3.63	FALSE	3.65	FALSE	3		-3.18	0.09	0.11	DOWNREGULATED 2-FOLD	FALSE	FALSE		11715846_at	EFEMP1
11715847_x_at	PLAT	10.33	TRUE	10.34	TRUE	9.76	TRUE	8.69	TRUE		8.71	TRUE	8.92	TRUE	8.99	TRUE	10.51	TRUE		10.45	TRUE	10.26	TRUE	10.48	TRUE	10.55	TRUE	12		-1.08	1.31	0.26	DOWNREGULATED 2-FOLD	UPREGULATED 2-FOLD	FALSE		11715847_x_at	PLAT
11715848_a_at	ATP5G2	11.18	TRUE	11.04	TRUE	11.17	TRUE	10.95	TRUE		12.01	TRUE	11.99	TRUE	12.09	TRUE	11.7	TRUE		12.12	TRUE	12.18	TRUE	12.19	TRUE	12.23	TRUE	12		-0.08	-0.37	-0.02	FALSE	FALSE	FALSE		11715848_a_at	ATP5G2
11715849_a_at	APOLD1 /// DDX47	10.16	TRUE	10.22	TRUE	9.67	TRUE	9.8	TRUE		9.94	TRUE	10.07	TRUE	9.84	TRUE	9.84	TRUE		10.85	TRUE	10.72	TRUE	10.91	TRUE	10.81	TRUE	12		0.07	-0.13	0.03	FALSE	FALSE	FALSE		11715849_a_at	APOLD1 /// DDX47
11715850_x_at	C6orf48	12.12	TRUE	12.14	TRUE	12.04	TRUE	11.57	TRUE		10.74	TRUE	10.58	TRUE	10.74	TRUE	10.89	TRUE		12.2	TRUE	12.1	TRUE	12.21	TRUE	12.25	TRUE	12		-0.49	0.31	0.14	FALSE	FALSE	FALSE		11715850_x_at	C6orf48
11715852_at	PDGFRB	6.99	TRUE	6.88	TRUE	7.18	TRUE	6.5	FALSE		5.72	FALSE	6.45	FALSE	6.44	FALSE	5.94	FALSE		7.13	TRUE	7.81	TRUE	7.85	TRUE	7.27	TRUE	7		-0.57	-1.23	-1.26	FALSE	DOWNREGULATED 2-FOLD	DOWNREGULATED 2-FOLD		11715852_at	PDGFRB
11715855_a_at	PRCP	8.09	TRUE	8.34	TRUE	8.43	TRUE	8.1	TRUE		8.54	TRUE	8.55	TRUE	8.48	TRUE	8.83	TRUE		9.07	TRUE	8.65	TRUE	8.52	TRUE	8.55	TRUE	12		-0.58	0.34	0.45	FALSE	FALSE	FALSE		11715855_a_at	PRCP
11715856_s_at	PRCP	9.19	TRUE	9.31	TRUE	9.47	TRUE	9.11	TRUE		9.35	TRUE	9.22	TRUE	9.44	TRUE	9.49	TRUE		9.85	TRUE	9.64	TRUE	9.59	TRUE	9.5	TRUE	12		-0.48	0.18	0.12	FALSE	FALSE	FALSE		11715856_s_at	PRCP
11715857_a_at	NCKAP1	10.64	TRUE	10.7	TRUE	10.88	TRUE	11.11	TRUE		10.54	TRUE	10.37	TRUE	10.59	TRUE	10.35	TRUE		9.7	TRUE	9.66	TRUE	9.54	TRUE	9.6	TRUE	12		0.17	-0.07	0.1	FALSE	FALSE	FALSE		11715857_a_at	NCKAP1
11715858_s_at	NCKAP1	11.82	TRUE	11.83	TRUE	11.89	TRUE	12.1	TRUE		11.55	TRUE	11.62	TRUE	11.65	TRUE	11.53	TRUE		10.99	TRUE	10.9	TRUE	10.88	TRUE	11.03	TRUE	12		0.2	-0.19	0.24	FALSE	FALSE	FALSE		11715858_s_at	NCKAP1
11715859_at	RIC8A	8.14	TRUE	8.04	TRUE	8.2	TRUE	8.21	TRUE		7.98	TRUE	7.97	TRUE	7.74	TRUE	7.59	TRUE		7.67	TRUE	7.6	TRUE	7.5	TRUE	7.52	TRUE	12		0.11	-0.14	0.09	FALSE	FALSE	FALSE		11715859_at	RIC8A
11715860_a_at	RIC8A	7.68	TRUE	7.58	TRUE	7.81	TRUE	7.69	TRUE		7.44	TRUE	7.46	TRUE	7.28	TRUE	6.9	TRUE		7.14	TRUE	7.27	TRUE	7.18	TRUE	7.22	TRUE	12		-0.02	-0.4	-0.09	FALSE	FALSE	FALSE		11715860_a_at	RIC8A
11715861_a_at	ACTN4	9.87	TRUE	9.73	TRUE	9.87	TRUE	9.41	TRUE		9.17	TRUE	9.2	TRUE	9.2	TRUE	9.75	TRUE		9.98	TRUE	9.95	TRUE	9.91	TRUE	10.04	TRUE	12		-0.32	0.52	0.16	FALSE	FALSE	FALSE		11715861_a_at	ACTN4
11715862_x_at	CDIPT	9.7	TRUE	9.68	TRUE	9.83	TRUE	9.56	TRUE		8.89	TRUE	8.97	TRUE	9.04	TRUE	9.06	TRUE		8.98	TRUE	8.93	TRUE	9.01	TRUE	8.73	TRUE	12		-0.25	-0.06	-0.23	FALSE	FALSE	FALSE		11715862_x_at	CDIPT
11715863_x_at	DDAH2	8.98	TRUE	8.97	TRUE	9.38	TRUE	8.9	TRUE		6.79	TRUE	6.64	FALSE	6.89	TRUE	7.2	TRUE		7.64	TRUE	7.84	TRUE	7.12	TRUE	7.77	TRUE	11		-0.47	0.46	0.45	FALSE	FALSE	FALSE		11715863_x_at	DDAH2
11715864_a_at	HACD3	10.43	TRUE	10.35	TRUE	10.4	TRUE	10.45	TRUE		10.47	TRUE	10.59	TRUE	10.42	TRUE	9.83	TRUE		10.39	TRUE	10.42	TRUE	10.23	TRUE	10.46	TRUE	12		0.13	-0.71	0.2	FALSE	FALSE	FALSE		11715864_a_at	HACD3
11715865_a_at	ATP6V1F	10.19	TRUE	10.03	TRUE	9.73	TRUE	9.79	TRUE		10.8	TRUE	10.84	TRUE	10.72	TRUE	10.71	TRUE		10.13	TRUE	10.01	TRUE	10.34	TRUE	10	TRUE	12		0.22	-0.05	-0.22	FALSE	FALSE	FALSE		11715865_a_at	ATP6V1F
11715866_x_at	ATP6V1F	10.08	TRUE	9.91	TRUE	9.68	TRUE	9.69	TRUE		10.67	TRUE	10.71	TRUE	10.69	TRUE	10.57	TRUE		9.96	TRUE	9.91	TRUE	10.22	TRUE	9.91	TRUE	12		0.18	-0.16	-0.26	FALSE	FALSE	FALSE		11715866_x_at	ATP6V1F
11715867_x_at	MRPL41	9.26	TRUE	9.32	TRUE	9.06	TRUE	9.2	TRUE		9.61	TRUE	9.46	TRUE	9.37	TRUE	8.95	TRUE		9.61	TRUE	9.7	TRUE	9.42	TRUE	9.58	TRUE	12		0.08	-0.27	0.07	FALSE	FALSE	FALSE		11715867_x_at	MRPL41
11715868_a_at	TINF2	8.5	TRUE	8.49	TRUE	8.48	TRUE	8.58	TRUE		8.59	TRUE	8.65	TRUE	8.88	TRUE	8.91	TRUE		8.22	TRUE	8.47	TRUE	8.2	TRUE	8.14	TRUE	12		0.11	-0.03	-0.31	FALSE	FALSE	FALSE		11715868_a_at	TINF2
11715869_x_at	TINF2	8.89	TRUE	8.92	TRUE	8.87	TRUE	8.92	TRUE		9.01	TRUE	9.02	TRUE	9.25	TRUE	9.3	TRUE		8.7	TRUE	8.83	TRUE	8.62	TRUE	8.8	TRUE	12		0.02	0.04	0.05	FALSE	FALSE	FALSE		11715869_x_at	TINF2
11715870_a_at	UFD1L	10.11	TRUE	10.09	TRUE	10.07	TRUE	10.32	TRUE		10.73	TRUE	10.64	TRUE	10.46	TRUE	10.26	TRUE		9.28	TRUE	9.3	TRUE	9.22	TRUE	9.33	TRUE	12		0.27	-0.11	0.09	FALSE	FALSE	FALSE		11715870_a_at	UFD1L
11715872_at	ZFAND3	8.97	TRUE	8.9	TRUE	9.17	TRUE	9.61	TRUE		8.46	TRUE	8.47	TRUE	8.51	TRUE	8.66	TRUE		8.3	TRUE	8.41	TRUE	8.1	TRUE	8.13	TRUE	12		0.51	0.14	-0.08	FALSE	FALSE	FALSE		11715872_at	ZFAND3
11715874_s_at	ATP5H	11.05	TRUE	11.08	TRUE	11.06	TRUE	10.94	TRUE		11.67	TRUE	11.57	TRUE	11.5	TRUE	11.34	TRUE		11.26	TRUE	11.15	TRUE	11.29	TRUE	11.32	TRUE	12		-0.15	-0.06	0.14	FALSE	FALSE	FALSE		11715874_s_at	ATP5H
11715875_a_at	COMMD7	10.21	TRUE	10.14	TRUE	10.02	TRUE	9.95	TRUE		10.08	TRUE	10.14	TRUE	10.08	TRUE	10.06	TRUE		9.62	TRUE	9.59	TRUE	9.58	TRUE	9.62	TRUE	12		0	-0.08	0.07	FALSE	FALSE	FALSE		11715875_a_at	COMMD7
11715876_at	P2RX5-TAX1BP3 /// TAX1BP3	11.28	TRUE	11.24	TRUE	10.84	TRUE	10.6	TRUE		8.67	TRUE	8.72	TRUE	8.52	TRUE	8.6	TRUE		10.06	TRUE	10.06	TRUE	9.75	TRUE	10.05	TRUE	12		-0.2	0.03	0.3	FALSE	FALSE	FALSE		11715876_at	P2RX5-TAX1BP3 /// TAX1BP3
11715877_s_at	CDK2AP1	12.7	TRUE	12.77	TRUE	12.6	TRUE	12.62	TRUE		12.83	TRUE	12.94	TRUE	12.76	TRUE	12.71	TRUE		12.79	TRUE	12.83	TRUE	12.81	TRUE	12.65	TRUE	12		-0.05	-0.16	-0.2	FALSE	FALSE	FALSE		11715877_s_at	CDK2AP1
11715878_a_at	PITPNA	6.98	TRUE	6.91	TRUE	6.89	TRUE	7.17	TRUE		6.98	TRUE	6.9	TRUE	6.95	TRUE	6.77	TRUE		7.38	TRUE	7.29	TRUE	7.3	TRUE	6.99	TRUE	12		0.35	-0.1	-0.22	FALSE	FALSE	FALSE		11715878_a_at	PITPNA
11715879_a_at	PITPNA	9.32	TRUE	9.32	TRUE	9.2	TRUE	9.33	TRUE		9.23	TRUE	9.35	TRUE	9.33	TRUE	9.28	TRUE		9.95	TRUE	10.04	TRUE	9.83	TRUE	9.34	TRUE	12		0.13	-0.17	-0.58	FALSE	FALSE	FALSE		11715879_a_at	PITPNA
11715880_a_at	PITPNA	8.37	TRUE	8.45	TRUE	8.68	TRUE	8.87	TRUE		8.88	TRUE	8.96	TRUE	8.79	TRUE	8.69	TRUE		9.22	TRUE	9.2	TRUE	9.12	TRUE	8.97	TRUE	12		0.11	-0.18	-0.13	FALSE	FALSE	FALSE		11715880_a_at	PITPNA
11715881_a_at	DAP3	9.08	TRUE	8.98	TRUE	9.01	TRUE	9.36	TRUE		10.39	TRUE	10.4	TRUE	10.21	TRUE	10.11	TRUE		10.73	TRUE	10.81	TRUE	10.95	TRUE	10.91	TRUE	12		0.45	-0.11	-0.12	FALSE	FALSE	FALSE		11715881_a_at	DAP3
11715882_s_at	DAP3	9.72	TRUE	9.75	TRUE	9.59	TRUE	10.05	TRUE		10.89	TRUE	10.97	TRUE	10.69	TRUE	10.71	TRUE		11.35	TRUE	11.28	TRUE	11.5	TRUE	11.53	TRUE	12		0.43	-0.06	0.1	FALSE	FALSE	FALSE		11715882_s_at	DAP3
11715883_x_at	DAP3	9.31	TRUE	9.31	TRUE	9.21	TRUE	9.59	TRUE		10.61	TRUE	10.63	TRUE	10.43	TRUE	10.33	TRUE		11.01	TRUE	10.96	TRUE	11.16	TRUE	11.18	TRUE	12		0.38	-0.12	0.07	FALSE	FALSE	FALSE		11715883_x_at	DAP3
11715884_a_at	TMEM248	10.85	TRUE	10.8	TRUE	10.7	TRUE	10.76	TRUE		9.89	TRUE	9.91	TRUE	9.78	TRUE	10.09	TRUE		9.63	TRUE	9.69	TRUE	9.7	TRUE	9.87	TRUE	12		0.11	0.29	0.11	FALSE	FALSE	FALSE		11715884_a_at	TMEM248
11715885_at	TMEM248	9.99	TRUE	9.89	TRUE	9.85	TRUE	9.63	TRUE		9.09	TRUE	9.12	TRUE	9.14	TRUE	8.69	TRUE		9.05	TRUE	9.02	TRUE	9.1	TRUE	8.44	TRUE	12		-0.12	-0.48	-0.63	FALSE	FALSE	FALSE		11715885_at	TMEM248
11715888_s_at	PIP4K2B	8.79	TRUE	8.67	TRUE	8.68	TRUE	8.36	TRUE		8.23	TRUE	8.23	TRUE	8.5	TRUE	8.37	TRUE		8.61	TRUE	8.56	TRUE	8.43	TRUE	8.45	TRUE	12		-0.2	-0.13	0.07	FALSE	FALSE	FALSE		11715888_s_at	PIP4K2B
11715889_a_at	ATP5I	11.22	TRUE	11.28	TRUE	11.18	TRUE	11.18	TRUE		11.6	TRUE	11.69	TRUE	11.58	TRUE	11.32	TRUE		12.11	TRUE	12.05	TRUE	11.86	TRUE	11.9	TRUE	12		-0.06	-0.35	0.1	FALSE	FALSE	FALSE		11715889_a_at	ATP5I
11715890_x_at	ATP5I	11.16	TRUE	11.23	TRUE	11.16	TRUE	11.08	TRUE		11.68	TRUE	11.75	TRUE	11.59	TRUE	11.27	TRUE		12.03	TRUE	11.99	TRUE	11.8	TRUE	11.93	TRUE	12		-0.15	-0.39	0.17	FALSE	FALSE	FALSE		11715890_x_at	ATP5I
11715892_a_at	PYCR2	9.38	TRUE	9.6	TRUE	9.45	TRUE	9.14	TRUE		9.21	TRUE	9.2	TRUE	8.94	TRUE	9.04	TRUE		10.59	TRUE	10.47	TRUE	10.35	TRUE	10.44	TRUE	12		-0.53	0.11	0.21	FALSE	FALSE	FALSE		11715892_a_at	PYCR2
11715893_s_at	IFI27	7.08	TRUE	7.42	TRUE	6.79	TRUE	6.81	TRUE		6.52	FALSE	6.88	TRUE	6.86	TRUE	6.81	TRUE		6.66	TRUE	6.8	TRUE	6.86	TRUE	6.9	TRUE	11		-0.32	-0.41	-0.1	FALSE	FALSE	FALSE		11715893_s_at	IFI27
11715894_x_at	NGRN	11.67	TRUE	11.64	TRUE	11.57	TRUE	11.58	TRUE		10.8	TRUE	10.74	TRUE	10.79	TRUE	10.69	TRUE		10.82	TRUE	10.89	TRUE	10.85	TRUE	10.85	TRUE	12		0.04	-0.04	-0.07	FALSE	FALSE	FALSE		11715894_x_at	NGRN
11715895_at	SCARB2	7.81	TRUE	8.1	TRUE	7.69	TRUE	7.56	TRUE		6.14	FALSE	6.67	TRUE	6.41	FALSE	6.89	TRUE		6.73	TRUE	6.58	FALSE	6.39	FALSE	6.18	FALSE	7		-0.42	-0.05	-0.06	FALSE	FALSE	FALSE		11715895_at	SCARB2
11715896_s_at	SCARB2	8.82	TRUE	8.97	TRUE	9.22	TRUE	8.75	TRUE		7.74	TRUE	7.71	TRUE	7.84	TRUE	8	TRUE		7.76	TRUE	7.74	TRUE	7.59	TRUE	7.28	TRUE	12		-0.62	0.19	-0.29	FALSE	FALSE	FALSE		11715896_s_at	SCARB2
11715897_at	SCARB2	12.39	TRUE	12.33	TRUE	12.42	TRUE	12.08	TRUE		11.18	TRUE	11.25	TRUE	11.39	TRUE	11.52	TRUE		11.47	TRUE	11.42	TRUE	11.38	TRUE	11	TRUE	12		-0.28	0.06	-0.33	FALSE	FALSE	FALSE		11715897_at	SCARB2
11715898_a_at	TNIP1	8.27	TRUE	8.22	TRUE	8.7	TRUE	8.97	TRUE		6.4	FALSE	6.28	FALSE	6.37	FALSE	6.38	FALSE		7.07	TRUE	7.09	TRUE	6.97	TRUE	7.21	TRUE	8		0.32	0.13	0.22	FALSE	FALSE	FALSE		11715898_a_at	TNIP1
11715899_a_at	SUCLG1	7.92	TRUE	8.11	TRUE	7.74	TRUE	7.74	TRUE		9.29	TRUE	9.37	TRUE	9.14	TRUE	8.95	TRUE		8.38	TRUE	8.21	TRUE	8.25	TRUE	8.56	TRUE	12		-0.19	-0.27	0.48	FALSE	FALSE	FALSE		11715899_a_at	SUCLG1
11715900_a_at	COASY	8.33	TRUE	8.24	TRUE	8.61	TRUE	8.51	TRUE		8.52	TRUE	8.44	TRUE	8.2	TRUE	7.97	TRUE		8.48	TRUE	8.49	TRUE	8.56	TRUE	8.31	TRUE	12		-0.01	-0.15	-0.26	FALSE	FALSE	FALSE		11715900_a_at	COASY
11715901_a_at	PSMC2	11.16	TRUE	11.19	TRUE	10.83	TRUE	10.77	TRUE		11.14	TRUE	11.11	TRUE	10.88	TRUE	10.88	TRUE		10.35	TRUE	10.41	TRUE	10.59	TRUE	10.52	TRUE	12		-0.09	0.03	-0.13	FALSE	FALSE	FALSE		11715901_a_at	PSMC2
11715902_a_at	DDX23	8.3	TRUE	8.05	TRUE	7.87	TRUE	7.79	TRUE		8.31	TRUE	8.45	TRUE	8.34	TRUE	8.2	TRUE		8.59	TRUE	8.39	TRUE	8.74	TRUE	8.11	TRUE	12		0.17	-0.28	-0.43	FALSE	FALSE	FALSE		11715902_a_at	DDX23
11715903_at	DDX3X	11.12	TRUE	11.16	TRUE	10.81	TRUE	11.11	TRUE		11.4	TRUE	11.48	TRUE	11.43	TRUE	11.22	TRUE		12.03	TRUE	11.85	TRUE	11.95	TRUE	11.66	TRUE	12		0.26	-0.29	-0.11	FALSE	FALSE	FALSE		11715903_at	DDX3X
11715904_s_at	DDX3X	7.65	TRUE	7.52	TRUE	7.51	TRUE	7.66	TRUE		8.08	TRUE	7.96	TRUE	8.01	TRUE	7.85	TRUE		8.23	TRUE	8.19	TRUE	8.15	TRUE	8.17	TRUE	12		0.28	-0.04	0.06	FALSE	FALSE	FALSE		11715904_s_at	DDX3X
11715905_x_at	DDX3X	8.5	TRUE	8.58	TRUE	8.27	TRUE	8.71	TRUE		9.12	TRUE	9.1	TRUE	8.99	TRUE	8.61	TRUE		9.47	TRUE	9.62	TRUE	9.36	TRUE	9.36	TRUE	12		0.36	-0.36	-0.15	FALSE	FALSE	FALSE		11715905_x_at	DDX3X
11715906_a_at	FAM96B	11.34	TRUE	11.37	TRUE	11.3	TRUE	11.25	TRUE		10.47	TRUE	10.46	TRUE	10.15	TRUE	10.32	TRUE		10.79	TRUE	10.8	TRUE	10.87	TRUE	11.01	TRUE	12		-0.08	0.18	0.13	FALSE	FALSE	FALSE		11715906_a_at	FAM96B
11715907_s_at	FAM96B	11.82	TRUE	11.83	TRUE	11.78	TRUE	11.69	TRUE		11	TRUE	11.01	TRUE	10.82	TRUE	10.96	TRUE		11.31	TRUE	11.35	TRUE	11.3	TRUE	11.44	TRUE	12		-0.1	0.13	0.1	FALSE	FALSE	FALSE		11715907_s_at	FAM96B
11715908_at	MYO6	9.17	TRUE	9.42	TRUE	9.34	TRUE	9.13	TRUE		9.27	TRUE	9.38	TRUE	9.49	TRUE	9.75	TRUE		7.93	TRUE	7.82	TRUE	7.87	TRUE	8.25	TRUE	12		-0.46	0.15	0.49	FALSE	FALSE	FALSE		11715908_at	MYO6
11715909_s_at	MYO6	8.53	TRUE	8.8	TRUE	8.4	TRUE	8.35	TRUE		8.4	TRUE	8.74	TRUE	8.51	TRUE	9.01	TRUE		7.34	TRUE	7.21	TRUE	7.2	TRUE	7.69	TRUE	12		-0.32	0.16	0.62	FALSE	FALSE	FALSE		11715909_s_at	MYO6
11715910_a_at	MYO6	9.2	TRUE	9.04	TRUE	9.19	TRUE	8.99	TRUE		9.21	TRUE	9.16	TRUE	9.38	TRUE	9.66	TRUE		8.02	TRUE	7.77	TRUE	7.82	TRUE	8.1	TRUE	12		-0.04	0.33	0.53	FALSE	FALSE	FALSE		11715910_a_at	MYO6
11715911_at	MYO6	7.62	TRUE	7.79	TRUE	7.92	TRUE	8.25	TRUE		8.16	TRUE	8.09	TRUE	8.48	TRUE	8.27	TRUE		7.37	TRUE	7.06	TRUE	7.27	TRUE	7.41	TRUE	12		0.16	-0.14	0.45	FALSE	FALSE	FALSE		11715911_at	MYO6
11715915_a_at	CD44	10.56	TRUE	10.42	TRUE	10.83	TRUE	10.82	TRUE		8.89	TRUE	8.9	TRUE	9.05	TRUE	8.55	TRUE		9.44	TRUE	9.51	TRUE	9.17	TRUE	8.92	TRUE	12		0.13	-0.51	-0.32	FALSE	FALSE	FALSE		11715915_a_at	CD44
11715916_a_at	CD44	12.76	TRUE	12.81	TRUE	12.81	TRUE	12.83	TRUE		11.56	TRUE	11.67	TRUE	11.71	TRUE	11.59	TRUE		12.36	TRUE	12.19	TRUE	12.07	TRUE	11.89	TRUE	12		-0.03	-0.23	-0.01	FALSE	FALSE	FALSE		11715916_a_at	CD44
11715917_a_at	CD44	11.79	TRUE	11.78	TRUE	12	TRUE	12.26	TRUE		11.12	TRUE	11.31	TRUE	11.39	TRUE	11.6	TRUE		11.77	TRUE	11.76	TRUE	11.93	TRUE	12.25	TRUE	12		0.27	0.02	0.33	FALSE	FALSE	FALSE		11715917_a_at	CD44
11715919_a_at	SH3BGRL3	11.18	TRUE	11.2	TRUE	11.03	TRUE	11.49	TRUE		9.64	TRUE	9.71	TRUE	9.44	TRUE	11.23	TRUE		10.96	TRUE	11.02	TRUE	10.79	TRUE	11.12	TRUE	12		0.44	1.72	0.27	FALSE	UPREGULATED 2-FOLD	FALSE		11715919_a_at	SH3BGRL3
11715920_a_at	PGRMC2	10.67	TRUE	10.59	TRUE	10.7	TRUE	10.47	TRUE		9.68	TRUE	9.51	TRUE	9.74	TRUE	9.38	TRUE		8.56	TRUE	8.65	TRUE	8.5	TRUE	8.66	TRUE	12		-0.15	-0.19	0.07	FALSE	FALSE	FALSE		11715920_a_at	PGRMC2
11715921_a_at	2016-09-09	9.77	TRUE	9.6	TRUE	10.02	TRUE	9.97	TRUE		12.43	TRUE	12.42	TRUE	12.39	TRUE	12.28	TRUE		11.2	TRUE	11.32	TRUE	11.04	TRUE	11.22	TRUE	12		0.12	-0.1	0.06	FALSE	FALSE	FALSE		11715921_a_at	2016-09-09
11715922_x_at	2016-09-09	9.32	TRUE	9.2	TRUE	9.64	TRUE	9.57	TRUE		12.04	TRUE	12.07	TRUE	11.98	TRUE	11.9	TRUE		10.86	TRUE	10.93	TRUE	10.73	TRUE	10.84	TRUE	12		0.05	-0.11	0.04	FALSE	FALSE	FALSE		11715922_x_at	2016-09-09
11715923_a_at	GSS	8.33	TRUE	8.26	TRUE	8.41	TRUE	8.77	TRUE		9.16	TRUE	9.05	TRUE	8.9	TRUE	8.76	TRUE		9.28	TRUE	9.28	TRUE	9.19	TRUE	9.13	TRUE	12		0.43	-0.03	-0.06	FALSE	FALSE	FALSE		11715923_a_at	GSS
11715924_a_at	TRAM1	8.51	TRUE	8.75	TRUE	8.8	TRUE	9.69	TRUE		10.11	TRUE	10.17	TRUE	9.94	TRUE	10.2	TRUE		9.04	TRUE	9.12	TRUE	9.26	TRUE	9.56	TRUE	12		0.65	0.2	0.22	FALSE	FALSE	FALSE		11715924_a_at	TRAM1
11715925_a_at	TRAM1	11.06	TRUE	11.09	TRUE	10.9	TRUE	11.39	TRUE		11.24	TRUE	11.3	TRUE	11.33	TRUE	11.53	TRUE		10.91	TRUE	10.93	TRUE	10.77	TRUE	11.01	TRUE	12		0.46	0.14	0.22	FALSE	FALSE	FALSE		11715925_a_at	TRAM1
11715926_s_at	PLEC	11.76	TRUE	11.7	TRUE	11.42	TRUE	11.51	TRUE		11.28	TRUE	11.38	TRUE	11.29	TRUE	12.29	TRUE		10.47	TRUE	10.61	TRUE	10.52	TRUE	10.79	TRUE	12		0.15	0.9	0.13	FALSE	FALSE	FALSE		11715926_s_at	PLEC
11715927_x_at	SH3GL1	9.75	TRUE	9.68	TRUE	9.42	TRUE	9.46	TRUE		8.98	TRUE	9.05	TRUE	8.8	TRUE	9.46	TRUE		9.29	TRUE	9.29	TRUE	9.3	TRUE	9.46	TRUE	12		0.11	0.59	0.16	FALSE	FALSE	FALSE		11715927_x_at	SH3GL1
11715928_a_at	SH3GL1	7.99	TRUE	7.74	TRUE	7.74	TRUE	7.79	TRUE		7.57	TRUE	7.57	TRUE	7.55	TRUE	7.75	TRUE		7.76	TRUE	7.87	TRUE	7.63	TRUE	7.69	TRUE	12		0.3	0.2	-0.05	FALSE	FALSE	FALSE		11715928_a_at	SH3GL1
11715929_x_at	SH3GL1	7.16	TRUE	7.32	TRUE	7.29	TRUE	7.42	TRUE		7.02	TRUE	6.91	TRUE	6.77	TRUE	7.03	TRUE		7.05	TRUE	7.06	TRUE	7.11	TRUE	7.12	TRUE	12		-0.03	0.37	0	FALSE	FALSE	FALSE		11715929_x_at	SH3GL1
11715930_at	SDHAF2	9.09	TRUE	9.03	TRUE	9.31	TRUE	9.62	TRUE		9.32	TRUE	9.31	TRUE	9.27	TRUE	9.15	TRUE		10.11	TRUE	10.05	TRUE	9.97	TRUE	9.95	TRUE	12		0.37	-0.11	0.04	FALSE	FALSE	FALSE		11715930_at	SDHAF2
11715931_s_at	SGK1	10.93	TRUE	11.18	TRUE	10.62	TRUE	10.55	TRUE		13.43	TRUE	13.41	TRUE	13.47	TRUE	13.25	TRUE		12.13	TRUE	12.15	TRUE	11.98	TRUE	11.03	TRUE	12		-0.32	-0.2	-0.97	FALSE	FALSE	FALSE		11715931_s_at	SGK1
11715932_s_at	TUBB6	11.77	TRUE	11.85	TRUE	11.7	TRUE	11.26	TRUE		11.59	TRUE	11.62	TRUE	11.1	TRUE	11.39	TRUE		11.27	TRUE	11.18	TRUE	11.16	TRUE	11.53	TRUE	12		-0.52	0.26	0.46	FALSE	FALSE	FALSE		11715932_s_at	TUBB6
11715933_a_at	PPP1R7	9.38	TRUE	9.26	TRUE	9.3	TRUE	9.68	TRUE		8.65	TRUE	8.59	TRUE	8.54	TRUE	8.56	TRUE		8.32	TRUE	8.28	TRUE	8.41	TRUE	8.1	TRUE	12		0.5	0.08	-0.27	FALSE	FALSE	FALSE		11715933_a_at	PPP1R7
11715937_a_at	KHDRBS1	8.56	TRUE	8.75	TRUE	8.37	TRUE	8.07	TRUE		8.6	TRUE	8.74	TRUE	8.33	TRUE	7.97	TRUE		9.33	TRUE	9.17	TRUE	9.38	TRUE	9.41	TRUE	12		-0.49	-0.5	0.19	FALSE	FALSE	FALSE		11715937_a_at	KHDRBS1
11715938_x_at	KHDRBS1	11.06	TRUE	11.03	TRUE	10.8	TRUE	10.42	TRUE		10.86	TRUE	10.84	TRUE	10.66	TRUE	10.26	TRUE		11.61	TRUE	11.49	TRUE	11.47	TRUE	11.55	TRUE	12		-0.35	-0.38	0.2	FALSE	FALSE	FALSE		11715938_x_at	KHDRBS1
11715939_a_at	KHDRBS1	9.46	TRUE	9.64	TRUE	9.28	TRUE	8.92	TRUE		9.43	TRUE	9.57	TRUE	9.08	TRUE	8.87	TRUE		10.3	TRUE	10.17	TRUE	10.34	TRUE	10.4	TRUE	12		-0.54	-0.35	0.19	FALSE	FALSE	FALSE		11715939_a_at	KHDRBS1
11715940_s_at	KHDRBS1	11.52	TRUE	11.68	TRUE	11.45	TRUE	11.04	TRUE		11.55	TRUE	11.58	TRUE	11.42	TRUE	10.99	TRUE		12.16	TRUE	12.11	TRUE	12.11	TRUE	12.19	TRUE	12		-0.57	-0.46	0.13	FALSE	FALSE	FALSE		11715940_s_at	KHDRBS1
11715941_s_at	AQP1	9.38	TRUE	9.14	TRUE	9.3	TRUE	7.13	TRUE		4.64	FALSE	4.86	FALSE	4.62	FALSE	5.1	FALSE		4.85	FALSE	4.8	FALSE	4.47	FALSE	4.5	FALSE	4		-1.93	0.26	0.08	DOWNREGULATED 2-FOLD	FALSE	FALSE		11715941_s_at	AQP1
11715942_a_at	AQP1	10.7	TRUE	10.62	TRUE	10.53	TRUE	8.22	TRUE		3.57	FALSE	3.63	FALSE	3.5	FALSE	4.79	FALSE		4	FALSE	3.94	FALSE	3.96	FALSE	4.13	FALSE	4		-2.23	1.23	0.23	DOWNREGULATED 2-FOLD	UPREGULATED 2-FOLD	FALSE		11715942_a_at	AQP1
11715943_x_at	PSMB1	12.77	TRUE	12.72	TRUE	12.85	TRUE	12.71	TRUE		12.77	TRUE	12.76	TRUE	12.65	TRUE	12.61	TRUE		12.47	TRUE	12.47	TRUE	12.33	TRUE	12.34	TRUE	12		-0.09	-0.03	0.01	FALSE	FALSE	FALSE		11715943_x_at	PSMB1
11715944_at	TSG101	10.12	TRUE	10.12	TRUE	10.52	TRUE	10.72	TRUE		10.75	TRUE	10.73	TRUE	10.77	TRUE	10.66	TRUE		10.64	TRUE	10.65	TRUE	10.71	TRUE	10.59	TRUE	12		0.2	-0.09	-0.13	FALSE	FALSE	FALSE		11715944_at	TSG101
11715945_a_at	RALB	8.53	TRUE	8.58	TRUE	8.28	TRUE	8.47	TRUE		7.94	TRUE	8.05	TRUE	7.83	TRUE	8.82	TRUE		7.17	TRUE	7.3	TRUE	7.46	TRUE	7.57	TRUE	12		0.14	0.88	-0.02	FALSE	FALSE	FALSE		11715945_a_at	RALB
11715946_a_at	RALB	10.14	TRUE	10.04	TRUE	9.9	TRUE	10.1	TRUE		9.29	TRUE	9.42	TRUE	9.29	TRUE	10.32	TRUE		8.77	TRUE	8.7	TRUE	8.92	TRUE	9.1	TRUE	12		0.3	0.9	0.25	FALSE	FALSE	FALSE		11715946_a_at	RALB
11715947_a_at	KCTD12	7.26	TRUE	7.57	TRUE	9.17	TRUE	9.03	TRUE		5.91	FALSE	5.88	FALSE	5.97	FALSE	5.63	FALSE		5.73	FALSE	5.92	FALSE	5.8	FALSE	5.69	FALSE	4		-0.45	-0.31	-0.3	FALSE	FALSE	FALSE		11715947_a_at	KCTD12
11715948_at	KCTD12	8.54	TRUE	8.76	TRUE	9.99	TRUE	10.03	TRUE		6.4	FALSE	6.26	FALSE	6.08	FALSE	5.63	FALSE		5.81	FALSE	5.52	FALSE	5.49	FALSE	5.54	FALSE	4		-0.18	-0.31	0.34	FALSE	FALSE	FALSE		11715948_at	KCTD12
11715949_s_at	KCTD12	9.52	TRUE	9.73	TRUE	11.11	TRUE	10.89	TRUE		7.26	TRUE	7.28	TRUE	7.17	TRUE	7.03	TRUE		6.76	TRUE	6.71	TRUE	6.83	TRUE	6.64	FALSE	11		-0.43	-0.16	-0.14	FALSE	FALSE	FALSE		11715949_s_at	KCTD12
11715950_a_at	KCTD12	7.32	TRUE	7.26	TRUE	8.26	TRUE	7.71	TRUE		7.18	TRUE	6.83	TRUE	7.19	TRUE	6.84	TRUE		6.63	FALSE	6.78	TRUE	6.89	TRUE	6.78	TRUE	11		-0.49	-8.88178e-16	-0.26	FALSE	FALSE	FALSE		11715950_a_at	KCTD12
11715951_s_at	KCTD12	6.96	TRUE	7.15	TRUE	8.69	TRUE	8.49	TRUE		5.38	FALSE	5.71	FALSE	5.32	FALSE	4.91	FALSE		5.32	FALSE	5.19	FALSE	5.44	FALSE	5.31	FALSE	4		-0.39	-0.74	-8.88178e-16	FALSE	FALSE	FALSE		11715951_s_at	KCTD12
11715952_a_at	MBTPS1	9.54	TRUE	9.47	TRUE	9.51	TRUE	9.56	TRUE		8.55	TRUE	8.61	TRUE	8.46	TRUE	8.71	TRUE		9.24	TRUE	9.14	TRUE	9.11	TRUE	8.51	TRUE	12		0.12	0.19	-0.5	FALSE	FALSE	FALSE		11715952_a_at	MBTPS1
11715953_a_at	MBTPS1	7.99	TRUE	8.19	TRUE	8.42	TRUE	8.34	TRUE		7.34	TRUE	7.23	TRUE	7.43	TRUE	7.25	TRUE		7.8	TRUE	7.88	TRUE	7.5	TRUE	7.24	TRUE	12		-0.28	-0.07	-0.34	FALSE	FALSE	FALSE		11715953_a_at	MBTPS1
11715954_a_at	CNDP2	8.15	TRUE	8.12	TRUE	7.74	TRUE	7.35	TRUE		10	TRUE	9.98	TRUE	9.88	TRUE	9.18	TRUE		7.28	TRUE	7.3	TRUE	7.39	TRUE	7.04	TRUE	12		-0.36	-0.68	-0.37	FALSE	FALSE	FALSE		11715954_a_at	CNDP2
11715955_a_at	ARL6IP5	12.02	TRUE	12.1	TRUE	12.17	TRUE	11.73	TRUE		10.57	TRUE	10.53	TRUE	10.67	TRUE	10.71	TRUE		10.85	TRUE	10.88	TRUE	10.74	TRUE	10.53	TRUE	12		-0.52	0.08	-0.24	FALSE	FALSE	FALSE		11715955_a_at	ARL6IP5
11715956_s_at	ARL6IP5	11.86	TRUE	11.98	TRUE	11.96	TRUE	11.48	TRUE		10.18	TRUE	10.2	TRUE	10.3	TRUE	10.61	TRUE		10.58	TRUE	10.53	TRUE	10.52	TRUE	10.35	TRUE	12		-0.6	0.29	-0.12	FALSE	FALSE	FALSE		11715956_s_at	ARL6IP5
11715957_s_at	PEPD	8.29	TRUE	8.26	TRUE	8.24	TRUE	7.85	TRUE		9.85	TRUE	9.79	TRUE	9.88	TRUE	9.33	TRUE		7.97	TRUE	7.94	TRUE	8.02	TRUE	7.57	TRUE	12		-0.36	-0.49	-0.42	FALSE	FALSE	FALSE		11715957_s_at	PEPD
11715958_s_at	RPL7	11.36	TRUE	11.45	TRUE	11.34	TRUE	11.62	TRUE		12.31	TRUE	12.36	TRUE	12.25	TRUE	12.18	TRUE		12.36	TRUE	12.43	TRUE	12.8	TRUE	12.63	TRUE	12		0.19	-0.12	-0.24	FALSE	FALSE	FALSE		11715958_s_at	RPL7
11715959_a_at	SREBF1	8.9	TRUE	8.81	TRUE	9.32	TRUE	8.54	TRUE		9.44	TRUE	9.69	TRUE	9.66	TRUE	9.25	TRUE		9.01	TRUE	9.21	TRUE	9	TRUE	8.63	TRUE	12		-0.69	-0.66	-0.57	FALSE	FALSE	FALSE		11715959_a_at	SREBF1
11715960_x_at	NCBP2	8.3	TRUE	8.48	TRUE	8.44	TRUE	8.75	TRUE		8.32	TRUE	8.42	TRUE	8.4	TRUE	8.34	TRUE		8.76	TRUE	8.53	TRUE	8.66	TRUE	8.73	TRUE	12		0.13	-0.16	0.3	FALSE	FALSE	FALSE		11715960_x_at	NCBP2
11715961_a_at	ACTR10	9.47	TRUE	9.51	TRUE	8.91	TRUE	8.72	TRUE		9.87	TRUE	9.85	TRUE	9.81	TRUE	9.78	TRUE		9.39	TRUE	9.24	TRUE	9.29	TRUE	9.29	TRUE	12		-0.23	-0.01	0.15	FALSE	FALSE	FALSE		11715961_a_at	ACTR10
11715962_at	ACTR10	6.77	TRUE	6.87	TRUE	5.8	FALSE	5.86	FALSE		6.84	TRUE	6.78	TRUE	7.05	TRUE	6.6	FALSE		6.01	FALSE	6.18	FALSE	6.03	FALSE	5.82	FALSE	5		-0.04	-0.39	-0.38	FALSE	FALSE	FALSE		11715962_at	ACTR10
11715966_s_at	ABHD17A	10.58	TRUE	10.44	TRUE	10.51	TRUE	10.64	TRUE		10.07	TRUE	10	TRUE	10.02	TRUE	9.85	TRUE		10.01	TRUE	9.93	TRUE	10.07	TRUE	9.8	TRUE	12		0.27	-0.1	-0.19	FALSE	FALSE	FALSE		11715966_s_at	ABHD17A
11715967_a_at	NEDD8	11.73	TRUE	11.76	TRUE	11.48	TRUE	11.55	TRUE		12.01	TRUE	12.13	TRUE	12.22	TRUE	12.08	TRUE		11.9	TRUE	11.91	TRUE	11.5	TRUE	11.49	TRUE	12		0.04	-0.26	-0.02	FALSE	FALSE	FALSE		11715967_a_at	NEDD8
11715968_s_at	LOC100128775 /// NEDD8	11.14	TRUE	11.04	TRUE	10.85	TRUE	10.81	TRUE		11.58	TRUE	11.56	TRUE	11.66	TRUE	11.54	TRUE		11.33	TRUE	11.37	TRUE	11.2	TRUE	11.15	TRUE	12		0.06	-0.1	-0.09	FALSE	FALSE	FALSE		11715968_s_at	LOC100128775 /// NEDD8
11715969_a_at	EPRS	9.43	TRUE	9.55	TRUE	9.17	TRUE	9.21	TRUE		10.01	TRUE	9.9	TRUE	9.94	TRUE	9.92	TRUE		10.35	TRUE	10.22	TRUE	10.48	TRUE	10.66	TRUE	12		-0.08	0.09	0.31	FALSE	FALSE	FALSE		11715969_a_at	EPRS
11715970_a_at	EPRS	10.11	TRUE	10.11	TRUE	9.82	TRUE	9.82	TRUE		10.54	TRUE	10.49	TRUE	10.55	TRUE	10.56	TRUE		11.01	TRUE	10.86	TRUE	10.95	TRUE	11.12	TRUE	12		0	0.06	0.32	FALSE	FALSE	FALSE		11715970_a_at	EPRS
11715971_a_at	PFKP	10.51	TRUE	10.49	TRUE	10.11	TRUE	10.17	TRUE		10.59	TRUE	10.52	TRUE	10.41	TRUE	10.46	TRUE		10.23	TRUE	10.26	TRUE	10.3	TRUE	10.64	TRUE	12		0.08	0.12	0.31	FALSE	FALSE	FALSE		11715971_a_at	PFKP
11715973_a_at	MTFR1L	7.42	TRUE	7.56	TRUE	7.63	TRUE	7.8	TRUE		8.76	TRUE	8.59	TRUE	8.8	TRUE	8.36	TRUE		8.35	TRUE	8.5	TRUE	8.26	TRUE	8.17	TRUE	12		0.03	-0.27	-0.24	FALSE	FALSE	FALSE		11715973_a_at	MTFR1L
11715974_x_at	MTFR1L	7.75	TRUE	7.8	TRUE	7.9	TRUE	7.97	TRUE		8.76	TRUE	8.63	TRUE	8.83	TRUE	8.48	TRUE		8.78	TRUE	8.67	TRUE	8.55	TRUE	8.52	TRUE	12		0.02	-0.22	0.08	FALSE	FALSE	FALSE		11715974_x_at	MTFR1L
11715975_a_at	MTFR1L	8.5	TRUE	8.66	TRUE	8.62	TRUE	8.52	TRUE		9.19	TRUE	9.09	TRUE	9.22	TRUE	8.88	TRUE		9.08	TRUE	9.14	TRUE	9.36	TRUE	8.95	TRUE	12		-0.26	-0.24	-0.47	FALSE	FALSE	FALSE		11715975_a_at	MTFR1L
11715976_a_at	VGLL4	10.12	TRUE	10.04	TRUE	10.09	TRUE	9.87	TRUE		8.95	TRUE	9.04	TRUE	9.05	TRUE	9.27	TRUE		8.73	TRUE	8.78	TRUE	8.84	TRUE	8.14	TRUE	12		-0.14	0.13	-0.75	FALSE	FALSE	FALSE		11715976_a_at	VGLL4
11715977_a_at	VGLL4	9.09	TRUE	8.86	TRUE	8.9	TRUE	8.68	TRUE		7.86	TRUE	7.95	TRUE	7.92	TRUE	8.12	TRUE		7.77	TRUE	7.49	TRUE	7.74	TRUE	6.99	TRUE	12		0.01	0.11	-0.47	FALSE	FALSE	FALSE		11715977_a_at	VGLL4
11715978_a_at	C6orf48	12.12	TRUE	12.17	TRUE	12.04	TRUE	11.58	TRUE		10.59	TRUE	10.58	TRUE	10.7	TRUE	10.87	TRUE		12.19	TRUE	12.12	TRUE	12.26	TRUE	12.3	TRUE	12		-0.51	0.18	0.11	FALSE	FALSE	FALSE		11715978_a_at	C6orf48
11715979_x_at	BRK1	10.34	TRUE	10.6	TRUE	10.3	TRUE	10.67	TRUE		8.82	TRUE	8.95	TRUE	8.9	TRUE	9	TRUE		9.21	TRUE	9.14	TRUE	9.4	TRUE	9.04	TRUE	12		0.11	-0.03	-0.29	FALSE	FALSE	FALSE		11715979_x_at	BRK1
11715980_at	AIP	8.81	TRUE	8.72	TRUE	9.28	TRUE	9.23	TRUE		8.29	TRUE	8.2	TRUE	8.19	TRUE	8.39	TRUE		10.07	TRUE	9.97	TRUE	9.99	TRUE	10.08	TRUE	12		0.04	0.29	0.19	FALSE	FALSE	FALSE		11715980_at	AIP
11715981_a_at	VPS11	7.27	TRUE	7.24	TRUE	7.4	TRUE	7.39	TRUE		7.29	TRUE	7.06	TRUE	7.01	TRUE	6.54	FALSE		7.8	TRUE	7.86	TRUE	7.59	TRUE	7.64	TRUE	11		0.02	-0.24	-0.01	FALSE	FALSE	FALSE		11715981_a_at	VPS11
11715982_a_at	DUS1L	8.43	TRUE	8.24	TRUE	8.25	TRUE	8.39	TRUE		9.22	TRUE	9.13	TRUE	9.03	TRUE	8.71	TRUE		8.4	TRUE	8.4	TRUE	8.43	TRUE	8.41	TRUE	12		0.33	-0.23	-0.02	FALSE	FALSE	FALSE		11715982_a_at	DUS1L
11715983_a_at	ADNP	10.62	TRUE	10.59	TRUE	10.5	TRUE	10.21	TRUE		10.62	TRUE	10.49	TRUE	10.67	TRUE	10.19	TRUE		10.72	TRUE	10.8	TRUE	10.64	TRUE	10.43	TRUE	12		-0.26	-0.35	-0.29	FALSE	FALSE	FALSE		11715983_a_at	ADNP
11715984_s_at	ADNP	10.15	TRUE	10.15	TRUE	10.01	TRUE	9.88	TRUE		10.04	TRUE	10.06	TRUE	10.03	TRUE	9.75	TRUE		10.32	TRUE	10.23	TRUE	10.11	TRUE	9.95	TRUE	12		-0.13	-0.3	-0.07	FALSE	FALSE	FALSE		11715984_s_at	ADNP
11715986_s_at	YPEL5	10.06	TRUE	10.12	TRUE	10.38	TRUE	10.72	TRUE		8.1	TRUE	8.02	TRUE	8.42	TRUE	8.59	TRUE		9.37	TRUE	9.23	TRUE	9.21	TRUE	9.26	TRUE	12		0.28	0.25	0.19	FALSE	FALSE	FALSE		11715986_s_at	YPEL5
11715988_x_at	ATP5G1	9.96	TRUE	10.05	TRUE	9.64	TRUE	9.72	TRUE		11.45	TRUE	11.49	TRUE	11.25	TRUE	10.89	TRUE		10.38	TRUE	10.32	TRUE	10.12	TRUE	10.22	TRUE	12		-0.01	-0.4	0.16	FALSE	FALSE	FALSE		11715988_x_at	ATP5G1
11715989_a_at	JTB	10.77	TRUE	10.77	TRUE	10.63	TRUE	10.99	TRUE		11.45	TRUE	11.35	TRUE	11.21	TRUE	11.28	TRUE		11.3	TRUE	11.32	TRUE	11.37	TRUE	11.29	TRUE	12		0.36	0.17	-0.1	FALSE	FALSE	FALSE		11715989_a_at	JTB
11715990_s_at	COX7A2L	10.99	TRUE	11.07	TRUE	11.2	TRUE	11.33	TRUE		10.9	TRUE	10.82	TRUE	10.85	TRUE	10.73	TRUE		10.8	TRUE	10.81	TRUE	10.73	TRUE	11.03	TRUE	12		0.05	-0.04	0.29	FALSE	FALSE	FALSE		11715990_s_at	COX7A2L
11715991_a_at	MCM2	8.17	TRUE	8.03	TRUE	7.57	TRUE	6.15	FALSE		7.43	TRUE	7.41	TRUE	6.74	TRUE	6.04	FALSE		8.79	TRUE	8.83	TRUE	8.85	TRUE	8.85	TRUE	10		-1.28	-0.68	-0.04	DOWNREGULATED 2-FOLD	FALSE	FALSE		11715991_a_at	MCM2
11715992_s_at	MCM2	8.29	TRUE	8.27	TRUE	7.85	TRUE	7.4	TRUE		7.77	TRUE	7.72	TRUE	7.37	TRUE	7.16	TRUE		8.89	TRUE	8.89	TRUE	8.64	TRUE	8.58	TRUE	12		-0.43	-0.16	-0.06	FALSE	FALSE	FALSE		11715992_s_at	MCM2
11715993_s_at	SPG7	9.83	TRUE	9.62	TRUE	9.61	TRUE	9.93	TRUE		8.74	TRUE	8.74	TRUE	8.82	TRUE	8.45	TRUE		9	TRUE	9.05	TRUE	9	TRUE	8.78	TRUE	12		0.53	-0.37	-0.27	FALSE	FALSE	FALSE		11715993_s_at	SPG7
11715994_x_at	ID2	8.19	TRUE	8.44	TRUE	8.38	TRUE	9.18	TRUE		8.31	TRUE	8.41	TRUE	7.26	TRUE	7.44	TRUE		8.54	TRUE	8.37	TRUE	7.97	TRUE	7.21	TRUE	12		0.55	0.08	-0.59	FALSE	FALSE	FALSE		11715994_x_at	ID2
11715995_at	MRPL16	8.88	TRUE	8.91	TRUE	9.2	TRUE	8.89	TRUE		10.37	TRUE	10.32	TRUE	10.2	TRUE	9.77	TRUE		10.32	TRUE	10.23	TRUE	10.19	TRUE	10.05	TRUE	12		-0.34	-0.38	-0.05	FALSE	FALSE	FALSE		11715995_at	MRPL16
11715996_a_at	NOSIP	10.04	TRUE	9.96	TRUE	9.97	TRUE	10.25	TRUE		9.19	TRUE	9.25	TRUE	9.15	TRUE	9.04	TRUE		10.39	TRUE	10.43	TRUE	10.41	TRUE	10.23	TRUE	12		0.36	-0.17	-0.22	FALSE	FALSE	FALSE		11715996_a_at	NOSIP
11715997_a_at	NDUFC1	11.07	TRUE	11.11	TRUE	11.18	TRUE	11.13	TRUE		11.72	TRUE	11.71	TRUE	11.5	TRUE	11.36	TRUE		11.73	TRUE	11.7	TRUE	11.51	TRUE	11.57	TRUE	12		-0.09	-0.13	0.09	FALSE	FALSE	FALSE		11715997_a_at	NDUFC1
11715998_s_at	CAB39	10.39	TRUE	10.42	TRUE	10.6	TRUE	11.18	TRUE		9.7	TRUE	9.71	TRUE	9.67	TRUE	9.83	TRUE		10.18	TRUE	10.06	TRUE	10.18	TRUE	10.13	TRUE	12		0.55	0.15	0.07	FALSE	FALSE	FALSE		11715998_s_at	CAB39
11715999_a_at	CAB39	6.86	TRUE	7.07	TRUE	7.1	TRUE	7.91	TRUE		6.67	TRUE	6.63	FALSE	6.44	FALSE	6.51	FALSE		6.78	TRUE	6.75	TRUE	6.46	FALSE	6.81	TRUE	8		0.6	0.11	0.38	FALSE	FALSE	FALSE		11715999_a_at	CAB39
11716000_a_at	FAF2	7.2	TRUE	7.24	TRUE	7.28	TRUE	7.87	TRUE		7.31	TRUE	7.39	TRUE	6.87	TRUE	6.59	FALSE		8.15	TRUE	7.87	TRUE	7.64	TRUE	8.02	TRUE	11		0.55	-0.36	0.66	FALSE	FALSE	FALSE		11716000_a_at	FAF2
11716001_at	FAF2	7.45	TRUE	7.56	TRUE	7.63	TRUE	7.98	TRUE		7.38	TRUE	7.55	TRUE	7.33	TRUE	7.12	TRUE		7.9	TRUE	7.78	TRUE	7.73	TRUE	7.94	TRUE	12		0.24	-0.38	0.33	FALSE	FALSE	FALSE		11716001_at	FAF2
11716002_at	FAF2	10.22	TRUE	10.2	TRUE	10.26	TRUE	10.46	TRUE		9.65	TRUE	9.67	TRUE	9.54	TRUE	9.63	TRUE		10.45	TRUE	10.22	TRUE	10.45	TRUE	10.3	TRUE	12		0.22	0.07	0.08	FALSE	FALSE	FALSE		11716002_at	FAF2
11716003_a_at	FAF2	8.03	TRUE	7.97	TRUE	8.24	TRUE	8.42	TRUE		7.77	TRUE	7.71	TRUE	7.4	TRUE	7.31	TRUE		8.42	TRUE	8.39	TRUE	8.47	TRUE	8.68	TRUE	12		0.24	-0.03	0.24	FALSE	FALSE	FALSE		11716003_a_at	FAF2
11716004_at	FAF2	8.07	TRUE	8.03	TRUE	8.22	TRUE	8.54	TRUE		7.85	TRUE	7.78	TRUE	7.7	TRUE	7.65	TRUE		8.51	TRUE	8.37	TRUE	8.42	TRUE	8.43	TRUE	12		0.36	0.02	0.15	FALSE	FALSE	FALSE		11716004_at	FAF2
11716005_a_at	HYOU1	7.33	TRUE	7.4	TRUE	7.91	TRUE	8.9	TRUE		7.89	TRUE	7.47	TRUE	7.43	TRUE	7.44	TRUE		7.42	TRUE	7.47	TRUE	7.53	TRUE	7.74	TRUE	12		0.92	0.43	0.16	FALSE	FALSE	FALSE		11716005_a_at	HYOU1
11716007_a_at	RBM5	9.39	TRUE	9.24	TRUE	9.15	TRUE	9.08	TRUE		8.83	TRUE	8.9	TRUE	8.98	TRUE	8.93	TRUE		8.94	TRUE	9.02	TRUE	9.04	TRUE	8.26	TRUE	12		0.08	-0.12	-0.86	FALSE	FALSE	FALSE		11716007_a_at	RBM5
11716008_x_at	RBM5	9.54	TRUE	9.35	TRUE	9.22	TRUE	9.18	TRUE		8.69	TRUE	8.89	TRUE	9.03	TRUE	8.83	TRUE		9	TRUE	9.01	TRUE	9.16	TRUE	8.39	TRUE	12		0.15	-0.4	-0.78	FALSE	FALSE	FALSE		11716008_x_at	RBM5
11716009_a_at	DYNC1LI2	10.08	TRUE	10.03	TRUE	9.96	TRUE	10.07	TRUE		10.18	TRUE	10.12	TRUE	10.03	TRUE	9.47	TRUE		9.09	TRUE	8.93	TRUE	9.25	TRUE	9.15	TRUE	12		0.16	-0.5	0.06	FALSE	FALSE	FALSE		11716009_a_at	DYNC1LI2
11716010_s_at	DYNC1LI2	11.95	TRUE	12.01	TRUE	11.79	TRUE	11.88	TRUE		11.86	TRUE	11.89	TRUE	11.84	TRUE	11.31	TRUE		11.23	TRUE	11.02	TRUE	11.16	TRUE	11.19	TRUE	12		0.03	-0.56	0.24	FALSE	FALSE	FALSE		11716010_s_at	DYNC1LI2
11716011_a_at	TNFAIP1	7.29	TRUE	7.35	TRUE	7.38	TRUE	7.91	TRUE		6.96	TRUE	6.77	TRUE	7	TRUE	7.11	TRUE		7.79	TRUE	7.85	TRUE	7.73	TRUE	7.93	TRUE	12		0.47	0.3	0.14	FALSE	FALSE	FALSE		11716011_a_at	TNFAIP1
11716012_at	TNFAIP1	8.33	TRUE	8.33	TRUE	8.41	TRUE	8.9	TRUE		7.4	TRUE	7.45	TRUE	7.53	TRUE	7.74	TRUE		8.59	TRUE	8.59	TRUE	8.55	TRUE	8.47	TRUE	12		0.49	0.16	-0.08	FALSE	FALSE	FALSE		11716012_at	TNFAIP1
11716013_s_at	TMEM258	11.34	TRUE	11.26	TRUE	11.53	TRUE	11.29	TRUE		11.66	TRUE	11.69	TRUE	11.69	TRUE	11.74	TRUE		12.28	TRUE	12.25	TRUE	12.29	TRUE	12.29	TRUE	12		-0.16	0.02	0.03	FALSE	FALSE	FALSE		11716013_s_at	TMEM258
11716014_a_at	SERPINF1	3.48	FALSE	3.03	FALSE	3.33	FALSE	3.08	FALSE		10.69	TRUE	10.78	TRUE	11.03	TRUE	10.31	TRUE		7.32	TRUE	7.04	TRUE	7.3	TRUE	4.76	FALSE	7		0.2	-0.81	-2.26	FALSE	FALSE	DOWNREGULATED 2-FOLD		11716014_a_at	SERPINF1
11716015_a_at	CMTM3	11.2	TRUE	11.14	TRUE	11.24	TRUE	10.65	TRUE		9.81	TRUE	9.76	TRUE	9.62	TRUE	10.34	TRUE		9.56	TRUE	9.44	TRUE	9.27	TRUE	9.33	TRUE	12		-0.53	0.77	0.18	FALSE	FALSE	FALSE		11716015_a_at	CMTM3
11716018_s_at	RAB31	9.13	TRUE	9.2	TRUE	9.57	TRUE	9.96	TRUE		10.68	TRUE	10.53	TRUE	10.74	TRUE	10.85	TRUE		7.24	TRUE	7.25	TRUE	7.12	TRUE	7.29	TRUE	12		0.32	0.26	0.16	FALSE	FALSE	FALSE		11716018_s_at	RAB31
11716019_at	RAB31	8.67	TRUE	8.63	TRUE	9.12	TRUE	9.63	TRUE		10.57	TRUE	10.43	TRUE	10.64	TRUE	10.66	TRUE		6.76	TRUE	6.69	TRUE	6.85	TRUE	6.73	TRUE	12		0.55	0.16	-0.05	FALSE	FALSE	FALSE		11716019_at	RAB31
11716020_s_at	RAD23A	10.53	TRUE	10.54	TRUE	10.55	TRUE	10.61	TRUE		10.31	TRUE	10.23	TRUE	9.96	TRUE	9.97	TRUE		11.13	TRUE	11.11	TRUE	11.29	TRUE	11.27	TRUE	12		0.05	0.09	1.77636e-15	FALSE	FALSE	FALSE		11716020_s_at	RAD23A
11716021_x_at	RAD23A	10.38	TRUE	10.34	TRUE	10.38	TRUE	10.46	TRUE		10.08	TRUE	10.1	TRUE	9.92	TRUE	9.87	TRUE		10.97	TRUE	10.84	TRUE	10.93	TRUE	10.9	TRUE	12		0.12	-0.07	0.1	FALSE	FALSE	FALSE		11716021_x_at	RAD23A
11716024_a_at	GOLGA7	8.86	TRUE	9.12	TRUE	8.88	TRUE	8.81	TRUE		9.22	TRUE	9.29	TRUE	9.17	TRUE	9.11	TRUE		8.68	TRUE	8.4	TRUE	8.47	TRUE	8.47	TRUE	12		-0.33	-0.13	0.28	FALSE	FALSE	FALSE		11716024_a_at	GOLGA7
11716025_a_at	GOLGA7	9.3	TRUE	9.3	TRUE	9.5	TRUE	9.41	TRUE		9.71	TRUE	9.54	TRUE	9.66	TRUE	9.86	TRUE		8.94	TRUE	9.07	TRUE	8.97	TRUE	9.03	TRUE	12		-0.09	0.37	-0.07	FALSE	FALSE	FALSE		11716025_a_at	GOLGA7
11716026_s_at	SELT	11.49	TRUE	11.57	TRUE	11.24	TRUE	11.58	TRUE		10.56	TRUE	10.66	TRUE	10.27	TRUE	10.36	TRUE		10.56	TRUE	10.49	TRUE	10.27	TRUE	10.36	TRUE	12		0.26	-0.01	0.16	FALSE	FALSE	FALSE		11716026_s_at	SELT
11716027_at	SELT	11	TRUE	10.95	TRUE	10.92	TRUE	11.19	TRUE		9.8	TRUE	9.69	TRUE	9.62	TRUE	9.22	TRUE		9.43	TRUE	9.64	TRUE	9.56	TRUE	9.53	TRUE	12		0.32	-0.29	-0.24	FALSE	FALSE	FALSE		11716027_at	SELT
11716028_x_at	SELT	10.39	TRUE	10.47	TRUE	10.35	TRUE	10.76	TRUE		9.26	TRUE	9.2	TRUE	9.03	TRUE	8.68	TRUE		8.99	TRUE	9.1	TRUE	8.91	TRUE	8.96	TRUE	12		0.33	-0.29	-0.06	FALSE	FALSE	FALSE		11716028_x_at	SELT
11716029_a_at	NDUFB9	10.52	TRUE	10.64	TRUE	10.42	TRUE	10.55	TRUE		12.59	TRUE	12.57	TRUE	12.45	TRUE	12.04	TRUE		12.09	TRUE	12.03	TRUE	12.03	TRUE	12.11	TRUE	12		0.01	-0.39	0.14	FALSE	FALSE	FALSE		11716029_a_at	NDUFB9
11716030_x_at	NDUFB9	10.08	TRUE	10.06	TRUE	9.96	TRUE	10.03	TRUE		12.23	TRUE	12.26	TRUE	12.07	TRUE	11.58	TRUE		11.54	TRUE	11.49	TRUE	11.53	TRUE	11.58	TRUE	12		0.09	-0.52	0.1	FALSE	FALSE	FALSE		11716030_x_at	NDUFB9
11716031_s_at	ARF3	9.49	TRUE	9.3	TRUE	9.2	TRUE	9.38	TRUE		9.74	TRUE	9.85	TRUE	9.82	TRUE	9.73	TRUE		9.54	TRUE	9.68	TRUE	9.46	TRUE	9.12	TRUE	12		0.37	-0.2	-0.48	FALSE	FALSE	FALSE		11716031_s_at	ARF3
11716032_s_at	ARF3	8.16	TRUE	8.01	TRUE	8.28	TRUE	8.4	TRUE		8.75	TRUE	8.53	TRUE	8.48	TRUE	8.3	TRUE		8.22	TRUE	8.42	TRUE	8.21	TRUE	7.99	TRUE	12		0.27	0.04	-0.42	FALSE	FALSE	FALSE		11716032_s_at	ARF3
11716034_a_at	BST2	11.93	TRUE	11.87	TRUE	11.07	TRUE	10.48	TRUE		4.66	FALSE	4.84	FALSE	5.42	FALSE	6.04	FALSE		7.37	TRUE	7.2	TRUE	7.39	TRUE	5.7	FALSE	7		-0.53	0.44	-1.52	FALSE	FALSE	DOWNREGULATED 2-FOLD		11716034_a_at	BST2
11716035_at	BST2	12.4	TRUE	12.32	TRUE	11.44	TRUE	10.9	TRUE		5.8	FALSE	5.88	FALSE	6.25	FALSE	6.89	TRUE		7.81	TRUE	7.77	TRUE	7.7	TRUE	6.28	FALSE	8		-0.46	0.56	-1.38	FALSE	FALSE	DOWNREGULATED 2-FOLD		11716035_at	BST2
11716036_x_at	BST2	12.15	TRUE	12.04	TRUE	11.21	TRUE	10.65	TRUE		5.52	FALSE	5.32	FALSE	6.01	FALSE	6.54	FALSE		7.52	TRUE	7.52	TRUE	7.46	TRUE	6.16	FALSE	7		-0.45	0.73	-1.3	FALSE	FALSE	DOWNREGULATED 2-FOLD		11716036_x_at	BST2
11716037_x_at	GPAA1	7.83	TRUE	7.73	TRUE	8.1	TRUE	7.98	TRUE		9.72	TRUE	9.69	TRUE	9.8	TRUE	9.52	TRUE		9.43	TRUE	9.48	TRUE	9.56	TRUE	8.76	TRUE	12		-0.02	-0.25	-0.85	FALSE	FALSE	FALSE		11716037_x_at	GPAA1
11716038_s_at	SLC25A29	6.58	FALSE	6.45	FALSE	6.63	FALSE	6.6	FALSE		7.73	TRUE	7.53	TRUE	7.72	TRUE	7.72	TRUE		7.15	TRUE	7.07	TRUE	7.17	TRUE	6.88	TRUE	8		0.1	0.2	-0.21	FALSE	FALSE	FALSE		11716038_s_at	SLC25A29
11716039_a_at	BABAM1	10.61	TRUE	10.52	TRUE	10.38	TRUE	10.32	TRUE		11.01	TRUE	10.97	TRUE	10.87	TRUE	10.75	TRUE		10.82	TRUE	10.92	TRUE	10.96	TRUE	10.61	TRUE	12		0.03	-0.08	-0.45	FALSE	FALSE	FALSE		11716039_a_at	BABAM1
11716040_a_at	RPS5	13.34	TRUE	13.26	TRUE	13.18	TRUE	13.05	TRUE		13.25	TRUE	13.16	TRUE	13.14	TRUE	12.89	TRUE		13.75	TRUE	13.7	TRUE	13.74	TRUE	13.73	TRUE	12		-0.05	-0.16	0.04	FALSE	FALSE	FALSE		11716040_a_at	RPS5
11716041_a_at	PPP2CB	10.25	TRUE	10.42	TRUE	10.25	TRUE	10.33	TRUE		10.51	TRUE	10.71	TRUE	10.46	TRUE	10.74	TRUE		9.82	TRUE	9.53	TRUE	9.36	TRUE	9.66	TRUE	12		-0.09	0.08	0.59	FALSE	FALSE	FALSE		11716041_a_at	PPP2CB
11716042_x_at	PPP2CB	10.37	TRUE	10.53	TRUE	10.5	TRUE	10.45	TRUE		10.74	TRUE	10.83	TRUE	10.68	TRUE	10.83	TRUE		9.86	TRUE	9.76	TRUE	9.63	TRUE	9.85	TRUE	12		-0.21	0.06	0.32	FALSE	FALSE	FALSE		11716042_x_at	PPP2CB
11716043_a_at	FAM168B	6.14	FALSE	6.28	FALSE	6.21	FALSE	6.73	TRUE		6.95	TRUE	6.9	TRUE	6.44	FALSE	6.05	FALSE		5.91	FALSE	6.16	FALSE	5.9	FALSE	6.21	FALSE	3		0.38	-0.34	0.06	FALSE	FALSE	FALSE		11716043_a_at	FAM168B
11716044_a_at	FAM168B	9.63	TRUE	9.39	TRUE	9.72	TRUE	9.91	TRUE		10.22	TRUE	10.21	TRUE	10.11	TRUE	9.81	TRUE		9.22	TRUE	9.32	TRUE	9.31	TRUE	9.32	TRUE	12		0.43	-0.29	-0.09	FALSE	FALSE	FALSE		11716044_a_at	FAM168B
11716045_s_at	FAM168B	10.57	TRUE	10.76	TRUE	10.71	TRUE	10.95	TRUE		11.17	TRUE	11.27	TRUE	11.07	TRUE	10.83	TRUE		10.71	TRUE	10.53	TRUE	10.46	TRUE	10.54	TRUE	12		0.05	-0.34	0.26	FALSE	FALSE	FALSE		11716045_s_at	FAM168B
11716046_a_at	RGL2	8.52	TRUE	8.46	TRUE	8.86	TRUE	9	TRUE		7.28	TRUE	7.42	TRUE	7.53	TRUE	7.91	TRUE		8.45	TRUE	8.55	TRUE	8.4	TRUE	8.22	TRUE	12		0.2	0.24	-0.28	FALSE	FALSE	FALSE		11716046_a_at	RGL2
11716047_a_at	C21orf33 /// LOC102724023	8.94	TRUE	8.93	TRUE	9	TRUE	8.95	TRUE		10.16	TRUE	10.07	TRUE	10.17	TRUE	9.49	TRUE		9.76	TRUE	9.82	TRUE	9.66	TRUE	9.07	TRUE	12		-0.04	-0.59	-0.65	FALSE	FALSE	FALSE		11716047_a_at	C21orf33 /// LOC102724023
11716048_at	TRIB1	9.9	TRUE	9.9	TRUE	9.94	TRUE	10.26	TRUE		10.79	TRUE	10.79	TRUE	11.26	TRUE	12.94	TRUE		12.26	TRUE	12.17	TRUE	12	TRUE	11.81	TRUE	12		0.32	1.68	-0.1	FALSE	UPREGULATED 2-FOLD	FALSE		11716048_at	TRIB1
11716049_a_at	TRIB1	6.32	FALSE	6.36	FALSE	6.69	TRUE	6.77	TRUE		7.56	TRUE	7.56	TRUE	8.06	TRUE	10.39	TRUE		9.08	TRUE	9.14	TRUE	8.86	TRUE	8.77	TRUE	10		0.04	2.33	-0.15	FALSE	UPREGULATED 2-FOLD	FALSE		11716049_a_at	TRIB1
11716050_at	GBF1	7.32	TRUE	7.55	TRUE	7.04	TRUE	7.37	TRUE		6.92	TRUE	6.92	TRUE	6.57	FALSE	6.99	TRUE		7.39	TRUE	7.42	TRUE	7.28	TRUE	7.34	TRUE	11		0.1	0.42	0.03	FALSE	FALSE	FALSE		11716050_at	GBF1
11716051_at	LAMC1	9.31	TRUE	9.3	TRUE	9.56	TRUE	10.11	TRUE		9.12	TRUE	9.4	TRUE	9.34	TRUE	10.24	TRUE		10.55	TRUE	10.35	TRUE	10.37	TRUE	10.24	TRUE	12		0.56	0.62	0.07	FALSE	FALSE	FALSE		11716051_at	LAMC1
11716052_s_at	LAMC1	10.4	TRUE	10.44	TRUE	10.72	TRUE	11.23	TRUE		10.3	TRUE	10.38	TRUE	10.54	TRUE	11.29	TRUE		11.53	TRUE	11.51	TRUE	11.4	TRUE	11.24	TRUE	12		0.47	0.67	-0.14	FALSE	FALSE	FALSE		11716052_s_at	LAMC1
11716053_a_at	LAMC1	9.08	TRUE	9.18	TRUE	9.5	TRUE	10.18	TRUE		9.68	TRUE	9.81	TRUE	9.98	TRUE	10.69	TRUE		10.74	TRUE	10.55	TRUE	10.64	TRUE	10.87	TRUE	12		0.58	0.58	0.42	FALSE	FALSE	FALSE		11716053_a_at	LAMC1
11716054_at	LAMC1	7.61	TRUE	7.3	TRUE	7.73	TRUE	8.1	TRUE		7.48	TRUE	7.59	TRUE	7.6	TRUE	8.21	TRUE		8.43	TRUE	8.29	TRUE	8.28	TRUE	8.19	TRUE	12		0.68	0.5	0.05	FALSE	FALSE	FALSE		11716054_at	LAMC1
11716055_s_at	STMN3	8.05	TRUE	8.15	TRUE	8.68	TRUE	8.78	TRUE		9.47	TRUE	9.35	TRUE	9.35	TRUE	9.75	TRUE		6.78	TRUE	6.65	TRUE	7.33	TRUE	6.19	FALSE	11		0	0.52	-1.01	FALSE	FALSE	DOWNREGULATED 2-FOLD		11716055_s_at	STMN3
11716058_a_at	EFTUD2	9.28	TRUE	9.17	TRUE	9.31	TRUE	9.51	TRUE		9.52	TRUE	9.49	TRUE	9.44	TRUE	9.22	TRUE		10.07	TRUE	9.97	TRUE	9.95	TRUE	9.73	TRUE	12		0.31	-0.19	-0.12	FALSE	FALSE	FALSE		11716058_a_at	EFTUD2
11716059_x_at	EFTUD2	9.14	TRUE	8.97	TRUE	9.14	TRUE	9.36	TRUE		9.3	TRUE	9.34	TRUE	9.17	TRUE	8.98	TRUE		9.9	TRUE	9.69	TRUE	9.75	TRUE	9.57	TRUE	12		0.39	-0.23	0.03	FALSE	FALSE	FALSE		11716059_x_at	EFTUD2
11716060_at	PRDX4	11.01	TRUE	11.1	TRUE	10.23	TRUE	10.48	TRUE		11.85	TRUE	11.94	TRUE	11.89	TRUE	12.23	TRUE		11.11	TRUE	11.03	TRUE	10.81	TRUE	10.81	TRUE	12		0.16	0.25	0.08	FALSE	FALSE	FALSE		11716060_at	PRDX4
11716061_a_at	FAM162A	9.2	TRUE	9.26	TRUE	9.48	TRUE	9.24	TRUE		10.72	TRUE	10.72	TRUE	10.59	TRUE	10.26	TRUE		10.78	TRUE	10.76	TRUE	10.72	TRUE	10.9	TRUE	12		-0.3	-0.33	0.2	FALSE	FALSE	FALSE		11716061_a_at	FAM162A
11716062_a_at	TNC	11.04	TRUE	11.11	TRUE	10.95	TRUE	10.56	TRUE		11.34	TRUE	11.55	TRUE	11.65	TRUE	12.39	TRUE		11.91	TRUE	11.74	TRUE	12.17	TRUE	11.26	TRUE	12		-0.46	0.53	-0.74	FALSE	FALSE	FALSE		11716062_a_at	TNC
11716063_at	TNC	11.85	TRUE	12.04	TRUE	11.83	TRUE	11.47	TRUE		12.15	TRUE	12.33	TRUE	12.44	TRUE	12.93	TRUE		12.53	TRUE	12.47	TRUE	12.7	TRUE	12.04	TRUE	12		-0.55	0.31	-0.6	FALSE	FALSE	FALSE		11716063_at	TNC
11716064_a_at	SLC37A4	7.83	TRUE	7.71	TRUE	8.43	TRUE	7.91	TRUE		9.27	TRUE	9.25	TRUE	8.97	TRUE	8.51	TRUE		9.64	TRUE	9.78	TRUE	9.62	TRUE	9.85	TRUE	12		-0.4	-0.44	0.09	FALSE	FALSE	FALSE		11716064_a_at	SLC37A4
11716065_at	SLC37A4	7.67	TRUE	7.58	TRUE	8.05	TRUE	7.51	TRUE		9.01	TRUE	9	TRUE	8.7	TRUE	8.43	TRUE		9.5	TRUE	9.4	TRUE	9.54	TRUE	9.68	TRUE	12		-0.45	-0.26	0.24	FALSE	FALSE	FALSE		11716065_at	SLC37A4
11716066_x_at	SLC37A4	7.73	TRUE	7.54	TRUE	8.08	TRUE	7.58	TRUE		9.08	TRUE	9.05	TRUE	8.75	TRUE	8.4	TRUE		9.45	TRUE	9.43	TRUE	9.58	TRUE	9.71	TRUE	12		-0.31	-0.32	0.15	FALSE	FALSE	FALSE		11716066_x_at	SLC37A4
11716069_at	DESI2	9.89	TRUE	9.9	TRUE	9.92	TRUE	10.1	TRUE		9.73	TRUE	9.63	TRUE	9.63	TRUE	9.71	TRUE		10.67	TRUE	10.59	TRUE	10.5	TRUE	10.73	TRUE	12		0.17	0.18	0.31	FALSE	FALSE	FALSE		11716069_at	DESI2
11716070_a_at	DESI2	8.26	TRUE	8.14	TRUE	7.93	TRUE	8.24	TRUE		7.97	TRUE	7.95	TRUE	7.79	TRUE	7.99	TRUE		8.79	TRUE	8.61	TRUE	8.61	TRUE	8.76	TRUE	12		0.43	0.22	0.33	FALSE	FALSE	FALSE		11716070_a_at	DESI2
11716071_s_at	PIM3	9.44	TRUE	9.55	TRUE	10.05	TRUE	11.18	TRUE		11.52	TRUE	11.49	TRUE	11.42	TRUE	10.93	TRUE		10.61	TRUE	10.59	TRUE	10.69	TRUE	11.04	TRUE	12		1.02	-0.46	0.37	UPREGULATED 2-FOLD	FALSE	FALSE		11716071_s_at	PIM3
11716072_s_at	ATP6V1B2	10.31	TRUE	10.29	TRUE	10.13	TRUE	10.34	TRUE		11.04	TRUE	11.08	TRUE	11.02	TRUE	10.7	TRUE		9.37	TRUE	9.34	TRUE	9.37	TRUE	9.32	TRUE	12		0.23	-0.36	-0.02	FALSE	FALSE	FALSE		11716072_s_at	ATP6V1B2
11716073_a_at	ATP6V1B2	9.63	TRUE	9.62	TRUE	9.56	TRUE	9.79	TRUE		10.88	TRUE	10.85	TRUE	10.79	TRUE	10.33	TRUE		8.83	TRUE	8.83	TRUE	8.84	TRUE	8.76	TRUE	12		0.24	-0.43	-0.08	FALSE	FALSE	FALSE		11716073_a_at	ATP6V1B2
11716074_x_at	HSBP1	10.06	TRUE	10.25	TRUE	10.37	TRUE	10.52	TRUE		9.94	TRUE	10.03	TRUE	9.77	TRUE	9.64	TRUE		10.42	TRUE	10.16	TRUE	10.18	TRUE	9.38	TRUE	12		-0.04	-0.22	-0.54	FALSE	FALSE	FALSE		11716074_x_at	HSBP1
11716075_a_at	HSBP1	11.14	TRUE	11.03	TRUE	11.4	TRUE	11.38	TRUE		11.65	TRUE	11.53	TRUE	11.5	TRUE	11.61	TRUE		11.8	TRUE	11.74	TRUE	11.92	TRUE	11.57	TRUE	12		0.09	0.23	-0.29	FALSE	FALSE	FALSE		11716075_a_at	HSBP1
11716076_at	HSBP1	11.41	TRUE	11.5	TRUE	11.7	TRUE	11.77	TRUE		11.8	TRUE	11.72	TRUE	11.67	TRUE	11.98	TRUE		12.2	TRUE	11.98	TRUE	12.08	TRUE	11.96	TRUE	12		-0.02	0.39	0.1	FALSE	FALSE	FALSE		11716076_at	HSBP1
11716077_x_at	HSBP1	11.3	TRUE	11.34	TRUE	11.6	TRUE	11.63	TRUE		11.76	TRUE	11.66	TRUE	11.57	TRUE	11.84	TRUE		12.01	TRUE	11.87	TRUE	12.02	TRUE	11.82	TRUE	12		-0.01	0.37	-0.06	FALSE	FALSE	FALSE		11716077_x_at	HSBP1
11716078_a_at	ELOVL5	9.59	TRUE	9.76	TRUE	9.99	TRUE	10.09	TRUE		9.37	TRUE	9.37	TRUE	9.26	TRUE	9.53	TRUE		9.38	TRUE	9.33	TRUE	9.52	TRUE	9.44	TRUE	12		-0.07	0.27	-0.03	FALSE	FALSE	FALSE		11716078_a_at	ELOVL5
11716079_a_at	CALCOCO1	7.01	TRUE	7.16	TRUE	7.29	TRUE	8.05	TRUE		6.24	FALSE	6.16	FALSE	6.54	FALSE	6.85	TRUE		6.87	TRUE	6.92	TRUE	6.88	TRUE	6.74	TRUE	9		0.61	0.39	-0.19	FALSE	FALSE	FALSE		11716079_a_at	CALCOCO1
11716081_a_at	WDR77	7.97	TRUE	7.81	TRUE	7.82	TRUE	7.83	TRUE		8.05	TRUE	8.01	TRUE	7.81	TRUE	7.57	TRUE		8.37	TRUE	8.58	TRUE	8.28	TRUE	8.23	TRUE	12		0.17	-0.2	-0.26	FALSE	FALSE	FALSE		11716081_a_at	WDR77
11716082_s_at	WDR77	8.43	TRUE	8.51	TRUE	8.17	TRUE	8.22	TRUE		8.42	TRUE	8.77	TRUE	8.17	TRUE	7.39	TRUE		9.15	TRUE	9.09	TRUE	8.8	TRUE	8.85	TRUE	12		-0.03	-1.13	0.11	FALSE	DOWNREGULATED 2-FOLD	FALSE		11716082_s_at	WDR77
11716083_a_at	AHSA1	10.62	TRUE	10.53	TRUE	10.14	TRUE	10.2	TRUE		11.34	TRUE	11.37	TRUE	11.21	TRUE	11.12	TRUE		11.19	TRUE	11.17	TRUE	11.16	TRUE	11.01	TRUE	12		0.15	-0.12	-0.13	FALSE	FALSE	FALSE		11716083_a_at	AHSA1
11716084_at	SF3B1	11.34	TRUE	11.46	TRUE	11.46	TRUE	11.41	TRUE		11.16	TRUE	11.12	TRUE	11.01	TRUE	11.05	TRUE		11.27	TRUE	11.17	TRUE	11.19	TRUE	11.39	TRUE	12		-0.17	0.08	0.3	FALSE	FALSE	FALSE		11716084_at	SF3B1
11716085_at	SF3B1	8.62	TRUE	8.53	TRUE	8.67	TRUE	8.65	TRUE		8.54	TRUE	8.34	TRUE	8.35	TRUE	8.23	TRUE		8.26	TRUE	8.3	TRUE	8.31	TRUE	8.47	TRUE	12		0.07	0.08	0.12	FALSE	FALSE	FALSE		11716085_at	SF3B1
11716086_a_at	PXDN	12.62	TRUE	12.52	TRUE	13.14	TRUE	12.66	TRUE		5.27	FALSE	5.26	FALSE	5.44	FALSE	5.49	FALSE		5.59	FALSE	5.53	FALSE	6.32	FALSE	5.95	FALSE	4		-0.38	0.06	-0.31	FALSE	FALSE	FALSE		11716086_a_at	PXDN
11716087_s_at	AKT1	8.6	TRUE	8.4	TRUE	8.19	TRUE	8.38	TRUE		8.88	TRUE	8.88	TRUE	8.77	TRUE	8.44	TRUE		8.28	TRUE	8.36	TRUE	8.42	TRUE	8.12	TRUE	12		0.39	-0.33	-0.38	FALSE	FALSE	FALSE		11716087_s_at	AKT1
11716088_s_at	SNW1	9.27	TRUE	9.32	TRUE	8.95	TRUE	9.05	TRUE		9.4	TRUE	9.56	TRUE	9.42	TRUE	9.47	TRUE		9.86	TRUE	9.75	TRUE	9.87	TRUE	10.04	TRUE	12		0.05	-0.11	0.28	FALSE	FALSE	FALSE		11716088_s_at	SNW1
11716089_x_at	SNW1	9	TRUE	9.07	TRUE	8.79	TRUE	8.85	TRUE		9.1	TRUE	9.23	TRUE	9.13	TRUE	9.07	TRUE		9.57	TRUE	9.37	TRUE	9.46	TRUE	9.65	TRUE	12		-0.01	-0.19	0.39	FALSE	FALSE	FALSE		11716089_x_at	SNW1
11716092_x_at	CKS1B	9.81	TRUE	9.75	TRUE	9.38	TRUE	8.31	TRUE		9.67	TRUE	9.71	TRUE	9.11	TRUE	8.93	TRUE		10.14	TRUE	10.21	TRUE	10.32	TRUE	10.87	TRUE	12		-1.01	-0.22	0.48	DOWNREGULATED 2-FOLD	FALSE	FALSE		11716092_x_at	CKS1B
11716093_a_at	KLF6	10.82	TRUE	10.9	TRUE	11.04	TRUE	10.68	TRUE		10.79	TRUE	10.93	TRUE	10.77	TRUE	9.96	TRUE		9.67	TRUE	9.73	TRUE	9.46	TRUE	8.81	TRUE	12		-0.44	-0.95	-0.71	FALSE	FALSE	FALSE		11716093_a_at	KLF6
11716094_a_at	KLF6	9.45	TRUE	9.49	TRUE	9.73	TRUE	9.4	TRUE		9.78	TRUE	9.79	TRUE	9.62	TRUE	8.79	TRUE		8.28	TRUE	8.23	TRUE	7.97	TRUE	7.37	TRUE	12		-0.37	-0.84	-0.55	FALSE	FALSE	FALSE		11716094_a_at	KLF6
11716095_s_at	KLF6	10.7	TRUE	10.69	TRUE	10.76	TRUE	10.49	TRUE		10.63	TRUE	10.72	TRUE	10.55	TRUE	9.72	TRUE		9.31	TRUE	9.26	TRUE	8.85	TRUE	8.22	TRUE	12		-0.26	-0.92	-0.58	FALSE	FALSE	FALSE		11716095_s_at	KLF6
11716096_a_at	SGTA	7.39	TRUE	7.34	TRUE	7.39	TRUE	7.5	TRUE		7.69	TRUE	7.69	TRUE	7.53	TRUE	6.95	TRUE		7.08	TRUE	7.11	TRUE	7.16	TRUE	7.22	TRUE	12		0.16	-0.58	0.03	FALSE	FALSE	FALSE		11716096_a_at	SGTA
11716097_a_at	RAP1A	10.22	TRUE	10.56	TRUE	9.95	TRUE	10.31	TRUE		9.31	TRUE	9.34	TRUE	9.05	TRUE	9.54	TRUE		10.45	TRUE	10.07	TRUE	10.16	TRUE	10.41	TRUE	12		0.02	0.46	0.63	FALSE	FALSE	FALSE		11716097_a_at	RAP1A
11716098_a_at	RAP1A	9.17	TRUE	9.42	TRUE	9.04	TRUE	9.31	TRUE		8.24	TRUE	8.2	TRUE	8.12	TRUE	8.19	TRUE		9.14	TRUE	8.97	TRUE	9.17	TRUE	9.33	TRUE	12		0.02	0.11	0.33	FALSE	FALSE	FALSE		11716098_a_at	RAP1A
11716099_s_at	RAP1A	9.24	TRUE	9.49	TRUE	9.3	TRUE	9.42	TRUE		8.63	TRUE	8.43	TRUE	8.29	TRUE	8.36	TRUE		9.34	TRUE	9.23	TRUE	9.25	TRUE	9.55	TRUE	12		-0.13	0.27	0.41	FALSE	FALSE	FALSE		11716099_s_at	RAP1A
11716100_a_at	ATG3	10.94	TRUE	10.98	TRUE	10.81	TRUE	10.47	TRUE		9.94	TRUE	9.91	TRUE	9.73	TRUE	9.43	TRUE		10.1	TRUE	10.12	TRUE	9.97	TRUE	10.1	TRUE	12		-0.38	-0.27	0.11	FALSE	FALSE	FALSE		11716100_a_at	ATG3
11716101_s_at	ATG3	11.72	TRUE	11.79	TRUE	11.53	TRUE	11.25	TRUE		10.83	TRUE	10.92	TRUE	10.59	TRUE	10.48	TRUE		11.11	TRUE	10.94	TRUE	10.81	TRUE	11.01	TRUE	12		-0.35	-0.2	0.37	FALSE	FALSE	FALSE		11716101_s_at	ATG3
11716102_x_at	ATG3	10.38	TRUE	10.6	TRUE	10.28	TRUE	10.03	TRUE		9.64	TRUE	9.7	TRUE	9.43	TRUE	9.04	TRUE		9.68	TRUE	9.66	TRUE	9.64	TRUE	9.72	TRUE	12		-0.47	-0.45	0.1	FALSE	FALSE	FALSE		11716102_x_at	ATG3
11716103_a_at	PCNA	11.49	TRUE	11.53	TRUE	11.16	TRUE	9.91	TRUE		11.87	TRUE	11.94	TRUE	11.47	TRUE	10.98	TRUE		11.82	TRUE	11.65	TRUE	11.67	TRUE	11.63	TRUE	12		-1.29	-0.56	0.13	DOWNREGULATED 2-FOLD	FALSE	FALSE		11716103_a_at	PCNA
11716104_a_at	MPZL1	7.96	TRUE	8	TRUE	8.05	TRUE	8.8	TRUE		9.11	TRUE	9.16	TRUE	8.94	TRUE	9.19	TRUE		7.82	TRUE	7.87	TRUE	7.93	TRUE	7.96	TRUE	12		0.71	0.2	-0.02	FALSE	FALSE	FALSE		11716104_a_at	MPZL1
11716105_a_at	MPZL1	8.68	TRUE	8.58	TRUE	8.47	TRUE	9.31	TRUE		9.64	TRUE	9.67	TRUE	9.49	TRUE	9.73	TRUE		8.21	TRUE	8.11	TRUE	8.25	TRUE	8.37	TRUE	12		0.94	0.21	0.22	FALSE	FALSE	FALSE		11716105_a_at	MPZL1
11716106_x_at	TOMM22	9.44	TRUE	9.42	TRUE	9.41	TRUE	9.37	TRUE		10.5	TRUE	10.46	TRUE	10.24	TRUE	9.77	TRUE		9.96	TRUE	9.95	TRUE	9.81	TRUE	9.88	TRUE	12		-0.02	-0.43	0.08	FALSE	FALSE	FALSE		11716106_x_at	TOMM22
11716107_a_at	TOMM22	9.77	TRUE	9.79	TRUE	9.85	TRUE	9.7	TRUE		11	TRUE	10.97	TRUE	10.75	TRUE	10.3	TRUE		10.3	TRUE	10.46	TRUE	10.24	TRUE	10.24	TRUE	12		-0.17	-0.42	-0.16	FALSE	FALSE	FALSE		11716107_a_at	TOMM22
11716108_a_at	XPNPEP1	8.17	TRUE	8.01	TRUE	7.97	TRUE	8.01	TRUE		8.82	TRUE	8.8	TRUE	8.75	TRUE	8.8	TRUE		8.97	TRUE	8.83	TRUE	8.92	TRUE	8.88	TRUE	12		0.2	0.07	0.1	FALSE	FALSE	FALSE		11716108_a_at	XPNPEP1
11716113_a_at	STAMBP	9.61	TRUE	9.8	TRUE	9.68	TRUE	9.92	TRUE		9.57	TRUE	9.57	TRUE	9.36	TRUE	9.37	TRUE		9.57	TRUE	9.49	TRUE	9.38	TRUE	9.38	TRUE	12		0.05	0.01	0.08	FALSE	FALSE	FALSE		11716113_a_at	STAMBP
11716114_x_at	POR	8.01	TRUE	8.11	TRUE	7.93	TRUE	8.2	TRUE		9.11	TRUE	9.01	TRUE	8.85	TRUE	8.55	TRUE		7.88	TRUE	7.77	TRUE	7.63	TRUE	7.78	TRUE	12		0.17	-0.2	0.26	FALSE	FALSE	FALSE		11716114_x_at	POR
11716115_s_at	ZFP36L1	7.97	TRUE	7.95	TRUE	7.64	TRUE	7.07	TRUE		5.49	FALSE	5.86	FALSE	5.85	FALSE	6.13	FALSE		6.81	TRUE	6.79	TRUE	6.91	TRUE	6.28	FALSE	7		-0.55	-0.09	-0.61	FALSE	FALSE	FALSE		11716115_s_at	ZFP36L1
11716116_at	NDUFS6	11.22	TRUE	11.15	TRUE	11.25	TRUE	11.12	TRUE		11.45	TRUE	11.37	TRUE	11.29	TRUE	10.98	TRUE		11.19	TRUE	11.27	TRUE	11.25	TRUE	11.35	TRUE	12		-0.06	-0.23	0.02	FALSE	FALSE	FALSE		11716116_at	NDUFS6
11716117_at	PDIA4	11.18	TRUE	11.05	TRUE	11.25	TRUE	11.5	TRUE		12.04	TRUE	12.04	TRUE	12.13	TRUE	12.44	TRUE		10.8	TRUE	10.69	TRUE	10.95	TRUE	10.91	TRUE	12		0.38	0.31	0.07	FALSE	FALSE	FALSE		11716117_at	PDIA4
11716118_a_at	PDIA4	12.54	TRUE	12.5	TRUE	12.46	TRUE	12.64	TRUE		12.98	TRUE	13.13	TRUE	13.09	TRUE	13.47	TRUE		12.14	TRUE	11.99	TRUE	12.03	TRUE	12.08	TRUE	12		0.22	0.23	0.2	FALSE	FALSE	FALSE		11716118_a_at	PDIA4
11716119_x_at	PDIA4	11.37	TRUE	11.31	TRUE	11.38	TRUE	11.62	TRUE		12.05	TRUE	12.02	TRUE	12.1	TRUE	12.48	TRUE		10.89	TRUE	10.66	TRUE	10.87	TRUE	10.84	TRUE	12		0.3	0.41	0.2	FALSE	FALSE	FALSE		11716119_x_at	PDIA4
11716120_a_at	WDR34	7.57	TRUE	7.49	TRUE	7.47	TRUE	6.79	TRUE		7.37	TRUE	7.42	TRUE	7.13	TRUE	6.8	TRUE		7.95	TRUE	7.89	TRUE	7.85	TRUE	7.63	TRUE	12		-0.6	-0.38	-0.16	FALSE	FALSE	FALSE		11716120_a_at	WDR34
11716121_s_at	API5	9.83	TRUE	9.9	TRUE	9.9	TRUE	9.61	TRUE		10.31	TRUE	10.32	TRUE	10.19	TRUE	9.88	TRUE		9.95	TRUE	9.79	TRUE	9.76	TRUE	9.71	TRUE	12		-0.36	-0.32	0.11	FALSE	FALSE	FALSE		11716121_s_at	API5
11716122_s_at	API5	6.14	FALSE	6.53	FALSE	6.45	FALSE	6.52	FALSE		7.23	TRUE	7.22	TRUE	6.99	TRUE	6.59	FALSE		6.56	FALSE	6.37	FALSE	6.41	FALSE	6.46	FALSE	3		-0.32	-0.39	0.24	FALSE	FALSE	FALSE		11716122_s_at	API5
11716123_a_at	NAT10	7.35	TRUE	7.39	TRUE	7.24	TRUE	7.31	TRUE		7.81	TRUE	7.89	TRUE	7.73	TRUE	7.15	TRUE		8.38	TRUE	8.21	TRUE	8.1	TRUE	8.22	TRUE	12		0.03	-0.66	0.29	FALSE	FALSE	FALSE		11716123_a_at	NAT10
11716124_a_at	NAT10	8.32	TRUE	8.03	TRUE	8.11	TRUE	8.2	TRUE		8.79	TRUE	8.85	TRUE	8.59	TRUE	8.07	TRUE		9.38	TRUE	9.47	TRUE	9.36	TRUE	9.17	TRUE	12		0.38	-0.58	-0.28	FALSE	FALSE	FALSE		11716124_a_at	NAT10
11716125_a_at	ZYX	9.07	TRUE	9.05	TRUE	8.67	TRUE	8.54	TRUE		7.99	TRUE	8.06	TRUE	7.83	TRUE	8.98	TRUE		7.59	TRUE	7.69	TRUE	7.75	TRUE	8.21	TRUE	12		-0.11	1.08	0.36	FALSE	UPREGULATED 2-FOLD	FALSE		11716125_a_at	ZYX
11716126_x_at	ZYX	9.96	TRUE	9.9	TRUE	9.56	TRUE	9.44	TRUE		8.77	TRUE	8.68	TRUE	8.74	TRUE	9.85	TRUE		8.57	TRUE	8.6	TRUE	8.5	TRUE	9.12	TRUE	12		-0.06	1.2	0.59	FALSE	UPREGULATED 2-FOLD	FALSE		11716126_x_at	ZYX
11716127_a_at	BAG1	7.59	TRUE	7.75	TRUE	7.93	TRUE	7.24	TRUE		9.45	TRUE	9.47	TRUE	9.21	TRUE	8.45	TRUE		7.58	TRUE	7.46	TRUE	7.39	TRUE	7.75	TRUE	12		-0.85	-0.78	0.48	FALSE	FALSE	FALSE		11716127_a_at	BAG1
11716128_at	IGF2R	10.08	TRUE	9.95	TRUE	9.95	TRUE	10.47	TRUE		10.38	TRUE	10.43	TRUE	10.38	TRUE	10.32	TRUE		8.52	TRUE	8.28	TRUE	8.23	TRUE	7.9	TRUE	12		0.65	-0.11	-0.09	FALSE	FALSE	FALSE		11716128_at	IGF2R
11716129_at	IGF2R	10.81	TRUE	10.75	TRUE	10.79	TRUE	11.35	TRUE		10.93	TRUE	10.97	TRUE	11.08	TRUE	11	TRUE		9.08	TRUE	9.01	TRUE	8.69	TRUE	8.43	TRUE	12		0.62	-0.12	-0.19	FALSE	FALSE	FALSE		11716129_at	IGF2R
11716131_s_at	FSTL3	8.51	TRUE	8.66	TRUE	7.22	TRUE	6.52	FALSE		5.42	FALSE	5.34	FALSE	5.38	FALSE	5.59	FALSE		7.46	TRUE	7.48	TRUE	7.13	TRUE	7.86	TRUE	7		-0.85	0.29	0.71	FALSE	FALSE	FALSE		11716131_s_at	FSTL3
11716132_a_at	FSTL3	10.25	TRUE	10.27	TRUE	8.99	TRUE	8.2	TRUE		7.15	TRUE	7.25	TRUE	7.46	TRUE	7.46	TRUE		8.87	TRUE	8.97	TRUE	8.79	TRUE	9.22	TRUE	12		-0.81	-0.1	0.33	FALSE	FALSE	FALSE		11716132_a_at	FSTL3
11716133_a_at	MTOR	7.55	TRUE	7.31	TRUE	7.21	TRUE	7.36	TRUE		7.79	TRUE	7.81	TRUE	7.7	TRUE	7.25	TRUE		7.21	TRUE	7.25	TRUE	7.32	TRUE	7.5	TRUE	12		0.39	-0.47	0.14	FALSE	FALSE	FALSE		11716133_a_at	MTOR
11716134_a_at	MTOR	9.31	TRUE	9.13	TRUE	9.08	TRUE	9.16	TRUE		9.52	TRUE	9.57	TRUE	9.46	TRUE	9.09	TRUE		8.99	TRUE	8.95	TRUE	9.04	TRUE	9.16	TRUE	12		0.26	-0.42	0.16	FALSE	FALSE	FALSE		11716134_a_at	MTOR
11716135_a_at	MVP	10.38	TRUE	10.32	TRUE	10.58	TRUE	10.44	TRUE		7.21	TRUE	7.32	TRUE	7.68	TRUE	7.85	TRUE		9.01	TRUE	8.76	TRUE	8.98	TRUE	8.38	TRUE	12		-0.08	0.06	-0.35	FALSE	FALSE	FALSE		11716135_a_at	MVP
11716136_s_at	COX7A2 /// TMEM30A	11.18	TRUE	11.34	TRUE	11.36	TRUE	11.68	TRUE		9.85	TRUE	10.07	TRUE	10.03	TRUE	10.5	TRUE		10.22	TRUE	10.08	TRUE	9.99	TRUE	9.85	TRUE	12		0.16	0.25	0	FALSE	FALSE	FALSE		11716136_s_at	COX7A2 /// TMEM30A
11716137_a_at	COX7A2 /// TMEM30A	11.73	TRUE	11.85	TRUE	11.87	TRUE	12.01	TRUE		10.8	TRUE	10.93	TRUE	10.88	TRUE	11.38	TRUE		10.67	TRUE	10.65	TRUE	10.51	TRUE	10.29	TRUE	12		0.02	0.37	-0.2	FALSE	FALSE	FALSE		11716137_a_at	COX7A2 /// TMEM30A
11716138_a_at	TMEM30A	10.32	TRUE	10.6	TRUE	10.65	TRUE	10.82	TRUE		9.58	TRUE	9.6	TRUE	9.61	TRUE	10.16	TRUE		9.68	TRUE	9.69	TRUE	9.46	TRUE	9.48	TRUE	12		-0.11	0.53	0.01	FALSE	FALSE	FALSE		11716138_a_at	TMEM30A
11716139_s_at	SMS	10.94	TRUE	10.94	TRUE	10.07	TRUE	9.99	TRUE		11.51	TRUE	11.61	TRUE	11.51	TRUE	11.79	TRUE		12.24	TRUE	11.97	TRUE	11.92	TRUE	12.35	TRUE	12		-0.08	0.18	0.7	FALSE	FALSE	FALSE		11716139_s_at	SMS
11716140_x_at	SMS	11.02	TRUE	11	TRUE	10.19	TRUE	10.08	TRUE		11.56	TRUE	11.61	TRUE	11.63	TRUE	11.88	TRUE		12.21	TRUE	12.05	TRUE	11.99	TRUE	12.36	TRUE	12		-0.09	0.2	0.53	FALSE	FALSE	FALSE		11716140_x_at	SMS
11716141_a_at	SIGMAR1	7.29	TRUE	7.34	TRUE	7.31	TRUE	6.88	TRUE		9.66	TRUE	9.54	TRUE	9.58	TRUE	9.26	TRUE		8.72	TRUE	8.69	TRUE	8.62	TRUE	8.59	TRUE	12		-0.48	-0.2	1.77636e-15	FALSE	FALSE	FALSE		11716141_a_at	SIGMAR1
11716142_x_at	SIGMAR1	7.84	TRUE	7.86	TRUE	7.68	TRUE	7.36	TRUE		10.02	TRUE	9.75	TRUE	9.96	TRUE	9.59	TRUE		9.11	TRUE	9.13	TRUE	8.92	TRUE	8.89	TRUE	12		-0.34	-0.1	-0.05	FALSE	FALSE	FALSE		11716142_x_at	SIGMAR1
11716143_a_at	SIGMAR1	8.81	TRUE	8.91	TRUE	8.61	TRUE	8.3	TRUE		10.82	TRUE	10.8	TRUE	10.83	TRUE	10.53	TRUE		10.06	TRUE	10.11	TRUE	10.15	TRUE	9.97	TRUE	12		-0.41	-0.28	-0.23	FALSE	FALSE	FALSE		11716143_a_at	SIGMAR1
11716144_a_at	PDCD6IP	8.2	TRUE	8.34	TRUE	7.65	TRUE	7.24	TRUE		7.49	TRUE	7.59	TRUE	7.67	TRUE	7.25	TRUE		7.58	TRUE	7.57	TRUE	7.6	TRUE	7.39	TRUE	12		-0.55	-0.52	-0.2	FALSE	FALSE	FALSE		11716144_a_at	PDCD6IP
11716145_a_at	PDCD6IP	10.41	TRUE	10.46	TRUE	10.05	TRUE	10.09	TRUE		10.09	TRUE	10.16	TRUE	10.16	TRUE	9.9	TRUE		10.19	TRUE	10.15	TRUE	10.06	TRUE	10.26	TRUE	12		-0.01	-0.33	0.24	FALSE	FALSE	FALSE		11716145_a_at	PDCD6IP
11716147_s_at	CHMP7	8.77	TRUE	8.92	TRUE	9.02	TRUE	9.82	TRUE		8.69	TRUE	8.8	TRUE	8.67	TRUE	8.67	TRUE		8.69	TRUE	8.56	TRUE	8.59	TRUE	8.62	TRUE	12		0.65	-0.11	0.16	FALSE	FALSE	FALSE		11716147_s_at	CHMP7
11716148_a_at	TRAF3IP2	9.09	TRUE	9	TRUE	9.1	TRUE	8.88	TRUE		9.06	TRUE	9.03	TRUE	9.14	TRUE	9.08	TRUE		8.81	TRUE	8.88	TRUE	8.99	TRUE	9.45	TRUE	12		-0.13	-0.03	0.39	FALSE	FALSE	FALSE		11716148_a_at	TRAF3IP2
11716149_a_at	PMEPA1	10.27	TRUE	10.19	TRUE	9.67	TRUE	10.29	TRUE		10.16	TRUE	10.28	TRUE	10.18	TRUE	11.47	TRUE		11.2	TRUE	11.12	TRUE	11.23	TRUE	11.48	TRUE	12		0.7	1.17	0.33	FALSE	UPREGULATED 2-FOLD	FALSE		11716149_a_at	PMEPA1
11716152_s_at	PAFAH1B1	10.32	TRUE	10.3	TRUE	10.31	TRUE	10.16	TRUE		9.34	TRUE	9.45	TRUE	9.52	TRUE	8.63	TRUE		9.91	TRUE	9.95	TRUE	9.8	TRUE	9.25	TRUE	12		-0.13	-1	-0.59	FALSE	FALSE	FALSE		11716152_s_at	PAFAH1B1
11716153_a_at	PAFAH1B1	9.02	TRUE	9.05	TRUE	9.19	TRUE	9.54	TRUE		9.17	TRUE	9.21	TRUE	8.88	TRUE	9.08	TRUE		9.68	TRUE	9.71	TRUE	9.67	TRUE	10.19	TRUE	12		0.32	0.16	0.49	FALSE	FALSE	FALSE		11716153_a_at	PAFAH1B1
11716154_x_at	B4GALT1	7.59	TRUE	7.27	TRUE	7.48	TRUE	7.45	TRUE		7.51	TRUE	7.59	TRUE	7.74	TRUE	7.79	TRUE		7.26	TRUE	7.48	TRUE	7.41	TRUE	7.51	TRUE	12		0.29	-0.03	-0.12	FALSE	FALSE	FALSE		11716154_x_at	B4GALT1
11716155_s_at	B4GALT1	10.03	TRUE	9.98	TRUE	10.19	TRUE	9.91	TRUE		9.35	TRUE	9.41	TRUE	9.32	TRUE	10.21	TRUE		8.34	TRUE	8.33	TRUE	7.93	TRUE	8.6	TRUE	12		-0.23	0.83	0.68	FALSE	FALSE	FALSE		11716155_s_at	B4GALT1
11716156_a_at	B4GALT1	6.88	TRUE	6.86	TRUE	7.33	TRUE	7.16	TRUE		6.06	FALSE	6.13	FALSE	5.97	FALSE	6.8	TRUE		5.06	FALSE	5.12	FALSE	4.83	FALSE	5.46	FALSE	5		-0.15	0.76	0.57	FALSE	FALSE	FALSE		11716156_a_at	B4GALT1
11716157_at	BAHD1	8.51	TRUE	8.43	TRUE	8.58	TRUE	8.61	TRUE		8.81	TRUE	8.83	TRUE	8.73	TRUE	8.65	TRUE		8.26	TRUE	8.44	TRUE	8.45	TRUE	8.31	TRUE	12		0.11	-0.1	-0.32	FALSE	FALSE	FALSE		11716157_at	BAHD1
11716158_a_at	RNF40	9.72	TRUE	9.65	TRUE	9.67	TRUE	9.82	TRUE		9.18	TRUE	9.2	TRUE	9.13	TRUE	9.06	TRUE		9.36	TRUE	9.44	TRUE	9.61	TRUE	9.45	TRUE	12		0.22	-0.09	-0.24	FALSE	FALSE	FALSE		11716158_a_at	RNF40
11716161_s_at	LBH	7.12	TRUE	7.12	TRUE	5.88	FALSE	5.65	FALSE		5.46	FALSE	5.55	FALSE	5.86	FALSE	7.05	TRUE		5.31	FALSE	5.23	FALSE	5.22	FALSE	5.48	FALSE	3		-0.23	1.1	0.34	FALSE	UPREGULATED 2-FOLD	FALSE		11716161_s_at	LBH
11716162_at	LBH	7.88	TRUE	7.91	TRUE	6.41	FALSE	5.86	FALSE		5.52	FALSE	5.75	FALSE	6.28	FALSE	7.51	TRUE		5.47	FALSE	5.65	FALSE	5.62	FALSE	5.67	FALSE	3		-0.58	1	-0.13	FALSE	FALSE	FALSE		11716162_at	LBH
11716163_s_at	CIAPIN1	8.94	TRUE	9.14	TRUE	8.9	TRUE	8.99	TRUE		9.73	TRUE	9.64	TRUE	9.38	TRUE	8.94	TRUE		9.76	TRUE	9.8	TRUE	9.88	TRUE	9.71	TRUE	12		-0.11	-0.35	-0.21	FALSE	FALSE	FALSE		11716163_s_at	CIAPIN1
11716164_x_at	CIAPIN1	8.46	TRUE	8.39	TRUE	8.45	TRUE	8.62	TRUE		9.32	TRUE	9.27	TRUE	8.94	TRUE	8.27	TRUE		9.29	TRUE	9.28	TRUE	9.52	TRUE	9.06	TRUE	12		0.24	-0.62	-0.45	FALSE	FALSE	FALSE		11716164_x_at	CIAPIN1
11716165_a_at	MGST3	11.27	TRUE	11.25	TRUE	11.35	TRUE	10.93	TRUE		12.25	TRUE	12.24	TRUE	12.22	TRUE	12.08	TRUE		10.91	TRUE	10.89	TRUE	10.85	TRUE	10.97	TRUE	12		-0.4	-0.13	0.14	FALSE	FALSE	FALSE		11716165_a_at	MGST3
11716166_x_at	NUDC	10.98	TRUE	11.01	TRUE	10.83	TRUE	10.8	TRUE		11.08	TRUE	11.16	TRUE	10.82	TRUE	10.71	TRUE		11.33	TRUE	11.18	TRUE	11.27	TRUE	11.16	TRUE	12		-0.06	-0.19	0.04	FALSE	FALSE	FALSE		11716166_x_at	NUDC
11716167_a_at	MX1	9.34	TRUE	9.25	TRUE	6.95	TRUE	5.78	FALSE		4.88	FALSE	4.72	FALSE	5.12	FALSE	5.24	FALSE		5.86	FALSE	5.82	FALSE	5.75	FALSE	5.82	FALSE	3		-1.08	0.28	0.11	DOWNREGULATED 2-FOLD	FALSE	FALSE		11716167_a_at	MX1
11716168_s_at	MRFAP1L1	9.08	TRUE	9.18	TRUE	9.29	TRUE	9.44	TRUE		8.59	TRUE	8.63	TRUE	8.65	TRUE	8.27	TRUE		9.78	TRUE	9.74	TRUE	9.71	TRUE	9.61	TRUE	12		0.05	-0.42	-0.06	FALSE	FALSE	FALSE		11716168_s_at	MRFAP1L1
11716169_at	CCDC28A	9.92	TRUE	9.92	TRUE	10.11	TRUE	10.1	TRUE		8.63	TRUE	8.6	TRUE	8.86	TRUE	9.1	TRUE		9.47	TRUE	9.36	TRUE	9.38	TRUE	9.65	TRUE	12		-0.01	0.27	0.38	FALSE	FALSE	FALSE		11716169_at	CCDC28A
11716171_s_at	LMNB2	10.23	TRUE	10.11	TRUE	9.69	TRUE	8.83	TRUE		9.44	TRUE	9.51	TRUE	9.03	TRUE	8.49	TRUE		9.39	TRUE	9.42	TRUE	9.3	TRUE	9.32	TRUE	12		-0.74	-0.61	-0.01	FALSE	FALSE	FALSE		11716171_s_at	LMNB2
11716172_at	SYVN1	8.99	TRUE	9.02	TRUE	9.16	TRUE	10.04	TRUE		9.22	TRUE	9.17	TRUE	9.11	TRUE	9.66	TRUE		9.22	TRUE	9.12	TRUE	9.11	TRUE	9.43	TRUE	12		0.85	0.6	0.42	FALSE	FALSE	FALSE		11716172_at	SYVN1
11716173_a_at	P4HB	11.89	TRUE	11.92	TRUE	12.04	TRUE	12.09	TRUE		11.77	TRUE	11.73	TRUE	11.75	TRUE	12.2	TRUE		10.84	TRUE	10.74	TRUE	10.85	TRUE	10.84	TRUE	12		0.02	0.49	0.09	FALSE	FALSE	FALSE		11716173_a_at	P4HB
11716174_s_at	P4HB	12.62	TRUE	12.47	TRUE	12.64	TRUE	12.62	TRUE		12.3	TRUE	12.24	TRUE	12.32	TRUE	12.72	TRUE		11.43	TRUE	11.48	TRUE	11.59	TRUE	11.63	TRUE	12		0.13	0.46	-0.01	FALSE	FALSE	FALSE		11716174_s_at	P4HB
11716175_x_at	P4HB	12.83	TRUE	12.68	TRUE	12.86	TRUE	12.83	TRUE		12.47	TRUE	12.51	TRUE	12.5	TRUE	12.9	TRUE		11.6	TRUE	11.67	TRUE	11.65	TRUE	11.67	TRUE	12		0.12	0.36	-0.05	FALSE	FALSE	FALSE		11716175_x_at	P4HB
11716176_s_at	METAP2	6.96	TRUE	7.28	TRUE	6.54	FALSE	6.43	FALSE		8.26	TRUE	8.39	TRUE	7.91	TRUE	7.48	TRUE		8.68	TRUE	8.61	TRUE	8.72	TRUE	8.47	TRUE	10		-0.43	-0.56	-0.18	FALSE	FALSE	FALSE		11716176_s_at	METAP2
11716177_a_at	METAP2	9.65	TRUE	9.67	TRUE	9.44	TRUE	9.29	TRUE		10.37	TRUE	10.52	TRUE	10.3	TRUE	10.34	TRUE		11.24	TRUE	10.89	TRUE	10.89	TRUE	11.28	TRUE	12		-0.17	-0.11	0.74	FALSE	FALSE	FALSE		11716177_a_at	METAP2
11716178_s_at	C5orf15	12.01	TRUE	12.02	TRUE	11.77	TRUE	11.2	TRUE		10.16	TRUE	10.34	TRUE	10.25	TRUE	10.66	TRUE		11.34	TRUE	11.25	TRUE	11.19	TRUE	10.57	TRUE	12		-0.58	0.23	-0.53	FALSE	FALSE	FALSE		11716178_s_at	C5orf15
11716179_at	C5orf15	10.15	TRUE	10.17	TRUE	10.17	TRUE	9.48	TRUE		8.5	TRUE	8.3	TRUE	8.47	TRUE	8.81	TRUE		9.42	TRUE	9.36	TRUE	9.37	TRUE	8.66	TRUE	12		-0.71	0.54	-0.65	FALSE	FALSE	FALSE		11716179_at	C5orf15
11716180_at	VPS25	9.56	TRUE	9.59	TRUE	9.48	TRUE	9.48	TRUE		9.71	TRUE	9.74	TRUE	9.64	TRUE	9.81	TRUE		10.41	TRUE	10.37	TRUE	10.46	TRUE	10.7	TRUE	12		-0.03	0.14	0.28	FALSE	FALSE	FALSE		11716180_at	VPS25
11716181_x_at	MED15	8.35	TRUE	8.03	TRUE	7.97	TRUE	8.06	TRUE		8.72	TRUE	8.82	TRUE	8.48	TRUE	8.49	TRUE		7.34	TRUE	7.33	TRUE	7.27	TRUE	7.71	TRUE	12		0.41	-0.09	0.45	FALSE	FALSE	FALSE		11716181_x_at	MED15
11716182_s_at	ALCAM	8.5	TRUE	8.73	TRUE	8.26	TRUE	8.12	TRUE		6.45	FALSE	6.4	FALSE	6.17	FALSE	6.35	FALSE		6.05	FALSE	5.63	FALSE	6.09	FALSE	6.54	FALSE	4		-0.37	0.23	0.87	FALSE	FALSE	FALSE		11716182_s_at	ALCAM
11716183_a_at	ALCAM	7.94	TRUE	8.26	TRUE	7.79	TRUE	7.51	TRUE		5.78	FALSE	5.41	FALSE	5.38	FALSE	5.46	FALSE		4.82	FALSE	4.76	FALSE	4.65	FALSE	5.57	FALSE	4		-0.6	0.45	0.98	FALSE	FALSE	FALSE		11716183_a_at	ALCAM
11716184_s_at	ALCAM	9.09	TRUE	9.14	TRUE	8.67	TRUE	8.52	TRUE		6.63	FALSE	6.38	FALSE	6.56	FALSE	6.39	FALSE		5.94	FALSE	5.44	FALSE	5.91	FALSE	6.59	FALSE	4		-0.2	0.08	1.18	FALSE	FALSE	UPREGULATED 2-FOLD		11716184_s_at	ALCAM
11716185_a_at	ALCAM	8.34	TRUE	8.58	TRUE	8.35	TRUE	7.96	TRUE		6.69	TRUE	6.37	FALSE	6.1	FALSE	6.26	FALSE		5.31	FALSE	5.5	FALSE	5.52	FALSE	6.16	FALSE	5		-0.63	0.48	0.45	FALSE	FALSE	FALSE		11716185_a_at	ALCAM
11716186_s_at	ALCAM	11.27	TRUE	11.33	TRUE	10.98	TRUE	10.66	TRUE		9.23	TRUE	9.08	TRUE	9.12	TRUE	9.08	TRUE		8.56	TRUE	8.54	TRUE	8.55	TRUE	9.17	TRUE	12		-0.38	0.11	0.64	FALSE	FALSE	FALSE		11716186_s_at	ALCAM
11716187_a_at	ABCB6 /// ATG9A	7.47	TRUE	7.52	TRUE	7.73	TRUE	7.56	TRUE		8.04	TRUE	7.98	TRUE	7.79	TRUE	7.11	TRUE		7.3	TRUE	7.24	TRUE	7.24	TRUE	6.88	TRUE	12		-0.22	-0.62	-0.3	FALSE	FALSE	FALSE		11716187_a_at	ABCB6 /// ATG9A
11716188_s_at	SEC13	12.32	TRUE	12.27	TRUE	12	TRUE	12.19	TRUE		11.29	TRUE	11.29	TRUE	11.22	TRUE	11.67	TRUE		11.39	TRUE	11.42	TRUE	11.47	TRUE	11.98	TRUE	12		0.24	0.45	0.48	FALSE	FALSE	FALSE		11716188_s_at	SEC13
11716189_x_at	SEC13	12.47	TRUE	12.47	TRUE	12.25	TRUE	12.41	TRUE		11.61	TRUE	11.55	TRUE	11.49	TRUE	11.92	TRUE		11.69	TRUE	11.72	TRUE	11.89	TRUE	12.31	TRUE	12		0.16	0.49	0.39	FALSE	FALSE	FALSE		11716189_x_at	SEC13
11716190_a_at	VWA9	8.18	TRUE	8.16	TRUE	8.05	TRUE	7.94	TRUE		8.05	TRUE	8.03	TRUE	8.03	TRUE	7.76	TRUE		8.89	TRUE	8.79	TRUE	8.72	TRUE	8.75	TRUE	12		-0.09	-0.25	0.13	FALSE	FALSE	FALSE		11716190_a_at	VWA9
11716191_at	VWA9	9.08	TRUE	9.22	TRUE	8.77	TRUE	8.75	TRUE		8.65	TRUE	8.75	TRUE	8.51	TRUE	8.35	TRUE		9.56	TRUE	9.47	TRUE	9.39	TRUE	9.54	TRUE	12		-0.16	-0.26	0.24	FALSE	FALSE	FALSE		11716191_at	VWA9
11716192_a_at	SETD2	8.41	TRUE	8.42	TRUE	8.19	TRUE	8	TRUE		7.5	TRUE	7.58	TRUE	7.65	TRUE	7.44	TRUE		8.2	TRUE	8.08	TRUE	7.99	TRUE	8.07	TRUE	12		-0.2	-0.29	0.2	FALSE	FALSE	FALSE		11716192_a_at	SETD2
11716193_s_at	SETD2	9.62	TRUE	9.8	TRUE	9.52	TRUE	9.35	TRUE		8.95	TRUE	8.92	TRUE	8.94	TRUE	8.82	TRUE		9.67	TRUE	9.48	TRUE	9.61	TRUE	9.35	TRUE	12		-0.35	-0.09	-0.07	FALSE	FALSE	FALSE		11716193_s_at	SETD2
11716194_a_at	SETD2	7.71	TRUE	7.78	TRUE	7.61	TRUE	7.37	TRUE		7.11	TRUE	7.02	TRUE	7	TRUE	6.61	FALSE		7.54	TRUE	7.32	TRUE	7.45	TRUE	7.13	TRUE	11		-0.31	-0.3	-0.1	FALSE	FALSE	FALSE		11716194_a_at	SETD2
11716197_a_at	ADIPOR2	7.25	TRUE	7.5	TRUE	7.31	TRUE	7.59	TRUE		8.53	TRUE	8.28	TRUE	8.28	TRUE	7.85	TRUE		7.29	TRUE	7.38	TRUE	6.77	TRUE	7.06	TRUE	12		0.03	-0.18	0.2	FALSE	FALSE	FALSE		11716197_a_at	ADIPOR2
11716198_a_at	UBE2Q2	7.1	TRUE	7.21	TRUE	7.37	TRUE	7.44	TRUE		7.31	TRUE	7.2	TRUE	7.11	TRUE	7.11	TRUE		6.59	FALSE	6.61	FALSE	6.72	TRUE	6.82	TRUE	10		-0.04	0.11	0.08	FALSE	FALSE	FALSE		11716198_a_at	UBE2Q2
11716199_x_at	UBE2Q2	8.02	TRUE	8.43	TRUE	8.25	TRUE	8.33	TRUE		7.95	TRUE	7.9	TRUE	8.04	TRUE	7.97	TRUE		7.79	TRUE	7.56	TRUE	7.44	TRUE	7.61	TRUE	12		-0.33	-0.02	0.4	FALSE	FALSE	FALSE		11716199_x_at	UBE2Q2
11716200_s_at	UBE2Q2	10.18	TRUE	10.44	TRUE	10.23	TRUE	10.26	TRUE		9.69	TRUE	9.71	TRUE	9.67	TRUE	9.93	TRUE		9.37	TRUE	9.34	TRUE	9.39	TRUE	9.44	TRUE	12		-0.23	0.24	0.08	FALSE	FALSE	FALSE		11716200_s_at	UBE2Q2
11716201_x_at	PISD	6.99	TRUE	6.84	TRUE	6.85	TRUE	6.98	TRUE		7.87	TRUE	7.93	TRUE	7.89	TRUE	8.32	TRUE		6.98	TRUE	7.09	TRUE	7.06	TRUE	6.99	TRUE	12		0.28	0.37	-0.18	FALSE	FALSE	FALSE		11716201_x_at	PISD
11716202_a_at	PFKM	8.9	TRUE	8.77	TRUE	9.24	TRUE	8.75	TRUE		10.97	TRUE	10.95	TRUE	10.99	TRUE	10.49	TRUE		10.26	TRUE	10.19	TRUE	10.29	TRUE	10.13	TRUE	12		-0.36	-0.48	-0.09	FALSE	FALSE	FALSE		11716202_a_at	PFKM
11716203_a_at	MGP	8.95	TRUE	8.85	TRUE	9.63	TRUE	5.22	FALSE		8.25	TRUE	8.01	TRUE	8.74	TRUE	7.46	TRUE		7.27	TRUE	7.35	TRUE	8.41	TRUE	4.09	FALSE	10		-4.31	-1.04	-4.4	DOWNREGULATED 2-FOLD	DOWNREGULATED 2-FOLD	DOWNREGULATED 2-FOLD		11716203_a_at	MGP
11716204_a_at	ASNA1	9.91	TRUE	9.82	TRUE	9.77	TRUE	9.66	TRUE		11.13	TRUE	11.09	TRUE	11	TRUE	10.57	TRUE		9.44	TRUE	9.42	TRUE	9.46	TRUE	9.4	TRUE	12		-0.02	-0.39	-0.04	FALSE	FALSE	FALSE		11716204_a_at	ASNA1
11716205_a_at	NDUFA8	10.48	TRUE	10.45	TRUE	10.26	TRUE	10.38	TRUE		11.06	TRUE	11.03	TRUE	10.96	TRUE	10.67	TRUE		11.19	TRUE	11.08	TRUE	11.06	TRUE	11.29	TRUE	12		0.15	-0.26	0.34	FALSE	FALSE	FALSE		11716205_a_at	NDUFA8
11716206_a_at	GLUD1	10.56	TRUE	10.62	TRUE	10.83	TRUE	10.78	TRUE		10.31	TRUE	10.26	TRUE	10.28	TRUE	10.59	TRUE		10.95	TRUE	10.82	TRUE	10.87	TRUE	11.27	TRUE	12		-0.11	0.36	0.53	FALSE	FALSE	FALSE		11716206_a_at	GLUD1
11716207_s_at	GLUD1 /// GLUD2	9.61	TRUE	9.64	TRUE	9.89	TRUE	9.7	TRUE		9.45	TRUE	9.38	TRUE	9.31	TRUE	9.5	TRUE		10.1	TRUE	10.01	TRUE	10.32	TRUE	10.59	TRUE	12		-0.22	0.26	0.36	FALSE	FALSE	FALSE		11716207_s_at	GLUD1 /// GLUD2
11716208_s_at	GLUD1	7.8	TRUE	8.17	TRUE	7.69	TRUE	7.97	TRUE		7.37	TRUE	7.4	TRUE	7.18	TRUE	7.91	TRUE		8.56	TRUE	8.02	TRUE	8.18	TRUE	8.82	TRUE	12		-0.09	0.7	1.18	FALSE	FALSE	UPREGULATED 2-FOLD		11716208_s_at	GLUD1
11716209_a_at	VPS28	9.15	TRUE	9.03	TRUE	9.52	TRUE	9.46	TRUE		10.06	TRUE	10.08	TRUE	10.16	TRUE	9.82	TRUE		9.63	TRUE	9.55	TRUE	9.53	TRUE	9.56	TRUE	12		0.06	-0.36	0.11	FALSE	FALSE	FALSE		11716209_a_at	VPS28
11716210_at	CITED2	10.29	TRUE	10.5	TRUE	10.33	TRUE	10.63	TRUE		10.62	TRUE	10.59	TRUE	10.77	TRUE	10.29	TRUE		8.5	TRUE	8.57	TRUE	8.68	TRUE	8.45	TRUE	12		0.09	-0.45	-0.3	FALSE	FALSE	FALSE		11716210_at	CITED2
11716211_a_at	HIBADH	8.61	TRUE	8.72	TRUE	8.7	TRUE	8.75	TRUE		9.17	TRUE	9.12	TRUE	9.5	TRUE	9.07	TRUE		9.12	TRUE	8.98	TRUE	9.24	TRUE	8.76	TRUE	12		-0.06	-0.38	-0.34	FALSE	FALSE	FALSE		11716211_a_at	HIBADH
11716212_a_at	HIBADH	9.43	TRUE	9.57	TRUE	9.32	TRUE	9.37	TRUE		9.82	TRUE	9.79	TRUE	10.19	TRUE	9.71	TRUE		9.94	TRUE	9.78	TRUE	9.96	TRUE	9.6	TRUE	12		-0.09	-0.45	-0.2	FALSE	FALSE	FALSE		11716212_a_at	HIBADH
11716213_a_at	PLXNB2	10.16	TRUE	10	TRUE	10.21	TRUE	9.6	TRUE		8.24	TRUE	8.28	TRUE	8.45	TRUE	9.27	TRUE		8.85	TRUE	8.75	TRUE	8.81	TRUE	8.75	TRUE	12		-0.45	0.78	0.04	FALSE	FALSE	FALSE		11716213_a_at	PLXNB2
11716214_a_at	PRPF3	7.87	TRUE	7.71	TRUE	7.48	TRUE	7.56	TRUE		8.34	TRUE	8.4	TRUE	7.93	TRUE	7.78	TRUE		8.35	TRUE	8.26	TRUE	8.14	TRUE	8.47	TRUE	12		0.24	-0.21	0.42	FALSE	FALSE	FALSE		11716214_a_at	PRPF3
11716215_at	E2F4	9.48	TRUE	9.54	TRUE	9.32	TRUE	9.65	TRUE		9.06	TRUE	9.16	TRUE	8.63	TRUE	8.84	TRUE		9.96	TRUE	9.97	TRUE	9.92	TRUE	9.7	TRUE	12		0.27	0.11	-0.23	FALSE	FALSE	FALSE		11716215_at	E2F4
11716216_at	E2F4	7.02	TRUE	7.04	TRUE	6.99	TRUE	7.07	TRUE		6.74	TRUE	6.73	TRUE	6.5	FALSE	6.48	FALSE		7.57	TRUE	7.62	TRUE	7.57	TRUE	7.48	TRUE	10		0.06	-0.01	-0.14	FALSE	FALSE	FALSE		11716216_at	E2F4
11716217_a_at	PRKAB1	6.3	FALSE	6.2	FALSE	6.22	FALSE	6.32	FALSE		6.96	TRUE	6.79	TRUE	6.93	TRUE	6.53	FALSE		6.92	TRUE	6.78	TRUE	7.19	TRUE	6.97	TRUE	7		0.2	-0.23	-0.08	FALSE	FALSE	FALSE		11716217_a_at	PRKAB1
11716218_s_at	PRKAB1	7.83	TRUE	7.78	TRUE	7.77	TRUE	7.97	TRUE		8.23	TRUE	8.18	TRUE	8.43	TRUE	8.17	TRUE		8.3	TRUE	8.33	TRUE	8.45	TRUE	8.18	TRUE	12		0.25	-0.21	-0.3	FALSE	FALSE	FALSE		11716218_s_at	PRKAB1
11716219_a_at	EIF2S1	8.35	TRUE	8.41	TRUE	7.98	TRUE	8.05	TRUE		9.2	TRUE	9.26	TRUE	8.76	TRUE	8.69	TRUE		8.98	TRUE	8.69	TRUE	8.79	TRUE	8.96	TRUE	12		0.01	-0.13	0.46	FALSE	FALSE	FALSE		11716219_a_at	EIF2S1
11716220_x_at	EIF2S1	9.31	TRUE	9.35	TRUE	8.99	TRUE	9.03	TRUE		10.17	TRUE	10.2	TRUE	9.8	TRUE	9.73	TRUE		9.75	TRUE	9.73	TRUE	9.72	TRUE	9.88	TRUE	12		0	-0.1	0.18	FALSE	FALSE	FALSE		11716220_x_at	EIF2S1
11716221_at	EIF2S1	8.56	TRUE	8.69	TRUE	8.24	TRUE	8.27	TRUE		9.11	TRUE	9.12	TRUE	9.02	TRUE	8.86	TRUE		9.14	TRUE	9.03	TRUE	9.08	TRUE	9.14	TRUE	12		-0.1	-0.17	0.17	FALSE	FALSE	FALSE		11716221_at	EIF2S1
11716223_a_at	SEC61G	13.02	TRUE	13.08	TRUE	12.76	TRUE	12.93	TRUE		12.41	TRUE	12.61	TRUE	12.28	TRUE	12.81	TRUE		12.67	TRUE	12.53	TRUE	12.46	TRUE	12.81	TRUE	12		0.11	0.33	0.49	FALSE	FALSE	FALSE		11716223_a_at	SEC61G
11716224_a_at	CKAP5	8.61	TRUE	8.6	TRUE	8.41	TRUE	7.94	TRUE		9.14	TRUE	9.31	TRUE	9.13	TRUE	9.03	TRUE		9.51	TRUE	9.19	TRUE	9.41	TRUE	9.72	TRUE	12		-0.46	-0.27	0.63	FALSE	FALSE	FALSE		11716224_a_at	CKAP5
11716226_a_at	LIMA1	10.16	TRUE	10.29	TRUE	9.84	TRUE	9.11	TRUE		9.08	TRUE	9.16	TRUE	9	TRUE	9.4	TRUE		10.09	TRUE	9.9	TRUE	10.09	TRUE	9.75	TRUE	12		-0.86	0.32	-0.15	FALSE	FALSE	FALSE		11716226_a_at	LIMA1
11716227_a_at	MPDU1	9.33	TRUE	9.35	TRUE	9.09	TRUE	9.39	TRUE		8.93	TRUE	8.98	TRUE	8.67	TRUE	8.24	TRUE		10.2	TRUE	10.15	TRUE	10.23	TRUE	9.94	TRUE	12		0.28	-0.48	-0.24	FALSE	FALSE	FALSE		11716227_a_at	MPDU1
11716228_x_at	MPDU1	9.54	TRUE	9.47	TRUE	9.2	TRUE	9.58	TRUE		9.13	TRUE	9.01	TRUE	8.66	TRUE	8.35	TRUE		10.38	TRUE	10.3	TRUE	10.38	TRUE	10.05	TRUE	12		0.45	-0.19	-0.25	FALSE	FALSE	FALSE		11716228_x_at	MPDU1
11716229_s_at	TMEM167B	8.42	TRUE	8.5	TRUE	8.74	TRUE	9.04	TRUE		8.25	TRUE	7.99	TRUE	7.99	TRUE	8.15	TRUE		8.23	TRUE	8.22	TRUE	8.02	TRUE	8.48	TRUE	12		0.22	0.42	0.47	FALSE	FALSE	FALSE		11716229_s_at	TMEM167B
11716231_s_at	TMEM167B	10.44	TRUE	10.46	TRUE	10.55	TRUE	10.67	TRUE		9.5	TRUE	9.48	TRUE	9.57	TRUE	9.58	TRUE		9.22	TRUE	9.23	TRUE	9.47	TRUE	9.6	TRUE	12		0.1	0.03	0.12	FALSE	FALSE	FALSE		11716231_s_at	TMEM167B
11716232_at	CTNNBIP1	7.68	TRUE	7.57	TRUE	7.56	TRUE	7.25	TRUE		7.84	TRUE	7.81	TRUE	7.98	TRUE	8.79	TRUE		7.96	TRUE	7.93	TRUE	8.2	TRUE	7.29	TRUE	12		-0.2	0.84	-0.88	FALSE	FALSE	FALSE		11716232_at	CTNNBIP1
11716233_a_at	CTNNBIP1	7.4	TRUE	7.46	TRUE	7.09	TRUE	7.43	TRUE		7	TRUE	7.08	TRUE	6.84	TRUE	7.82	TRUE		6.59	FALSE	6.49	FALSE	6.28	FALSE	6.29	FALSE	8		0.28	0.9	0.11	FALSE	FALSE	FALSE		11716233_a_at	CTNNBIP1
11716234_s_at	CTNNBIP1	9.16	TRUE	9.23	TRUE	8.63	TRUE	9.35	TRUE		9.11	TRUE	9.2	TRUE	9.07	TRUE	10.23	TRUE		8.63	TRUE	8.6	TRUE	8.41	TRUE	8.48	TRUE	12		0.65	1.07	0.1	FALSE	UPREGULATED 2-FOLD	FALSE		11716234_s_at	CTNNBIP1
11716235_a_at	RAE1	9.19	TRUE	9.42	TRUE	9.13	TRUE	9.24	TRUE		9.6	TRUE	9.7	TRUE	9.35	TRUE	9.21	TRUE		9.94	TRUE	9.84	TRUE	9.87	TRUE	9.93	TRUE	12		-0.12	-0.24	0.16	FALSE	FALSE	FALSE		11716235_a_at	RAE1
11716236_s_at	RAE1	10.46	TRUE	10.47	TRUE	10.24	TRUE	10.43	TRUE		10.68	TRUE	10.66	TRUE	10.52	TRUE	10.19	TRUE		10.81	TRUE	10.9	TRUE	11.09	TRUE	10.92	TRUE	12		0.18	-0.31	-0.26	FALSE	FALSE	FALSE		11716236_s_at	RAE1
11716237_s_at	MGAT1	9.65	TRUE	9.55	TRUE	9.77	TRUE	9.97	TRUE		8.83	TRUE	8.88	TRUE	8.9	TRUE	9.01	TRUE		8.56	TRUE	8.49	TRUE	8.29	TRUE	8.27	TRUE	12		0.3	0.06	0.05	FALSE	FALSE	FALSE		11716237_s_at	MGAT1
11716238_at	ARHGAP1	8.68	TRUE	8.58	TRUE	8.62	TRUE	8.68	TRUE		8.13	TRUE	8.06	TRUE	8.14	TRUE	7.98	TRUE		8.47	TRUE	8.53	TRUE	8.34	TRUE	8.42	TRUE	12		0.16	-0.09	0.02	FALSE	FALSE	FALSE		11716238_at	ARHGAP1
11716239_s_at	RAB6A /// RAB6C /// WTH3DI	9.56	TRUE	9.83	TRUE	9.75	TRUE	10.04	TRUE		9.81	TRUE	9.8	TRUE	9.75	TRUE	10.06	TRUE		9.7	TRUE	9.39	TRUE	9.18	TRUE	9.51	TRUE	12		0.02	0.32	0.64	FALSE	FALSE	FALSE		11716239_s_at	RAB6A /// RAB6C /// WTH3DI
11716240_at	RAB6A	7.95	TRUE	8.2	TRUE	8.46	TRUE	8.67	TRUE		8.48	TRUE	8.3	TRUE	8.29	TRUE	8.45	TRUE		7.94	TRUE	7.88	TRUE	7.91	TRUE	7.97	TRUE	12		-0.04	0.34	0.12	FALSE	FALSE	FALSE		11716240_at	RAB6A
11716241_x_at	RAB6A	8.1	TRUE	8.3	TRUE	8.59	TRUE	8.78	TRUE		8.61	TRUE	8.55	TRUE	8.44	TRUE	8.53	TRUE		8.07	TRUE	7.91	TRUE	7.96	TRUE	8.15	TRUE	12		-0.01	0.15	0.35	FALSE	FALSE	FALSE		11716241_x_at	RAB6A
11716242_a_at	PES1	8.31	TRUE	8.24	TRUE	8.05	TRUE	8.18	TRUE		9.36	TRUE	9.38	TRUE	9	TRUE	8.68	TRUE		8.5	TRUE	8.46	TRUE	8.54	TRUE	8.7	TRUE	12		0.2	-0.34	0.2	FALSE	FALSE	FALSE		11716242_a_at	PES1
11716243_a_at	PPP1R16A	6.46	FALSE	6.55	FALSE	6.35	FALSE	7.12	TRUE		7.67	TRUE	7.65	TRUE	7.58	TRUE	7.89	TRUE		7.34	TRUE	7.46	TRUE	7.57	TRUE	7.23	TRUE	9		0.68	0.33	-0.46	FALSE	FALSE	FALSE		11716243_a_at	PPP1R16A
11716244_s_at	WASF2	8	TRUE	8.02	TRUE	7.69	TRUE	7.81	TRUE		7.41	TRUE	7.07	TRUE	7.25	TRUE	6.88	TRUE		6.88	TRUE	6.79	TRUE	6.72	TRUE	7.42	TRUE	12		0.1	-0.03	0.79	FALSE	FALSE	FALSE		11716244_s_at	WASF2
11716245_at	WASF2	7.5	TRUE	7.08	TRUE	7.2	TRUE	7.22	TRUE		7.01	TRUE	6.99	TRUE	6.79	TRUE	6.73	TRUE		6.32	FALSE	6.64	FALSE	6.79	TRUE	6.98	TRUE	10		0.44	-0.04	-0.13	FALSE	FALSE	FALSE		11716245_at	WASF2
11716247_s_at	TOP2B	11.41	TRUE	11.49	TRUE	11.48	TRUE	11.87	TRUE		11.46	TRUE	11.45	TRUE	11.42	TRUE	11.3	TRUE		11.48	TRUE	11.4	TRUE	11.53	TRUE	11.48	TRUE	12		0.31	-0.11	0.03	FALSE	FALSE	FALSE		11716247_s_at	TOP2B
11716248_a_at	TMED9	11.38	TRUE	11.56	TRUE	11.52	TRUE	11.86	TRUE		10.29	TRUE	10.35	TRUE	10.32	TRUE	11.01	TRUE		10.22	TRUE	10.18	TRUE	9.99	TRUE	10.27	TRUE	12		0.16	0.63	0.32	FALSE	FALSE	FALSE		11716248_a_at	TMED9
11716249_x_at	TMED9	12.07	TRUE	12.08	TRUE	12.22	TRUE	12.41	TRUE		10.79	TRUE	10.84	TRUE	10.81	TRUE	11.5	TRUE		10.66	TRUE	10.68	TRUE	10.51	TRUE	10.77	TRUE	12		0.18	0.64	0.24	FALSE	FALSE	FALSE		11716249_x_at	TMED9
11716250_a_at	RBFOX2	9.91	TRUE	9.81	TRUE	9.58	TRUE	9.62	TRUE		8.68	TRUE	8.63	TRUE	8.78	TRUE	9.11	TRUE		8.9	TRUE	8.84	TRUE	8.74	TRUE	8.52	TRUE	12		0.14	0.38	-0.16	FALSE	FALSE	FALSE		11716250_a_at	RBFOX2
11716251_x_at	RBFOX2	10.01	TRUE	9.87	TRUE	9.85	TRUE	9.73	TRUE		8.94	TRUE	8.82	TRUE	8.92	TRUE	8.93	TRUE		8.95	TRUE	8.86	TRUE	8.72	TRUE	8.55	TRUE	12		0.02	0.13	-0.08	FALSE	FALSE	FALSE		11716251_x_at	RBFOX2
11716252_a_at	RBFOX2	6.55	FALSE	6.76	TRUE	6.89	TRUE	6.88	TRUE		6.18	FALSE	5.86	FALSE	6.17	FALSE	5.89	FALSE		5.85	FALSE	6.1	FALSE	6.04	FALSE	5.84	FALSE	3		-0.22	0.04	-0.45	FALSE	FALSE	FALSE		11716252_a_at	RBFOX2
11716253_a_at	RBFOX2	8.39	TRUE	8.22	TRUE	8.3	TRUE	8.1	TRUE		7.22	TRUE	7.33	TRUE	7.38	TRUE	7.37	TRUE		7.79	TRUE	7.73	TRUE	7.81	TRUE	7.58	TRUE	12		-0.03	-0.12	-0.17	FALSE	FALSE	FALSE		11716253_a_at	RBFOX2
11716254_s_at	RBFOX2	10.24	TRUE	10.35	TRUE	10	TRUE	10.17	TRUE		9.14	TRUE	9.31	TRUE	9.35	TRUE	9.44	TRUE		9.61	TRUE	9.55	TRUE	9.62	TRUE	9.45	TRUE	12		0.06	-0.08	-0.11	FALSE	FALSE	FALSE		11716254_s_at	RBFOX2
11716255_a_at	ECE1	9.09	TRUE	9	TRUE	9.66	TRUE	10.03	TRUE		7.31	TRUE	7.56	TRUE	7.48	TRUE	8.5	TRUE		6.56	FALSE	6.5	FALSE	6.51	FALSE	6.88	TRUE	9		0.46	0.77	0.43	FALSE	FALSE	FALSE		11716255_a_at	ECE1
11716256_x_at	ECE1	9	TRUE	8.59	TRUE	9.28	TRUE	9.63	TRUE		6.89	TRUE	6.88	TRUE	6.75	TRUE	7.82	TRUE		6.06	FALSE	5.95	FALSE	5.98	FALSE	6.17	FALSE	8		0.76	1.08	0.3	FALSE	UPREGULATED 2-FOLD	FALSE		11716256_x_at	ECE1
11716257_s_at	RERE	7.93	TRUE	7.91	TRUE	7.8	TRUE	7.93	TRUE		7.21	TRUE	7.36	TRUE	6.98	TRUE	6.84	TRUE		7.49	TRUE	7.49	TRUE	7.39	TRUE	7.16	TRUE	12		0.15	-0.29	-0.23	FALSE	FALSE	FALSE		11716257_s_at	RERE
11716258_at	RHEB	8.5	TRUE	8.42	TRUE	7.91	TRUE	7.85	TRUE		9.14	TRUE	9.14	TRUE	8.86	TRUE	8.43	TRUE		7.55	TRUE	7.7	TRUE	7.53	TRUE	7.79	TRUE	12		0.02	-0.43	0.11	FALSE	FALSE	FALSE		11716258_at	RHEB
11716259_at	RHEB	6.31	FALSE	6.48	FALSE	6.59	FALSE	6.66	TRUE		7.99	TRUE	7.92	TRUE	7.86	TRUE	7.74	TRUE		6.43	FALSE	6.6	FALSE	6.76	TRUE	6.77	TRUE	7		-0.1	-0.05	-0.16	FALSE	FALSE	FALSE		11716259_at	RHEB
11716260_s_at	RHEB	11.77	TRUE	11.86	TRUE	11.4	TRUE	11.2	TRUE		11.95	TRUE	12.03	TRUE	11.77	TRUE	11.95	TRUE		11.17	TRUE	10.9	TRUE	11.01	TRUE	11.15	TRUE	12		-0.29	0.1	0.41	FALSE	FALSE	FALSE		11716260_s_at	RHEB
11716261_a_at	AP2B1	10.08	TRUE	10.08	TRUE	10.15	TRUE	9.92	TRUE		9.42	TRUE	9.54	TRUE	9.46	TRUE	8.86	TRUE		9.92	TRUE	9.89	TRUE	9.59	TRUE	9.6	TRUE	12		-0.23	-0.72	0.04	FALSE	FALSE	FALSE		11716261_a_at	AP2B1
11716262_a_at	AP2B1	8.54	TRUE	8.48	TRUE	8.34	TRUE	7.99	TRUE		8.49	TRUE	8.46	TRUE	8.54	TRUE	8.08	TRUE		8.62	TRUE	8.69	TRUE	8.46	TRUE	8.4	TRUE	12		-0.29	-0.43	-0.13	FALSE	FALSE	FALSE		11716262_a_at	AP2B1
11716263_s_at	LEPROTL1	9.84	TRUE	9.88	TRUE	10.08	TRUE	10.01	TRUE		9.72	TRUE	9.66	TRUE	9.69	TRUE	9.77	TRUE		8.86	TRUE	8.9	TRUE	8.8	TRUE	8.82	TRUE	12		-0.11	0.14	-0.02	FALSE	FALSE	FALSE		11716263_s_at	LEPROTL1
11716264_at	LEPROTL1	8.78	TRUE	8.89	TRUE	9.24	TRUE	8.97	TRUE		8.88	TRUE	8.82	TRUE	8.89	TRUE	8.77	TRUE		8.16	TRUE	8.18	TRUE	8.21	TRUE	8.19	TRUE	12		-0.38	-0.06	-0.04	FALSE	FALSE	FALSE		11716264_at	LEPROTL1
11716265_a_at	UBE2A	8.97	TRUE	8.99	TRUE	8.9	TRUE	8.97	TRUE		9.12	TRUE	9.2	TRUE	8.96	TRUE	8.9	TRUE		9.45	TRUE	9.37	TRUE	9.22	TRUE	9.8	TRUE	12		0.05	-0.14	0.66	FALSE	FALSE	FALSE		11716265_a_at	UBE2A
11716266_s_at	UBE2A	10.28	TRUE	10.4	TRUE	9.98	TRUE	9.84	TRUE		9.61	TRUE	9.62	TRUE	9.51	TRUE	9.39	TRUE		10.29	TRUE	10.13	TRUE	10.05	TRUE	10.36	TRUE	12		-0.26	-0.13	0.47	FALSE	FALSE	FALSE		11716266_s_at	UBE2A
11716267_at	AK1	6.65	TRUE	6.69	TRUE	6.78	TRUE	6.83	TRUE		6.72	TRUE	6.88	TRUE	7.08	TRUE	6.59	FALSE		7.79	TRUE	7.53	TRUE	7.63	TRUE	7.43	TRUE	11		0.01	-0.65	0.06	FALSE	FALSE	FALSE		11716267_at	AK1
11716268_at	AK1	8.06	TRUE	7.96	TRUE	8.19	TRUE	8.25	TRUE		8.25	TRUE	8.13	TRUE	8.06	TRUE	7.41	TRUE		9.01	TRUE	9.04	TRUE	9.08	TRUE	8.91	TRUE	12		0.16	-0.53	-0.2	FALSE	FALSE	FALSE		11716268_at	AK1
11716269_s_at	KRTCAP2	10.4	TRUE	10.37	TRUE	10.32	TRUE	10.58	TRUE		11.22	TRUE	11.21	TRUE	11.31	TRUE	11.31	TRUE		11.18	TRUE	11.05	TRUE	11.04	TRUE	11.18	TRUE	12		0.29	0.01	0.27	FALSE	FALSE	FALSE		11716269_s_at	KRTCAP2
11716270_a_at	SLIRP	10.95	TRUE	10.98	TRUE	10.59	TRUE	10.5	TRUE		11.9	TRUE	11.92	TRUE	11.66	TRUE	11.44	TRUE		12.07	TRUE	12.01	TRUE	12	TRUE	12.02	TRUE	12		-0.12	-0.24	0.08	FALSE	FALSE	FALSE		11716270_a_at	SLIRP
11716271_at	POLR2E	6.78	TRUE	6.5	FALSE	6.39	FALSE	6.27	FALSE		7.44	TRUE	7.22	TRUE	7.07	TRUE	6.21	FALSE		5.9	FALSE	5.97	FALSE	6.19	FALSE	5.1	FALSE	4		0.16	-0.64	-1.16	FALSE	FALSE	DOWNREGULATED 2-FOLD		11716271_at	POLR2E
11716272_a_at	POLR2E	9.84	TRUE	9.72	TRUE	9.72	TRUE	9.74	TRUE		9.88	TRUE	9.75	TRUE	9.74	TRUE	9.26	TRUE		9.18	TRUE	9.32	TRUE	9.39	TRUE	9.21	TRUE	12		0.14	-0.35	-0.32	FALSE	FALSE	FALSE		11716272_a_at	POLR2E
11716273_x_at	POLR2E	10.06	TRUE	9.95	TRUE	9.89	TRUE	9.93	TRUE		10.01	TRUE	9.94	TRUE	9.87	TRUE	9.39	TRUE		9.27	TRUE	9.41	TRUE	9.42	TRUE	9.41	TRUE	12		0.15	-0.41	-0.15	FALSE	FALSE	FALSE		11716273_x_at	POLR2E
11716274_a_at	ENSA	9.21	TRUE	9.33	TRUE	9.25	TRUE	9.3	TRUE		8.8	TRUE	9.1	TRUE	8.77	TRUE	8.66	TRUE		10.8	TRUE	10.6	TRUE	10.37	TRUE	10.02	TRUE	12		-0.07	-0.41	-0.15	FALSE	FALSE	FALSE		11716274_a_at	ENSA
11716276_a_at	CBX5	10.25	TRUE	10.27	TRUE	10.05	TRUE	9.24	TRUE		9.28	TRUE	9.35	TRUE	9.42	TRUE	9.45	TRUE		10.42	TRUE	10.6	TRUE	10.3	TRUE	9.78	TRUE	12		-0.83	-0.04	-0.7	FALSE	FALSE	FALSE		11716276_a_at	CBX5
11716277_a_at	CBX5	8.04	TRUE	7.97	TRUE	7.65	TRUE	6.71	TRUE		6.6	FALSE	6.78	TRUE	6.73	TRUE	6.74	TRUE		7.95	TRUE	7.61	TRUE	7.48	TRUE	6.95	TRUE	11		-0.87	-0.17	-0.19	FALSE	FALSE	FALSE		11716277_a_at	CBX5
11716278_s_at	CBX5	8.53	TRUE	8.28	TRUE	8.34	TRUE	7.65	TRUE		7.53	TRUE	7.64	TRUE	7.8	TRUE	7.63	TRUE		8.28	TRUE	8.47	TRUE	8.2	TRUE	7.84	TRUE	12		-0.44	-0.28	-0.55	FALSE	FALSE	FALSE		11716278_s_at	CBX5
11716279_x_at	CBX5	8.47	TRUE	8.41	TRUE	8.07	TRUE	7.51	TRUE		7.4	TRUE	7.55	TRUE	7.34	TRUE	7.5	TRUE		8.24	TRUE	8.22	TRUE	8.08	TRUE	7.76	TRUE	12		-0.5	0.01	-0.3	FALSE	FALSE	FALSE		11716279_x_at	CBX5
11716280_a_at	CBX5	7.67	TRUE	7.65	TRUE	7.42	TRUE	6.71	TRUE		6.64	FALSE	6.81	TRUE	6.52	FALSE	6.55	FALSE		7.2	TRUE	7.32	TRUE	6.94	TRUE	6.47	FALSE	8		-0.69	-0.14	-0.59	FALSE	FALSE	FALSE		11716280_a_at	CBX5
11716281_a_at	COL18A1	5.78	FALSE	5.84	FALSE	6.97	TRUE	6.95	TRUE		8.14	TRUE	8.01	TRUE	8.14	TRUE	8.53	TRUE		6.57	FALSE	6.83	TRUE	6.53	FALSE	6.16	FALSE	7		-0.08	0.52	-0.63	FALSE	FALSE	FALSE		11716281_a_at	COL18A1
11716282_s_at	FURIN	8.03	TRUE	8	TRUE	7.96	TRUE	9.12	TRUE		7.8	TRUE	7.96	TRUE	7.89	TRUE	8.21	TRUE		7.83	TRUE	7.66	TRUE	7.45	TRUE	7.54	TRUE	12		1.19	0.16	0.26	UPREGULATED 2-FOLD	FALSE	FALSE		11716282_s_at	FURIN
11716283_at	PAPD7	9.48	TRUE	9.31	TRUE	9.39	TRUE	9.65	TRUE		8.6	TRUE	8.54	TRUE	8.38	TRUE	8.32	TRUE		9.41	TRUE	9.3	TRUE	9.34	TRUE	9.56	TRUE	12		0.43	0	0.33	FALSE	FALSE	FALSE		11716283_at	PAPD7
11716284_s_at	GLO1	10.8	TRUE	10.83	TRUE	10.86	TRUE	10.59	TRUE		10.69	TRUE	10.77	TRUE	10.64	TRUE	10.59	TRUE		11.32	TRUE	11.12	TRUE	11.16	TRUE	11.09	TRUE	12		-0.3	-0.13	0.13	FALSE	FALSE	FALSE		11716284_s_at	GLO1
11716285_a_at	VAMP3	8.7	TRUE	8.94	TRUE	8.96	TRUE	8.64	TRUE		8.69	TRUE	8.47	TRUE	8.6	TRUE	8.28	TRUE		7.83	TRUE	7.82	TRUE	7.81	TRUE	7.68	TRUE	12		-0.56	-0.1	-0.12	FALSE	FALSE	FALSE		11716285_a_at	VAMP3
11716286_at	VAMP3	11.48	TRUE	11.41	TRUE	11.39	TRUE	11.06	TRUE		10.93	TRUE	10.93	TRUE	10.97	TRUE	10.78	TRUE		10.33	TRUE	10.36	TRUE	10.22	TRUE	10.19	TRUE	12		-0.26	-0.19	-0.06	FALSE	FALSE	FALSE		11716286_at	VAMP3
11716287_at	RABAC1	11.31	TRUE	11.22	TRUE	11.56	TRUE	11.66	TRUE		10.16	TRUE	9.96	TRUE	10.4	TRUE	10.57	TRUE		10.22	TRUE	10.37	TRUE	10.54	TRUE	10.58	TRUE	12		0.19	0.37	-0.11	FALSE	FALSE	FALSE		11716287_at	RABAC1
11716288_s_at	ESYT1	10.78	TRUE	10.71	TRUE	10.43	TRUE	10.46	TRUE		10.74	TRUE	10.75	TRUE	10.56	TRUE	10.92	TRUE		10.21	TRUE	10.21	TRUE	10.21	TRUE	10.04	TRUE	12		0.1	0.35	-0.17	FALSE	FALSE	FALSE		11716288_s_at	ESYT1
11716289_a_at	BLOC1S1	8.37	TRUE	8.4	TRUE	8.48	TRUE	8.24	TRUE		9.37	TRUE	9.3	TRUE	9.15	TRUE	9.15	TRUE		8.85	TRUE	8.79	TRUE	8.77	TRUE	8.82	TRUE	12		-0.27	0.07	0.11	FALSE	FALSE	FALSE		11716289_a_at	BLOC1S1
11716291_s_at	HNRNPA0	10.52	TRUE	10.56	TRUE	10.46	TRUE	10.19	TRUE		9.94	TRUE	9.93	TRUE	10	TRUE	9.61	TRUE		10.57	TRUE	10.35	TRUE	10.33	TRUE	10.18	TRUE	12		-0.31	-0.38	0.07	FALSE	FALSE	FALSE		11716291_s_at	HNRNPA0
11716292_a_at	G6PD	8.12	TRUE	8.02	TRUE	8.29	TRUE	8.55	TRUE		7.16	TRUE	7.32	TRUE	7.19	TRUE	7.5	TRUE		7.6	TRUE	7.6	TRUE	7.31	TRUE	7.58	TRUE	12		0.36	0.15	0.27	FALSE	FALSE	FALSE		11716292_a_at	G6PD
11716293_x_at	G6PD	7.96	TRUE	7.8	TRUE	8.05	TRUE	8.29	TRUE		7.02	TRUE	7.05	TRUE	6.88	TRUE	7.14	TRUE		7.35	TRUE	7.24	TRUE	7.18	TRUE	7.31	TRUE	12		0.4	0.23	0.24	FALSE	FALSE	FALSE		11716293_x_at	G6PD
11716294_a_at	CARS	9.18	TRUE	9.09	TRUE	9.39	TRUE	9.96	TRUE		9.15	TRUE	9.06	TRUE	9.48	TRUE	9.79	TRUE		10	TRUE	9.74	TRUE	10.07	TRUE	9.59	TRUE	12		0.66	0.4	-0.22	FALSE	FALSE	FALSE		11716294_a_at	CARS
11716295_at	FLOT2	8.36	TRUE	8.22	TRUE	8.55	TRUE	8.39	TRUE		8.1	TRUE	8.24	TRUE	8.19	TRUE	8.16	TRUE		8.62	TRUE	8.85	TRUE	8.75	TRUE	8.57	TRUE	12		-0.02	-0.17	-0.41	FALSE	FALSE	FALSE		11716295_at	FLOT2
11716296_at	FLOT2	6.24	FALSE	6.21	FALSE	6.54	FALSE	6.38	FALSE		6.41	FALSE	6.29	FALSE	6.21	FALSE	6.09	FALSE		7	TRUE	6.92	TRUE	6.78	TRUE	6.57	FALSE	3		-0.13	0	-0.13	FALSE	FALSE	FALSE		11716296_at	FLOT2
11716297_a_at	CLPTM1	7	TRUE	7.16	TRUE	7.1	TRUE	7.69	TRUE		7.32	TRUE	7.38	TRUE	7.06	TRUE	6.51	FALSE		6.79	TRUE	6.87	TRUE	6.74	TRUE	6.72	TRUE	11		0.43	-0.61	-0.1	FALSE	FALSE	FALSE		11716297_a_at	CLPTM1
11716298_x_at	CLPTM1	8.27	TRUE	8.16	TRUE	8.28	TRUE	8.62	TRUE		8.03	TRUE	8.03	TRUE	7.99	TRUE	8.01	TRUE		7.82	TRUE	7.94	TRUE	7.61	TRUE	7.67	TRUE	12		0.45	0.02	-0.06	FALSE	FALSE	FALSE		11716298_x_at	CLPTM1
11716299_a_at	ITGAV	7.89	TRUE	8.21	TRUE	8.15	TRUE	8.62	TRUE		6.3	FALSE	6.39	FALSE	6.17	FALSE	6.61	FALSE		5.78	FALSE	5.74	FALSE	5.57	FALSE	5.04	FALSE	4		0.15	0.35	-0.49	FALSE	FALSE	FALSE		11716299_a_at	ITGAV
11716300_x_at	ITGAV	9.01	TRUE	9.45	TRUE	8.84	TRUE	9.6	TRUE		7.04	TRUE	7.47	TRUE	7.21	TRUE	7.83	TRUE		7.15	TRUE	7	TRUE	6.88	TRUE	6.41	FALSE	11		0.32	0.19	-0.32	FALSE	FALSE	FALSE		11716300_x_at	ITGAV
11716301_a_at	ITGAV	7.96	TRUE	8.35	TRUE	8.38	TRUE	9.18	TRUE		6.71	TRUE	6.63	FALSE	6.79	TRUE	6.93	TRUE		6.39	FALSE	6.55	FALSE	6.35	FALSE	6.35	FALSE	7		0.41	0.22	-0.16	FALSE	FALSE	FALSE		11716301_a_at	ITGAV
11716302_s_at	ACSL1	9.82	TRUE	10.01	TRUE	9.62	TRUE	9.5	TRUE		10.73	TRUE	10.89	TRUE	10.86	TRUE	11.02	TRUE		8.47	TRUE	8.29	TRUE	8.38	TRUE	9.15	TRUE	12		-0.31	0	0.95	FALSE	FALSE	FALSE		11716302_s_at	ACSL1
11716303_s_at	SRSF6	10.51	TRUE	10.58	TRUE	10.49	TRUE	10.48	TRUE		10.62	TRUE	10.72	TRUE	10.85	TRUE	10.67	TRUE		11.22	TRUE	11.21	TRUE	11.2	TRUE	10.59	TRUE	12		-0.08	-0.28	-0.6	FALSE	FALSE	FALSE		11716303_s_at	SRSF6
11716304_a_at	ABHD14B	6.54	FALSE	6.6	FALSE	6.48	FALSE	6.24	FALSE		7	TRUE	6.86	TRUE	7.07	TRUE	6.79	TRUE		8.26	TRUE	8.3	TRUE	7.97	TRUE	8.24	TRUE	8		-0.3	-0.14	0.23	FALSE	FALSE	FALSE		11716304_a_at	ABHD14B
11716305_at	ATXN10	7.83	TRUE	7.73	TRUE	7.81	TRUE	7.42	TRUE		7.7	TRUE	7.72	TRUE	7.5	TRUE	6.89	TRUE		7.33	TRUE	7.35	TRUE	7.09	TRUE	7.05	TRUE	12		-0.29	-0.63	-0.06	FALSE	FALSE	FALSE		11716305_at	ATXN10
11716306_a_at	ATXN10	11.19	TRUE	11.15	TRUE	11.34	TRUE	11.25	TRUE		11.47	TRUE	11.45	TRUE	11.41	TRUE	11.23	TRUE		11.03	TRUE	11.05	TRUE	11	TRUE	10.89	TRUE	12		-0.05	-0.16	-0.13	FALSE	FALSE	FALSE		11716306_a_at	ATXN10
11716307_at	UQCR11	7.44	TRUE	7.54	TRUE	7.69	TRUE	7.94	TRUE		8.05	TRUE	7.79	TRUE	7.64	TRUE	7.08	TRUE		7.31	TRUE	7.48	TRUE	7.31	TRUE	7.09	TRUE	12		0.15	-0.3	-0.39	FALSE	FALSE	FALSE		11716307_at	UQCR11
11716308_s_at	CYBRD1	10.06	TRUE	10.25	TRUE	10.75	TRUE	10.2	TRUE		6.4	FALSE	6.5	FALSE	6.56	FALSE	5.22	FALSE		8.31	TRUE	8.28	TRUE	8.37	TRUE	8.08	TRUE	8		-0.74	-1.44	-0.26	FALSE	DOWNREGULATED 2-FOLD	FALSE		11716308_s_at	CYBRD1
11716309_a_at	CYBRD1	8.05	TRUE	8.03	TRUE	8.79	TRUE	8.09	TRUE		3.86	FALSE	4.81	FALSE	5.02	FALSE	4.88	FALSE		6.3	FALSE	6.2	FALSE	6.03	FALSE	6.02	FALSE	4		-0.68	-1.09	0.09	FALSE	DOWNREGULATED 2-FOLD	FALSE		11716309_a_at	CYBRD1
11716310_a_at	CYBRD1	7.99	TRUE	8.12	TRUE	8.76	TRUE	8.61	TRUE		5.06	FALSE	5.5	FALSE	5.28	FALSE	4.44	FALSE		6.47	FALSE	6.44	FALSE	6.33	FALSE	6.44	FALSE	4		-0.28	-1.28	0.14	FALSE	DOWNREGULATED 2-FOLD	FALSE		11716310_a_at	CYBRD1
11716311_x_at	LSM3	11.33	TRUE	11.45	TRUE	10.9	TRUE	10.47	TRUE		10.54	TRUE	10.54	TRUE	10.26	TRUE	9.94	TRUE		10.42	TRUE	10.41	TRUE	10.52	TRUE	10.98	TRUE	12		-0.55	-0.32	0.47	FALSE	FALSE	FALSE		11716311_x_at	LSM3
11716312_at	MRPS21	8.46	TRUE	8.36	TRUE	8.45	TRUE	8.21	TRUE		9.56	TRUE	9.57	TRUE	9.63	TRUE	9.26	TRUE		8.94	TRUE	8.85	TRUE	8.7	TRUE	8.42	TRUE	12		-0.14	-0.38	-0.19	FALSE	FALSE	FALSE		11716312_at	MRPS21
11716313_x_at	MRPS21	9.6	TRUE	9.65	TRUE	9.57	TRUE	9.26	TRUE		10.42	TRUE	10.4	TRUE	10.35	TRUE	10.13	TRUE		10.63	TRUE	10.55	TRUE	10.53	TRUE	10.4	TRUE	12		-0.36	-0.2	-0.05	FALSE	FALSE	FALSE		11716313_x_at	MRPS21
11716315_at	MRPL15	10.14	TRUE	10.24	TRUE	10.01	TRUE	11.18	TRUE		11.45	TRUE	11.44	TRUE	11.31	TRUE	10.64	TRUE		10.27	TRUE	10.23	TRUE	10.21	TRUE	10.23	TRUE	12		1.07	-0.66	0.06	UPREGULATED 2-FOLD	FALSE	FALSE		11716315_at	MRPL15
11716316_x_at	CYTH2	6.89	TRUE	6.64	FALSE	6.38	FALSE	6.37	FALSE		6.24	FALSE	6.17	FALSE	6.33	FALSE	6.6	FALSE		6.89	TRUE	6.9	TRUE	6.76	TRUE	6.6	FALSE	4		0.24	0.34	-0.17	FALSE	FALSE	FALSE		11716316_x_at	CYTH2
11716317_at	CYTH2	8.69	TRUE	8.6	TRUE	8.89	TRUE	9.55	TRUE		7.89	TRUE	7.85	TRUE	7.91	TRUE	7.73	TRUE		8.23	TRUE	8.22	TRUE	8.21	TRUE	8.38	TRUE	12		0.75	-0.14	0.18	FALSE	FALSE	FALSE		11716317_at	CYTH2
11716318_x_at	MAP2K2	9.82	TRUE	9.69	TRUE	9.74	TRUE	9.77	TRUE		10.1	TRUE	10.12	TRUE	10.02	TRUE	9.47	TRUE		9.23	TRUE	9.34	TRUE	9.3	TRUE	9.44	TRUE	12		0.16	-0.57	0.03	FALSE	FALSE	FALSE		11716318_x_at	MAP2K2
11716319_at	IGBP1	10.11	TRUE	10.13	TRUE	10.54	TRUE	10.64	TRUE		9.76	TRUE	9.8	TRUE	10.1	TRUE	10.09	TRUE		11.12	TRUE	11.08	TRUE	11.08	TRUE	11.14	TRUE	12		0.08	-0.05	0.1	FALSE	FALSE	FALSE		11716319_at	IGBP1
11716320_x_at	RPS3A	13.5	TRUE	13.49	TRUE	13.46	TRUE	13.5	TRUE		13.42	TRUE	13.48	TRUE	13.35	TRUE	13.36	TRUE		13.72	TRUE	13.67	TRUE	13.72	TRUE	13.73	TRUE	12		0.05	-0.05	0.06	FALSE	FALSE	FALSE		11716320_x_at	RPS3A
11716321_a_at	CARKD	9.56	TRUE	9.58	TRUE	9.49	TRUE	9.65	TRUE		9.29	TRUE	9.23	TRUE	9.19	TRUE	9.31	TRUE		10.48	TRUE	10.35	TRUE	10.4	TRUE	10.17	TRUE	12		0.14	0.18	-0.1	FALSE	FALSE	FALSE		11716321_a_at	CARKD
11716322_s_at	PRKCDBP	9.86	TRUE	9.88	TRUE	10.18	TRUE	10.31	TRUE		9.35	TRUE	9.35	TRUE	8.97	TRUE	9.91	TRUE		9.36	TRUE	9.29	TRUE	9.4	TRUE	9.08	TRUE	12		0.11	0.94	-0.25	FALSE	FALSE	FALSE		11716322_s_at	PRKCDBP
11716323_at	ICMT	9.69	TRUE	9.54	TRUE	9.22	TRUE	8.87	TRUE		9.7	TRUE	9.7	TRUE	9.46	TRUE	9.4	TRUE		8.51	TRUE	8.7	TRUE	8.72	TRUE	8.51	TRUE	12		-0.2	-0.06	-0.4	FALSE	FALSE	FALSE		11716323_at	ICMT
11716324_a_at	ICMT	9.76	TRUE	9.76	TRUE	9.46	TRUE	8.99	TRUE		10.06	TRUE	10.05	TRUE	9.59	TRUE	9.23	TRUE		9.37	TRUE	9.38	TRUE	9.4	TRUE	9.44	TRUE	12		-0.47	-0.35	0.03	FALSE	FALSE	FALSE		11716324_a_at	ICMT
11716325_a_at	CLK1	8.07	TRUE	8.06	TRUE	8.39	TRUE	8.46	TRUE		7.85	TRUE	7.56	TRUE	7.61	TRUE	7.28	TRUE		7.16	TRUE	7.42	TRUE	7.24	TRUE	7.18	TRUE	12		0.08	-0.04	-0.32	FALSE	FALSE	FALSE		11716325_a_at	CLK1
11716329_s_at	GJA1	8.1	TRUE	8.04	TRUE	9.95	TRUE	10.45	TRUE		7.97	TRUE	8	TRUE	7.84	TRUE	8.83	TRUE		2.89	FALSE	3.2	FALSE	3.45	FALSE	3.09	FALSE	8		0.56	0.96	-0.67	FALSE	FALSE	FALSE		11716329_s_at	GJA1
11716330_a_at	DNAJB6	8.04	TRUE	7.98	TRUE	8.18	TRUE	7.85	TRUE		9.15	TRUE	8.98	TRUE	8.94	TRUE	9.04	TRUE		8.03	TRUE	7.89	TRUE	7.97	TRUE	7.25	TRUE	12		-0.27	0.27	-0.58	FALSE	FALSE	FALSE		11716330_a_at	DNAJB6
11716331_a_at	DNAJB6	9.41	TRUE	9.41	TRUE	9.21	TRUE	9.18	TRUE		10.27	TRUE	10.28	TRUE	10.21	TRUE	10.45	TRUE		9.32	TRUE	9.22	TRUE	8.92	TRUE	8.43	TRUE	12		-0.03	0.23	-0.39	FALSE	FALSE	FALSE		11716331_a_at	DNAJB6
11716332_a_at	RPL28	8.34	TRUE	8.24	TRUE	8.32	TRUE	8.37	TRUE		8.09	TRUE	7.98	TRUE	8.15	TRUE	8.1	TRUE		10.93	TRUE	10.91	TRUE	10.81	TRUE	10.65	TRUE	12		0.15	0.06	-0.14	FALSE	FALSE	FALSE		11716332_a_at	RPL28
11716333_x_at	RPL28	13.45	TRUE	13.42	TRUE	13.46	TRUE	13.42	TRUE		12.98	TRUE	12.98	TRUE	13	TRUE	12.97	TRUE		13.58	TRUE	13.56	TRUE	13.6	TRUE	13.6	TRUE	12		-0.01	-0.03	0.02	FALSE	FALSE	FALSE		11716333_x_at	RPL28
11716334_a_at	RBX1	11.23	TRUE	11.29	TRUE	11.02	TRUE	10.78	TRUE		10.95	TRUE	11.11	TRUE	10.86	TRUE	10.94	TRUE		10.68	TRUE	10.49	TRUE	10.18	TRUE	10.35	TRUE	12		-0.3	-0.08	0.36	FALSE	FALSE	FALSE		11716334_a_at	RBX1
11716335_x_at	RBX1	11.21	TRUE	11.29	TRUE	11.1	TRUE	10.74	TRUE		11.11	TRUE	11.11	TRUE	10.86	TRUE	10.87	TRUE		10.54	TRUE	10.4	TRUE	10.39	TRUE	10.4	TRUE	12		-0.44	0.01	0.15	FALSE	FALSE	FALSE		11716335_x_at	RBX1
11716336_a_at	PRCC	7.48	TRUE	7.24	TRUE	7.28	TRUE	7.47	TRUE		7.82	TRUE	7.92	TRUE	7.71	TRUE	7.51	TRUE		7.87	TRUE	7.92	TRUE	7.95	TRUE	7.78	TRUE	12		0.43	-0.3	-0.22	FALSE	FALSE	FALSE		11716336_a_at	PRCC
11716337_s_at	INSIG1	11.42	TRUE	11.53	TRUE	11.38	TRUE	10.85	TRUE		12.65	TRUE	12.96	TRUE	12.73	TRUE	13.51	TRUE		10.12	TRUE	9.72	TRUE	9.6	TRUE	10.8	TRUE	12		-0.64	0.47	1.6	FALSE	FALSE	UPREGULATED 2-FOLD		11716337_s_at	INSIG1
11716338_a_at	INSIG1	9.88	TRUE	9.75	TRUE	9.94	TRUE	9.47	TRUE		12.27	TRUE	12.47	TRUE	12.36	TRUE	13.24	TRUE		8.97	TRUE	8.84	TRUE	8.76	TRUE	10.03	TRUE	12		-0.34	0.68	1.4	FALSE	FALSE	UPREGULATED 2-FOLD		11716338_a_at	INSIG1
11716339_a_at	INSIG1	9.65	TRUE	9.65	TRUE	9.76	TRUE	9.15	TRUE		11.75	TRUE	11.9	TRUE	11.73	TRUE	12.79	TRUE		8.39	TRUE	8.37	TRUE	8.28	TRUE	9.2	TRUE	12		-0.61	0.91	0.94	FALSE	FALSE	FALSE		11716339_a_at	INSIG1
11716340_a_at	NDUFS4	10.74	TRUE	10.75	TRUE	10.99	TRUE	10.63	TRUE		10.39	TRUE	10.41	TRUE	10.37	TRUE	10.28	TRUE		11.4	TRUE	11.39	TRUE	11.38	TRUE	11.63	TRUE	12		-0.37	-0.11	0.26	FALSE	FALSE	FALSE		11716340_a_at	NDUFS4
11716341_s_at	EFNA1	5.62	FALSE	5.84	FALSE	6.29	FALSE	6.14	FALSE		7.41	TRUE	7.4	TRUE	7.6	TRUE	7.9	TRUE		9.14	TRUE	9.2	TRUE	9.21	TRUE	8.43	TRUE	8		-0.37	0.31	-0.84	FALSE	FALSE	FALSE		11716341_s_at	EFNA1
11716342_s_at	LOC101060373 /// LOC102723728 /// NOMO1 /// NOMO2 /// NOMO3	11.32	TRUE	11.14	TRUE	11.24	TRUE	11.64	TRUE		10.61	TRUE	10.67	TRUE	10.75	TRUE	10.85	TRUE		11.39	TRUE	11.33	TRUE	11.3	TRUE	11.3	TRUE	12		0.58	0.04	0.06	FALSE	FALSE	FALSE		11716342_s_at	LOC101060373 /// LOC102723728 /// NOMO1 /// NOMO2 /// NOMO3
11716343_a_at	JUP	7.39	TRUE	7.44	TRUE	7.15	TRUE	6.9	TRUE		6.18	FALSE	6.34	FALSE	6.53	FALSE	6.78	TRUE		7.11	TRUE	7.09	TRUE	6.79	TRUE	6.98	TRUE	9		-0.3	0.09	0.21	FALSE	FALSE	FALSE		11716343_a_at	JUP
11716344_a_at	ZCCHC3	8.15	TRUE	8.06	TRUE	8.33	TRUE	8.57	TRUE		7.77	TRUE	7.85	TRUE	7.74	TRUE	7.72	TRUE		8.99	TRUE	8.86	TRUE	8.76	TRUE	8.66	TRUE	12		0.33	-0.1	0.03	FALSE	FALSE	FALSE		11716344_a_at	ZCCHC3
11716345_a_at	BACE2	8.54	TRUE	8.38	TRUE	8.54	TRUE	8.73	TRUE		10.87	TRUE	10.87	TRUE	10.91	TRUE	10.47	TRUE		7.98	TRUE	8.16	TRUE	8.24	TRUE	8.42	TRUE	12		0.35	-0.44	0	FALSE	FALSE	FALSE		11716345_a_at	BACE2
11716346_at	EFCAB14	8.63	TRUE	8.32	TRUE	8.51	TRUE	8.43	TRUE		8.27	TRUE	8.22	TRUE	8.24	TRUE	8.24	TRUE		7.04	TRUE	7.28	TRUE	7.26	TRUE	7.24	TRUE	12		0.23	0.05	-0.26	FALSE	FALSE	FALSE		11716346_at	EFCAB14
11716347_a_at	EFCAB14	7.95	TRUE	8.06	TRUE	7.86	TRUE	7.9	TRUE		7.86	TRUE	7.73	TRUE	7.73	TRUE	7.81	TRUE		6.58	FALSE	6.64	FALSE	6.59	FALSE	6.62	FALSE	8		-0.07	0.21	-0.03	FALSE	FALSE	FALSE		11716347_a_at	EFCAB14
11716348_s_at	EFCAB14	8.47	TRUE	8.6	TRUE	8.49	TRUE	8.47	TRUE		8.42	TRUE	8.3	TRUE	8.28	TRUE	8.49	TRUE		7.57	TRUE	7.33	TRUE	7.38	TRUE	7.32	TRUE	12		-0.15	0.33	0.18	FALSE	FALSE	FALSE		11716348_s_at	EFCAB14
11716349_a_at	TMEM214	7.81	TRUE	7.74	TRUE	7.91	TRUE	8.37	TRUE		6.6	FALSE	6.63	FALSE	6.34	FALSE	6.75	TRUE		6.94	TRUE	6.98	TRUE	6.95	TRUE	7.43	TRUE	9		0.53	0.38	0.44	FALSE	FALSE	FALSE		11716349_a_at	TMEM214
11716350_a_at	HSPE1 /// HSPE1-MOB4	8.51	TRUE	8.5	TRUE	8.65	TRUE	8.43	TRUE		9	TRUE	8.87	TRUE	8.58	TRUE	8.49	TRUE		8.55	TRUE	8.69	TRUE	8.67	TRUE	8.97	TRUE	12		-0.21	0.04	0.16	FALSE	FALSE	FALSE		11716350_a_at	HSPE1 /// HSPE1-MOB4
11716351_s_at	HSPE1 /// HSPE1-MOB4	11.02	TRUE	11.16	TRUE	10.81	TRUE	10.47	TRUE		12.01	TRUE	12.11	TRUE	11.83	TRUE	11.69	TRUE		11.11	TRUE	11.03	TRUE	11.02	TRUE	10.94	TRUE	12		-0.48	-0.24	0	FALSE	FALSE	FALSE		11716351_s_at	HSPE1 /// HSPE1-MOB4
11716352_a_at	TOMM34	9.39	TRUE	9.41	TRUE	9.21	TRUE	9.62	TRUE		10.46	TRUE	10.44	TRUE	10.1	TRUE	10.56	TRUE		9.98	TRUE	10.04	TRUE	10.15	TRUE	10.13	TRUE	12		0.39	0.48	-0.08	FALSE	FALSE	FALSE		11716352_a_at	TOMM34
11716353_x_at	STARD3	8.47	TRUE	8.22	TRUE	8.38	TRUE	8.85	TRUE		8.2	TRUE	8.2	TRUE	8.31	TRUE	8.33	TRUE		8.43	TRUE	8.51	TRUE	8.43	TRUE	8.37	TRUE	12		0.72	0.02	-0.14	FALSE	FALSE	FALSE		11716353_x_at	STARD3
11716354_a_at	NDUFA11	12.12	TRUE	12.06	TRUE	12.06	TRUE	11.93	TRUE		11.97	TRUE	11.94	TRUE	11.88	TRUE	11.59	TRUE		11.94	TRUE	12.02	TRUE	12.16	TRUE	11.93	TRUE	12		-0.07	-0.26	-0.31	FALSE	FALSE	FALSE		11716354_a_at	NDUFA11
11716355_s_at	NDUFA11	11.66	TRUE	11.56	TRUE	11.47	TRUE	11.37	TRUE		11.43	TRUE	11.34	TRUE	11.33	TRUE	11.07	TRUE		11.39	TRUE	11.46	TRUE	11.42	TRUE	11.21	TRUE	12		-1.77636e-15	-0.17	-0.28	FALSE	FALSE	FALSE		11716355_s_at	NDUFA11
11716356_at	TMEM167A	10.87	TRUE	10.92	TRUE	10.85	TRUE	11.2	TRUE		10.11	TRUE	10.06	TRUE	10.23	TRUE	10.21	TRUE		9.78	TRUE	9.69	TRUE	9.7	TRUE	9.53	TRUE	12		0.3	0.03	-0.08	FALSE	FALSE	FALSE		11716356_at	TMEM167A
11716358_s_at	PRC1	11.42	TRUE	11.5	TRUE	11.31	TRUE	9.5	TRUE		11.2	TRUE	11.23	TRUE	10.75	TRUE	10.08	TRUE		11.14	TRUE	11.15	TRUE	11.23	TRUE	11.27	TRUE	12		-1.89	-0.7	0.03	DOWNREGULATED 2-FOLD	FALSE	FALSE		11716358_s_at	PRC1
11716359_a_at	FAM96A	9.86	TRUE	10.09	TRUE	9.7	TRUE	9.6	TRUE		10.36	TRUE	10.32	TRUE	10.1	TRUE	9.9	TRUE		9.76	TRUE	9.58	TRUE	9.63	TRUE	9.46	TRUE	12		-0.33	-0.16	0.01	FALSE	FALSE	FALSE		11716359_a_at	FAM96A
11716360_a_at	CNIH1	11.12	TRUE	11.24	TRUE	11.03	TRUE	11.19	TRUE		11.22	TRUE	11.24	TRUE	11.09	TRUE	11.36	TRUE		11.37	TRUE	11.29	TRUE	11.43	TRUE	11.53	TRUE	12		0.04	0.25	0.18	FALSE	FALSE	FALSE		11716360_a_at	CNIH1
11716361_a_at	FAF1	9.13	TRUE	9.01	TRUE	8.96	TRUE	8.57	TRUE		9.01	TRUE	8.98	TRUE	8.78	TRUE	8.83	TRUE		9.48	TRUE	9.44	TRUE	9.54	TRUE	9.97	TRUE	12		-0.27	0.08	0.47	FALSE	FALSE	FALSE		11716361_a_at	FAF1
11716362_a_at	FAF1	7.09	TRUE	7.19	TRUE	7.44	TRUE	7.04	TRUE		7.69	TRUE	7.48	TRUE	7.37	TRUE	7.22	TRUE		7.89	TRUE	7.79	TRUE	8.13	TRUE	8.27	TRUE	12		-0.5	0.06	0.24	FALSE	FALSE	FALSE		11716362_a_at	FAF1
11716363_x_at	FAF1	7.1	TRUE	7.19	TRUE	7.43	TRUE	7.24	TRUE		7.69	TRUE	7.5	TRUE	7.42	TRUE	7.56	TRUE		7.88	TRUE	7.78	TRUE	7.91	TRUE	8.28	TRUE	12		-0.28	0.33	0.47	FALSE	FALSE	FALSE		11716363_x_at	FAF1
11716364_s_at	ASNS	9.64	TRUE	9.85	TRUE	9.21	TRUE	9.8	TRUE		11.13	TRUE	10.77	TRUE	11.47	TRUE	11.48	TRUE		10.44	TRUE	10.06	TRUE	10.56	TRUE	10.63	TRUE	12		0.38	0.37	0.45	FALSE	FALSE	FALSE		11716364_s_at	ASNS
11716365_x_at	ASNS	10.46	TRUE	10.6	TRUE	10.03	TRUE	10.69	TRUE		11.7	TRUE	11.47	TRUE	12.14	TRUE	12.12	TRUE		11.18	TRUE	10.87	TRUE	11.31	TRUE	11.32	TRUE	12		0.52	0.21	0.32	FALSE	FALSE	FALSE		11716365_x_at	ASNS
11716367_s_at	PRR13	10.77	TRUE	10.91	TRUE	10.84	TRUE	10.72	TRUE		11.69	TRUE	11.73	TRUE	11.58	TRUE	11.49	TRUE		10.93	TRUE	10.92	TRUE	10.99	TRUE	11.11	TRUE	12		-0.26	-0.13	0.13	FALSE	FALSE	FALSE		11716367_s_at	PRR13
11716368_x_at	PRR13	11.6	TRUE	11.73	TRUE	11.64	TRUE	11.52	TRUE		12.29	TRUE	12.4	TRUE	12.19	TRUE	12.16	TRUE		11.55	TRUE	11.46	TRUE	11.45	TRUE	11.64	TRUE	12		-0.25	-0.14	0.28	FALSE	FALSE	FALSE		11716368_x_at	PRR13
11716369_x_at	SUMO2	12.45	TRUE	12.67	TRUE	12.47	TRUE	12.32	TRUE		12.28	TRUE	12.46	TRUE	12.2	TRUE	12.29	TRUE		12.6	TRUE	12.54	TRUE	12.53	TRUE	12.63	TRUE	12		-0.37	-0.09	0.16	FALSE	FALSE	FALSE		11716369_x_at	SUMO2
11716370_x_at	FAM89B	8.9	TRUE	8.78	TRUE	9.01	TRUE	9.7	TRUE		8.38	TRUE	8.44	TRUE	8.39	TRUE	8.92	TRUE		8.9	TRUE	9.03	TRUE	8.99	TRUE	8.91	TRUE	12		0.81	0.47	-0.21	FALSE	FALSE	FALSE		11716370_x_at	FAM89B
11716371_a_at	VPS26B	7.01	TRUE	7.05	TRUE	7.5	TRUE	7.64	TRUE		7.23	TRUE	7.21	TRUE	7.08	TRUE	6.97	TRUE		7.94	TRUE	7.9	TRUE	7.96	TRUE	7.96	TRUE	12		0.1	-0.09	0.04	FALSE	FALSE	FALSE		11716371_a_at	VPS26B
11716372_at	VPS26B	7.73	TRUE	7.66	TRUE	7.93	TRUE	7.8	TRUE		7.7	TRUE	7.61	TRUE	7.47	TRUE	7.33	TRUE		8.8	TRUE	8.68	TRUE	8.38	TRUE	8.52	TRUE	12		-0.06	-0.05	0.26	FALSE	FALSE	FALSE		11716372_at	VPS26B
11716373_a_at	PTK2	7.57	TRUE	7.45	TRUE	7.51	TRUE	7.71	TRUE		8.28	TRUE	8.37	TRUE	8.38	TRUE	8.48	TRUE		7.95	TRUE	8.03	TRUE	8.09	TRUE	8.31	TRUE	12		0.32	0.01	0.14	FALSE	FALSE	FALSE		11716373_a_at	PTK2
11716374_s_at	PTK2	9.28	TRUE	9.33	TRUE	9.32	TRUE	9.44	TRUE		10.04	TRUE	10.14	TRUE	10.12	TRUE	10.28	TRUE		10	TRUE	9.78	TRUE	9.92	TRUE	10.08	TRUE	12		0.07	0.06	0.38	FALSE	FALSE	FALSE		11716374_s_at	PTK2
11716375_s_at	PRKCZ	5.66	FALSE	5.16	FALSE	5.23	FALSE	5.2	FALSE		8.7	TRUE	8.7	TRUE	8.73	TRUE	8.53	TRUE		8.11	TRUE	8.28	TRUE	8.31	TRUE	7.96	TRUE	8		0.47	-0.2	-0.52	FALSE	FALSE	FALSE		11716375_s_at	PRKCZ
11716376_at	SERPINA5	5.2	FALSE	4.38	FALSE	4.67	FALSE	4.77	FALSE		5.76	FALSE	5.88	FALSE	6.4	FALSE	9.38	TRUE		9.51	TRUE	9.44	TRUE	9.03	TRUE	9.42	TRUE	5		0.92	2.86	0.46	FALSE	UPREGULATED 2-FOLD	FALSE		11716376_at	SERPINA5
11716377_s_at	GRN	10.93	TRUE	10.73	TRUE	10.93	TRUE	10.73	TRUE		9.72	TRUE	9.68	TRUE	10.03	TRUE	9.79	TRUE		9.92	TRUE	10.06	TRUE	10.11	TRUE	9.5	TRUE	12		0	-0.2	-0.75	FALSE	FALSE	FALSE		11716377_s_at	GRN
11716378_a_at	TOMM20	8.03	TRUE	8.24	TRUE	8.44	TRUE	8.41	TRUE		9.56	TRUE	9.3	TRUE	9.44	TRUE	8.98	TRUE		10.38	TRUE	10.36	TRUE	10.37	TRUE	10.26	TRUE	12		-0.24	-0.2	-0.09	FALSE	FALSE	FALSE		11716378_a_at	TOMM20
11716379_s_at	TOMM20	10.58	TRUE	10.65	TRUE	10.66	TRUE	10.57	TRUE		11.38	TRUE	11.36	TRUE	11.36	TRUE	11.15	TRUE		12.23	TRUE	12.06	TRUE	12.26	TRUE	12.15	TRUE	12		-0.16	-0.19	0.06	FALSE	FALSE	FALSE		11716379_s_at	TOMM20
11716380_a_at	MPC2	8.64	TRUE	8.61	TRUE	8.35	TRUE	8.99	TRUE		9.6	TRUE	9.46	TRUE	9.39	TRUE	9.55	TRUE		8.71	TRUE	8.69	TRUE	8.74	TRUE	9.05	TRUE	12		0.67	0.3	0.33	FALSE	FALSE	FALSE		11716380_a_at	MPC2
11716381_x_at	MPC2	8.53	TRUE	8.52	TRUE	8.24	TRUE	8.96	TRUE		9.58	TRUE	9.53	TRUE	9.44	TRUE	9.58	TRUE		8.76	TRUE	8.68	TRUE	8.63	TRUE	9.02	TRUE	12		0.73	0.19	0.47	FALSE	FALSE	FALSE		11716381_x_at	MPC2
11716382_a_at	CCT3	10.76	TRUE	10.8	TRUE	10.68	TRUE	10.61	TRUE		11.82	TRUE	11.94	TRUE	11.59	TRUE	11.41	TRUE		11.84	TRUE	11.72	TRUE	11.84	TRUE	11.44	TRUE	12		-0.11	-0.3	-0.28	FALSE	FALSE	FALSE		11716382_a_at	CCT3
11716383_x_at	CCT3	10.47	TRUE	10.4	TRUE	10.35	TRUE	10.3	TRUE		11.58	TRUE	11.56	TRUE	11.35	TRUE	11.15	TRUE		11.49	TRUE	11.4	TRUE	11.55	TRUE	11.13	TRUE	12		0.02	-0.18	-0.33	FALSE	FALSE	FALSE		11716383_x_at	CCT3
11716384_at	CCL2	11.02	TRUE	11.07	TRUE	11.68	TRUE	9.49	TRUE		4.36	FALSE	4.78	FALSE	4.71	FALSE	6.07	FALSE		4.25	FALSE	3.91	FALSE	3.73	FALSE	4.03	FALSE	4		-2.24	0.94	0.64	DOWNREGULATED 2-FOLD	FALSE	FALSE		11716384_at	CCL2
11716385_at	TGFB1	9.53	TRUE	9.18	TRUE	9.35	TRUE	9.01	TRUE		7.36	TRUE	7.31	TRUE	7.26	TRUE	7.47	TRUE		7.51	TRUE	7.54	TRUE	7.79	TRUE	7.71	TRUE	12		0.01	0.26	-0.11	FALSE	FALSE	FALSE		11716385_at	TGFB1
11716386_a_at	RAB11FIP5	8.23	TRUE	8.3	TRUE	8.45	TRUE	8.5	TRUE		6.31	FALSE	6.51	FALSE	6.34	FALSE	6.49	FALSE		6.62	FALSE	6.67	TRUE	6.63	FALSE	6.83	TRUE	6		-0.02	-0.05	0.15	FALSE	FALSE	FALSE		11716386_a_at	RAB11FIP5
11716387_s_at	BAZ1B	9.54	TRUE	9.45	TRUE	9.02	TRUE	8.93	TRUE		8.78	TRUE	8.84	TRUE	8.47	TRUE	8.19	TRUE		8.86	TRUE	8.9	TRUE	8.92	TRUE	8.76	TRUE	12		0	-0.34	-0.2	FALSE	FALSE	FALSE		11716387_s_at	BAZ1B
11716388_a_at	BAZ1B	9.37	TRUE	9.26	TRUE	8.83	TRUE	9.16	TRUE		8.39	TRUE	8.55	TRUE	8.16	TRUE	7.75	TRUE		8.6	TRUE	8.57	TRUE	8.35	TRUE	8.47	TRUE	12		0.44	-0.57	0.15	FALSE	FALSE	FALSE		11716388_a_at	BAZ1B
11716389_a_at	BAZ1B	10.68	TRUE	10.55	TRUE	10.34	TRUE	10.32	TRUE		9.95	TRUE	9.89	TRUE	9.73	TRUE	9.39	TRUE		10.06	TRUE	10.12	TRUE	10.14	TRUE	10.03	TRUE	12		0.11	-0.28	-0.17	FALSE	FALSE	FALSE		11716389_a_at	BAZ1B
11716390_a_at	BACE1	6.87	TRUE	6.84	TRUE	6.2	FALSE	5.42	FALSE		4.89	FALSE	5.07	FALSE	5.36	FALSE	6.45	FALSE		9.01	TRUE	9.06	TRUE	8.81	TRUE	8.23	TRUE	6		-0.75	0.91	-0.63	FALSE	FALSE	FALSE		11716390_a_at	BACE1
11716391_a_at	BACE1	6.59	FALSE	6.4	FALSE	6.27	FALSE	5.7	FALSE		5.02	FALSE	5.69	FALSE	5.21	FALSE	5.93	FALSE		7.84	TRUE	7.7	TRUE	8.07	TRUE	7.78	TRUE	4		-0.38	0.05	-0.15	FALSE	FALSE	FALSE		11716391_a_at	BACE1
11716392_s_at	ADH5	8.95	TRUE	9.1	TRUE	8.86	TRUE	8.1	TRUE		8.49	TRUE	8.47	TRUE	8.53	TRUE	8.16	TRUE		9.47	TRUE	9.33	TRUE	9.37	TRUE	8.98	TRUE	12		-0.91	-0.35	-0.25	FALSE	FALSE	FALSE		11716392_s_at	ADH5
11716393_x_at	ADH5 /// ADH5P4	9.07	TRUE	9.14	TRUE	9.05	TRUE	8.26	TRUE		8.49	TRUE	8.47	TRUE	8.66	TRUE	8.12	TRUE		9.64	TRUE	9.46	TRUE	9.49	TRUE	9.1	TRUE	12		-0.86	-0.52	-0.21	FALSE	FALSE	FALSE		11716393_x_at	ADH5 /// ADH5P4
11716394_x_at	ADH5	10.22	TRUE	10.13	TRUE	10.38	TRUE	9.85	TRUE		10.01	TRUE	9.99	TRUE	9.94	TRUE	9.78	TRUE		10.9	TRUE	10.77	TRUE	10.77	TRUE	10.74	TRUE	12		-0.44	-0.14	0.1	FALSE	FALSE	FALSE		11716394_x_at	ADH5
11716395_a_at	ADGRG1	10.68	TRUE	10.56	TRUE	9.64	TRUE	10.92	TRUE		12.33	TRUE	12.3	TRUE	12.39	TRUE	12.33	TRUE		11.04	TRUE	11.07	TRUE	10.91	TRUE	10.83	TRUE	12		1.4	-0.03	-0.11	UPREGULATED 2-FOLD	FALSE	FALSE		11716395_a_at	ADGRG1
11716397_a_at	AKR7A2	9.85	TRUE	9.81	TRUE	9.95	TRUE	9.65	TRUE		9.94	TRUE	9.93	TRUE	9.81	TRUE	9.55	TRUE		10.07	TRUE	10.05	TRUE	10.1	TRUE	10.04	TRUE	12		-0.26	-0.25	-0.04	FALSE	FALSE	FALSE		11716397_a_at	AKR7A2
11716398_a_at	MRPL1	8.7	TRUE	8.68	TRUE	8.5	TRUE	8.17	TRUE		8.45	TRUE	8.39	TRUE	8	TRUE	7.24	TRUE		8.79	TRUE	8.74	TRUE	8.8	TRUE	8.32	TRUE	12		-0.31	-0.7	-0.43	FALSE	FALSE	FALSE		11716398_a_at	MRPL1
11716399_at	TP53INP2	7.9	TRUE	7.73	TRUE	7.77	TRUE	8.13	TRUE		8.99	TRUE	9.05	TRUE	9.24	TRUE	9.31	TRUE		6.8	TRUE	6.95	TRUE	6.93	TRUE	6.66	TRUE	12		0.53	0.01	-0.42	FALSE	FALSE	FALSE		11716399_at	TP53INP2
11716402_at	EIF4EBP2	6.84	TRUE	6.64	FALSE	6.96	TRUE	6.97	TRUE		7.64	TRUE	7.46	TRUE	7.17	TRUE	6.87	TRUE		6.75	TRUE	6.81	TRUE	6.93	TRUE	6.67	TRUE	11		0.21	-0.12	-0.32	FALSE	FALSE	FALSE		11716402_at	EIF4EBP2
11716404_s_at	EIF4EBP2	8.28	TRUE	8.17	TRUE	7.94	TRUE	7.95	TRUE		8.85	TRUE	8.71	TRUE	8.53	TRUE	8.28	TRUE		8.17	TRUE	8.28	TRUE	8.09	TRUE	7.95	TRUE	12		0.12	-0.11	-0.25	FALSE	FALSE	FALSE		11716404_s_at	EIF4EBP2
11716406_x_at	LGALS9	6.71	TRUE	6.91	TRUE	6.8	TRUE	6.76	TRUE		6.58	FALSE	6.7	TRUE	6.66	TRUE	6.76	TRUE		6.68	TRUE	6.68	TRUE	6.58	FALSE	6.44	FALSE	9		-0.24	-0.02	-0.14	FALSE	FALSE	FALSE		11716406_x_at	LGALS9
11716407_a_at	MET	7.2	TRUE	7.23	TRUE	6.89	TRUE	7.53	TRUE		7.26	TRUE	7.31	TRUE	7.07	TRUE	7.14	TRUE		7	TRUE	6.95	TRUE	6.94	TRUE	7.08	TRUE	12		0.61	0.02	0.19	FALSE	FALSE	FALSE		11716407_a_at	MET
11716408_a_at	MET	10.62	TRUE	10.71	TRUE	10.24	TRUE	11.04	TRUE		10.46	TRUE	10.43	TRUE	10.44	TRUE	10.53	TRUE		10.22	TRUE	10.08	TRUE	10	TRUE	10.41	TRUE	12		0.71	0.12	0.55	FALSE	FALSE	FALSE		11716408_a_at	MET
11716411_x_at	RPS4Y1	12.4	TRUE	12.29	TRUE	12.54	TRUE	12.6	TRUE		11.95	TRUE	11.97	TRUE	11.96	TRUE	11.73	TRUE		5.34	FALSE	5.48	FALSE	5.86	FALSE	5.6	FALSE	8		0.17	-0.25	-0.4	FALSE	FALSE	FALSE		11716411_x_at	RPS4Y1
11716412_s_at	ALDH18A1	9.9	TRUE	9.93	TRUE	9.63	TRUE	9.88	TRUE		9.78	TRUE	9.8	TRUE	9.67	TRUE	9.87	TRUE		10.59	TRUE	10.6	TRUE	10.52	TRUE	10.7	TRUE	12		0.22	0.18	0.17	FALSE	FALSE	FALSE		11716412_s_at	ALDH18A1
11716413_x_at	MT1E	6.89	TRUE	6.55	FALSE	6.88	TRUE	6.7	TRUE		6.2	FALSE	6.55	FALSE	6.22	FALSE	6.37	FALSE		6.23	FALSE	6.12	FALSE	6.08	FALSE	6.16	FALSE	3		0.16	-0.2	0.19	FALSE	FALSE	FALSE		11716413_x_at	MT1E
11716414_a_at	NDUFB8	9.67	TRUE	9.84	TRUE	9.52	TRUE	9.73	TRUE		10.69	TRUE	10.86	TRUE	10.61	TRUE	10.78	TRUE		11.07	TRUE	10.72	TRUE	10.76	TRUE	10.92	TRUE	12		0.04	0	0.51	FALSE	FALSE	FALSE		11716414_a_at	NDUFB8
11716415_s_at	NDUFB8	10.85	TRUE	10.77	TRUE	10.95	TRUE	10.82	TRUE		11.76	TRUE	11.7	TRUE	11.74	TRUE	11.62	TRUE		11.92	TRUE	11.89	TRUE	11.95	TRUE	11.99	TRUE	12		-0.05	-0.06	0.07	FALSE	FALSE	FALSE		11716415_s_at	NDUFB8
11716417_a_at	UNG	9.18	TRUE	9.3	TRUE	8.89	TRUE	8.08	TRUE		9.42	TRUE	9.5	TRUE	9.07	TRUE	8.03	TRUE		10.41	TRUE	10.36	TRUE	10.2	TRUE	10.06	TRUE	12		-0.93	-1.12	-0.09	FALSE	DOWNREGULATED 2-FOLD	FALSE		11716417_a_at	UNG
11716418_a_at	SPTBN1	8.66	TRUE	8.54	TRUE	8.61	TRUE	8.93	TRUE		8.85	TRUE	8.93	TRUE	8.93	TRUE	8.65	TRUE		8.49	TRUE	8.32	TRUE	8.35	TRUE	8.15	TRUE	12		0.44	-0.36	-0.03	FALSE	FALSE	FALSE		11716418_a_at	SPTBN1
11716420_s_at	SPTBN1	12.21	TRUE	12.2	TRUE	12.29	TRUE	12.51	TRUE		12.39	TRUE	12.34	TRUE	12.55	TRUE	12.34	TRUE		12.03	TRUE	12.01	TRUE	12.12	TRUE	11.88	TRUE	12		0.23	-0.16	-0.22	FALSE	FALSE	FALSE		11716420_s_at	SPTBN1
11716421_at	SPTBN1	8.02	TRUE	7.84	TRUE	7.9	TRUE	8.35	TRUE		8.23	TRUE	8.23	TRUE	8.14	TRUE	7.97	TRUE		7.63	TRUE	7.6	TRUE	7.71	TRUE	7.38	TRUE	12		0.63	-0.17	-0.3	FALSE	FALSE	FALSE		11716421_at	SPTBN1
11716422_x_at	SPTBN1	8.02	TRUE	7.85	TRUE	7.91	TRUE	8.44	TRUE		8.38	TRUE	8.39	TRUE	8.19	TRUE	7.95	TRUE		7.65	TRUE	7.6	TRUE	7.72	TRUE	7.43	TRUE	12		0.7	-0.25	-0.24	FALSE	FALSE	FALSE		11716422_x_at	SPTBN1
11716424_a_at	PCDHGA1 /// PCDHGA10 /// PCDHGA11 /// PCDHGA12 /// PCDHGA2 /// PCDHGA3 /// PCDHGA4 /// PCDHGA5 /// PCDHGA6 /// PCDHGA7 /// PCDHGA8 /// PCDHGA9 /// PCDHGB1 /// PCDHGB2 /// PCDHGB3 /// PCDHGB4 /// PCDHGB5 /// PCDHGB6 /// PCDHGB7 /// PCDHGC3 /// PCDHGC4 /// PCDHGC5	11.07	TRUE	11.19	TRUE	11.29	TRUE	11.3	TRUE		9.57	TRUE	9.69	TRUE	9.66	TRUE	10.03	TRUE		10.98	TRUE	10.75	TRUE	10.83	TRUE	10.09	TRUE	12		-0.11	0.25	-0.51	FALSE	FALSE	FALSE		11716424_a_at	PCDHGA1 /// PCDHGA10 /// PCDHGA11 /// PCDHGA12 /// PCDHGA2 /// PCDHGA3 /// PCDHGA4 /// PCDHGA5 /// PCDHGA6 /// PCDHGA7 /// PCDHGA8 /// PCDHGA9 /// PCDHGB1 /// PCDHGB2 /// PCDHGB3 /// PCDHGB4 /// PCDHGB5 /// PCDHGB6 /// PCDHGB7 /// PCDHGC3 /// PCDHGC4 /// PCDHGC5
11716425_s_at	PCDHGA1 /// PCDHGA10 /// PCDHGA11 /// PCDHGA12 /// PCDHGA2 /// PCDHGA3 /// PCDHGA4 /// PCDHGA5 /// PCDHGA6 /// PCDHGA7 /// PCDHGA8 /// PCDHGA9 /// PCDHGB1 /// PCDHGB2 /// PCDHGB3 /// PCDHGB4 /// PCDHGB5 /// PCDHGB6 /// PCDHGB7 /// PCDHGC3 /// PCDHGC4 /// PCDHGC5	7.4	TRUE	7.3	TRUE	7.5	TRUE	7.61	TRUE		6.89	TRUE	6.99	TRUE	7.07	TRUE	7.14	TRUE		7.02	TRUE	6.96	TRUE	6.96	TRUE	6.82	TRUE	12		0.21	-0.03	-0.08	FALSE	FALSE	FALSE		11716425_s_at	PCDHGA1 /// PCDHGA10 /// PCDHGA11 /// PCDHGA12 /// PCDHGA2 /// PCDHGA3 /// PCDHGA4 /// PCDHGA5 /// PCDHGA6 /// PCDHGA7 /// PCDHGA8 /// PCDHGA9 /// PCDHGB1 /// PCDHGB2 /// PCDHGB3 /// PCDHGB4 /// PCDHGB5 /// PCDHGB6 /// PCDHGB7 /// PCDHGC3 /// PCDHGC4 /// PCDHGC5
11716426_x_at	PCDHGA1 /// PCDHGA10 /// PCDHGA11 /// PCDHGA12 /// PCDHGA2 /// PCDHGA3 /// PCDHGA4 /// PCDHGA5 /// PCDHGA6 /// PCDHGA7 /// PCDHGA8 /// PCDHGA9 /// PCDHGB1 /// PCDHGB2 /// PCDHGB3 /// PCDHGB4 /// PCDHGB5 /// PCDHGB6 /// PCDHGB7 /// PCDHGC3 /// PCDHGC4 /// PCDHGC5	10.47	TRUE	10.46	TRUE	10.74	TRUE	10.71	TRUE		9.08	TRUE	9.09	TRUE	9.23	TRUE	9.43	TRUE		10.18	TRUE	10.07	TRUE	10.04	TRUE	9.5	TRUE	12		-0.02	0.19	-0.43	FALSE	FALSE	FALSE		11716426_x_at	PCDHGA1 /// PCDHGA10 /// PCDHGA11 /// PCDHGA12 /// PCDHGA2 /// PCDHGA3 /// PCDHGA4 /// PCDHGA5 /// PCDHGA6 /// PCDHGA7 /// PCDHGA8 /// PCDHGA9 /// PCDHGB1 /// PCDHGB2 /// PCDHGB3 /// PCDHGB4 /// PCDHGB5 /// PCDHGB6 /// PCDHGB7 /// PCDHGC3 /// PCDHGC4 /// PCDHGC5
11716428_a_at	PMF1	8.46	TRUE	8.35	TRUE	8.25	TRUE	8.26	TRUE		8.59	TRUE	8.6	TRUE	8.25	TRUE	8.09	TRUE		9.32	TRUE	9.24	TRUE	9.12	TRUE	9.31	TRUE	12		0.12	-0.17	0.27	FALSE	FALSE	FALSE		11716428_a_at	PMF1
11716429_a_at	USP39	9.43	TRUE	9.39	TRUE	9.41	TRUE	9.15	TRUE		9.46	TRUE	9.45	TRUE	9.27	TRUE	9.21	TRUE		9.32	TRUE	9.27	TRUE	9.22	TRUE	9.27	TRUE	12		-0.22	-0.05	0.1	FALSE	FALSE	FALSE		11716429_a_at	USP39
11716430_a_at	SLC39A13	8.75	TRUE	8.59	TRUE	8.74	TRUE	8.93	TRUE		7.92	TRUE	7.81	TRUE	7.77	TRUE	7.78	TRUE		7.53	TRUE	7.48	TRUE	7.5	TRUE	7.43	TRUE	12		0.35	0.12	-0.02	FALSE	FALSE	FALSE		11716430_a_at	SLC39A13
11716431_x_at	SLC39A13	9.07	TRUE	8.91	TRUE	9.08	TRUE	9.17	TRUE		8.21	TRUE	8.21	TRUE	8.34	TRUE	8.35	TRUE		7.96	TRUE	7.95	TRUE	7.8	TRUE	7.88	TRUE	12		0.25	0.01	0.09	FALSE	FALSE	FALSE		11716431_x_at	SLC39A13
11716432_a_at	MNAT1	7.57	TRUE	7.53	TRUE	7.81	TRUE	7.92	TRUE		8.53	TRUE	8.51	TRUE	8.41	TRUE	8.54	TRUE		8.56	TRUE	8.45	TRUE	8.47	TRUE	8.58	TRUE	12		0.15	0.15	0.22	FALSE	FALSE	FALSE		11716432_a_at	MNAT1
11716433_s_at	SCD5	6.6	FALSE	6.7	TRUE	7.57	TRUE	7.93	TRUE		4.03	FALSE	3.71	FALSE	3.84	FALSE	3.49	FALSE		7.7	TRUE	7.62	TRUE	7.66	TRUE	7.32	TRUE	7		0.26	-0.03	-0.26	FALSE	FALSE	FALSE		11716433_s_at	SCD5
11716435_a_at	RAPGEF1	8.01	TRUE	8.14	TRUE	7.78	TRUE	8.4	TRUE		7.68	TRUE	7.71	TRUE	7.61	TRUE	7.22	TRUE		7.4	TRUE	7.31	TRUE	7.14	TRUE	7.3	TRUE	12		0.49	-0.42	0.25	FALSE	FALSE	FALSE		11716435_a_at	RAPGEF1
11716436_s_at	RAD21	9.38	TRUE	9.5	TRUE	9.42	TRUE	9.19	TRUE		10.41	TRUE	10.44	TRUE	10.34	TRUE	10.08	TRUE		10.3	TRUE	10.11	TRUE	10.22	TRUE	10.33	TRUE	12		-0.35	-0.29	0.3	FALSE	FALSE	FALSE		11716436_s_at	RAD21
11716437_a_at	RAD21	8.08	TRUE	8.3	TRUE	8.19	TRUE	8	TRUE		9.15	TRUE	9.18	TRUE	9.15	TRUE	8.93	TRUE		9	TRUE	8.63	TRUE	8.7	TRUE	8.94	TRUE	12		-0.41	-0.25	0.61	FALSE	FALSE	FALSE		11716437_a_at	RAD21
11716438_at	RAD21	8.93	TRUE	9.08	TRUE	9.12	TRUE	8.85	TRUE		10.03	TRUE	10.1	TRUE	10.08	TRUE	9.78	TRUE		9.75	TRUE	9.56	TRUE	9.64	TRUE	9.81	TRUE	12		-0.42	-0.37	0.36	FALSE	FALSE	FALSE		11716438_at	RAD21
11716439_s_at	TAF7	10.97	TRUE	11.07	TRUE	11.08	TRUE	11.25	TRUE		9.47	TRUE	9.48	TRUE	9.79	TRUE	9.87	TRUE		11.45	TRUE	11.45	TRUE	11.46	TRUE	11.55	TRUE	12		0.07	0.07	0.09	FALSE	FALSE	FALSE		11716439_s_at	TAF7
11716440_s_at	USO1	10.21	TRUE	10.2	TRUE	10.27	TRUE	10.63	TRUE		9.65	TRUE	9.64	TRUE	9.63	TRUE	9.95	TRUE		10.46	TRUE	10.24	TRUE	10.4	TRUE	10.75	TRUE	12		0.37	0.33	0.57	FALSE	FALSE	FALSE		11716440_s_at	USO1
11716441_at	USO1	9	TRUE	8.98	TRUE	9	TRUE	9.45	TRUE		8.63	TRUE	8.52	TRUE	8.65	TRUE	8.85	TRUE		9.26	TRUE	9.07	TRUE	9.02	TRUE	9.67	TRUE	12		0.47	0.31	0.84	FALSE	FALSE	FALSE		11716441_at	USO1
11716442_a_at	POLR2L	12.03	TRUE	11.94	TRUE	12.12	TRUE	11.59	TRUE		12.3	TRUE	12.29	TRUE	12.21	TRUE	11.92	TRUE		11.27	TRUE	11.37	TRUE	11.01	TRUE	10.93	TRUE	12		-0.44	-0.28	-0.18	FALSE	FALSE	FALSE		11716442_a_at	POLR2L
11716443_at	RNF181	10.32	TRUE	10.24	TRUE	10.44	TRUE	10.65	TRUE		10	TRUE	9.93	TRUE	10.21	TRUE	10.2	TRUE		10.06	TRUE	10.2	TRUE	10.23	TRUE	10.15	TRUE	12		0.29	0.06	-0.22	FALSE	FALSE	FALSE		11716443_at	RNF181
11716444_a_at	KEAP1	9.54	TRUE	9.51	TRUE	9.39	TRUE	9.45	TRUE		8.9	TRUE	8.77	TRUE	8.84	TRUE	8.52	TRUE		9.22	TRUE	9.22	TRUE	9.15	TRUE	8.91	TRUE	12		0.09	-0.19	-0.24	FALSE	FALSE	FALSE		11716444_a_at	KEAP1
11716445_s_at	COMMD4 /// LOC440292 /// LOC646670 /// LOC732265	10.43	TRUE	10.34	TRUE	10.17	TRUE	9.73	TRUE		10.3	TRUE	10.19	TRUE	9.97	TRUE	9.4	TRUE		9.89	TRUE	9.93	TRUE	10.11	TRUE	9.5	TRUE	12		-0.35	-0.46	-0.65	FALSE	FALSE	FALSE		11716445_s_at	COMMD4 /// LOC440292 /// LOC646670 /// LOC732265
11716446_at	PRAF2	6.47	FALSE	6.35	FALSE	5.67	FALSE	6.05	FALSE		5.58	FALSE	5.55	FALSE	5.67	FALSE	5.99	FALSE		7.59	TRUE	7.54	TRUE	7.49	TRUE	7.54	TRUE	4		0.5	0.35	0.1	FALSE	FALSE	FALSE		11716446_at	PRAF2
11716447_s_at	COMT	6.92	TRUE	6.59	FALSE	6.78	TRUE	6.47	FALSE		6.78	TRUE	6.66	TRUE	6.71	TRUE	6.63	FALSE		6.66	TRUE	6.52	FALSE	6.73	TRUE	6.53	FALSE	7		0.02	0.04	-0.06	FALSE	FALSE	FALSE		11716447_s_at	COMT
11716448_a_at	NUDT9	9.57	TRUE	9.54	TRUE	9.49	TRUE	9.37	TRUE		9.52	TRUE	9.39	TRUE	9.39	TRUE	9.1	TRUE		8.84	TRUE	8.75	TRUE	8.71	TRUE	8.71	TRUE	12		-0.09	-0.16	0.09	FALSE	FALSE	FALSE		11716448_a_at	NUDT9
11716449_a_at	DDX56	9.76	TRUE	9.67	TRUE	9.53	TRUE	9.55	TRUE		9.58	TRUE	9.58	TRUE	9.42	TRUE	9.23	TRUE		9.99	TRUE	9.9	TRUE	10.03	TRUE	9.81	TRUE	12		0.11	-0.19	-0.13	FALSE	FALSE	FALSE		11716449_a_at	DDX56
11716450_s_at	RFTN1	10.71	TRUE	10.74	TRUE	10.37	TRUE	9.54	TRUE		8.01	TRUE	7.91	TRUE	8.19	TRUE	8.72	TRUE		7.52	TRUE	7.38	TRUE	7.47	TRUE	7.85	TRUE	12		-0.86	0.63	0.52	FALSE	FALSE	FALSE		11716450_s_at	RFTN1
11716451_s_at	RFTN1	8.61	TRUE	8.49	TRUE	8.27	TRUE	7.47	TRUE		6.48	FALSE	6.58	FALSE	6.73	TRUE	7.16	TRUE		5.9	FALSE	6.42	FALSE	5.98	FALSE	6.51	FALSE	6		-0.68	0.33	0.01	FALSE	FALSE	FALSE		11716451_s_at	RFTN1
11716452_a_at	MYO1C	8.24	TRUE	8.22	TRUE	8.14	TRUE	8.09	TRUE		7.07	TRUE	7.2	TRUE	6.89	TRUE	7.09	TRUE		7.3	TRUE	7.54	TRUE	7.62	TRUE	7.79	TRUE	12		-0.03	0.07	-0.07	FALSE	FALSE	FALSE		11716452_a_at	MYO1C
11716453_s_at	MYO1C	10.05	TRUE	9.86	TRUE	9.87	TRUE	9.71	TRUE		9.06	TRUE	9.13	TRUE	8.8	TRUE	8.99	TRUE		9.14	TRUE	9.16	TRUE	9.19	TRUE	9.33	TRUE	12		0.03	0.12	0.12	FALSE	FALSE	FALSE		11716453_s_at	MYO1C
11716454_x_at	MYO1C	9.16	TRUE	8.99	TRUE	8.93	TRUE	8.79	TRUE		8.28	TRUE	8.37	TRUE	8.32	TRUE	8.53	TRUE		8.28	TRUE	8.33	TRUE	8.17	TRUE	8.27	TRUE	12		0.03	0.12	0.05	FALSE	FALSE	FALSE		11716454_x_at	MYO1C
11716455_at	RHOBTB3	10.44	TRUE	10.77	TRUE	10.69	TRUE	10.12	TRUE		9.7	TRUE	9.81	TRUE	9.97	TRUE	9.23	TRUE		10.06	TRUE	9.91	TRUE	9.9	TRUE	9.45	TRUE	12		-0.9	-0.85	-0.3	FALSE	FALSE	FALSE		11716455_at	RHOBTB3
11716456_at	RHOBTB3	10.32	TRUE	10.51	TRUE	10.46	TRUE	10.03	TRUE		9.23	TRUE	9.39	TRUE	9.55	TRUE	8.85	TRUE		9.81	TRUE	9.52	TRUE	9.36	TRUE	9.15	TRUE	12		-0.62	-0.86	0.08	FALSE	FALSE	FALSE		11716456_at	RHOBTB3
11716457_x_at	RHOBTB3	10.33	TRUE	10.52	TRUE	10.46	TRUE	10.04	TRUE		9.24	TRUE	9.36	TRUE	9.57	TRUE	8.85	TRUE		9.81	TRUE	9.47	TRUE	9.35	TRUE	9.15	TRUE	12		-0.61	-0.84	0.14	FALSE	FALSE	FALSE		11716457_x_at	RHOBTB3
11716458_a_at	MRPS35	9.29	TRUE	9.32	TRUE	8.81	TRUE	8.83	TRUE		10.41	TRUE	10.43	TRUE	10.2	TRUE	10.08	TRUE		9.85	TRUE	9.86	TRUE	9.92	TRUE	10.29	TRUE	12		-0.01	-0.14	0.36	FALSE	FALSE	FALSE		11716458_a_at	MRPS35
11716459_at	TUBA4A	11.1	TRUE	11.09	TRUE	9.38	TRUE	9.15	TRUE		7.96	TRUE	7.91	TRUE	7.05	TRUE	8.62	TRUE		6.58	FALSE	6.73	TRUE	6.15	FALSE	6.48	FALSE	9		-0.22	1.62	0.18	FALSE	UPREGULATED 2-FOLD	FALSE		11716459_at	TUBA4A
11716460_x_at	TUBA4A	10.81	TRUE	10.72	TRUE	8.97	TRUE	8.85	TRUE		7.56	TRUE	7.48	TRUE	6.67	TRUE	8.25	TRUE		6.16	FALSE	6.2	FALSE	5.78	FALSE	6.18	FALSE	8		-0.03	1.66	0.36	FALSE	UPREGULATED 2-FOLD	FALSE		11716460_x_at	TUBA4A
11716461_at	NELFB	8.54	TRUE	8.47	TRUE	8.37	TRUE	8.34	TRUE		8.26	TRUE	8.23	TRUE	7.96	TRUE	7.61	TRUE		8.45	TRUE	8.51	TRUE	8.42	TRUE	8.48	TRUE	12		0.04	-0.32	0	FALSE	FALSE	FALSE		11716461_at	NELFB
11716462_a_at	RFXANK	9.12	TRUE	9.1	TRUE	9.11	TRUE	8.71	TRUE		8.75	TRUE	8.78	TRUE	8.82	TRUE	8.72	TRUE		9.97	TRUE	9.86	TRUE	9.99	TRUE	9.57	TRUE	12		-0.38	-0.13	-0.31	FALSE	FALSE	FALSE		11716462_a_at	RFXANK
11716463_a_at	GBA2	6.26	FALSE	6.17	FALSE	6.38	FALSE	6.58	FALSE		8.44	TRUE	8.23	TRUE	8.06	TRUE	7.79	TRUE		6.99	TRUE	6.86	TRUE	6.94	TRUE	6.72	TRUE	8		0.29	-0.06	-0.09	FALSE	FALSE	FALSE		11716463_a_at	GBA2
11716464_at	SIAE	6.87	TRUE	6.89	TRUE	7.31	TRUE	6.63	FALSE		6.06	FALSE	6.15	FALSE	6.33	FALSE	5.84	FALSE		7.74	TRUE	7.56	TRUE	7.73	TRUE	7.03	TRUE	7		-0.7	-0.58	-0.52	FALSE	FALSE	FALSE		11716464_at	SIAE
11716465_a_at	NIF3L1	8.77	TRUE	8.75	TRUE	8.75	TRUE	8.62	TRUE		8.84	TRUE	8.77	TRUE	8.59	TRUE	8.28	TRUE		8.29	TRUE	8.26	TRUE	8.24	TRUE	8.6	TRUE	12		-0.11	-0.24	0.39	FALSE	FALSE	FALSE		11716465_a_at	NIF3L1
11716466_s_at	ISCA1	6.77	TRUE	7.23	TRUE	6.92	TRUE	7.42	TRUE		8.88	TRUE	8.89	TRUE	8.51	TRUE	8.49	TRUE		8.16	TRUE	7.95	TRUE	8.03	TRUE	8.05	TRUE	12		0.04	-0.03	0.23	FALSE	FALSE	FALSE		11716466_s_at	ISCA1
11716467_x_at	ISCA1	8.22	TRUE	8.43	TRUE	8.35	TRUE	8.96	TRUE		10.15	TRUE	10.29	TRUE	10.13	TRUE	9.97	TRUE		9.37	TRUE	9.47	TRUE	9.49	TRUE	9.29	TRUE	12		0.4	-0.3	-0.3	FALSE	FALSE	FALSE		11716467_x_at	ISCA1
11716468_s_at	ISCA1	8.87	TRUE	9.12	TRUE	8.82	TRUE	9.15	TRUE		10.26	TRUE	10.35	TRUE	10.2	TRUE	9.87	TRUE		9.56	TRUE	9.32	TRUE	9.29	TRUE	8.81	TRUE	12		0.08	-0.42	-0.24	FALSE	FALSE	FALSE		11716468_s_at	ISCA1
11716469_x_at	UQCRB	9.12	TRUE	9.56	TRUE	9.3	TRUE	9.32	TRUE		10.53	TRUE	10.64	TRUE	10.63	TRUE	10.45	TRUE		10.37	TRUE	10.24	TRUE	10.23	TRUE	10.27	TRUE	12		-0.42	-0.29	0.17	FALSE	FALSE	FALSE		11716469_x_at	UQCRB
11716471_at	GNL2	9.21	TRUE	9.34	TRUE	9.05	TRUE	9.24	TRUE		9.52	TRUE	9.57	TRUE	9.28	TRUE	9.41	TRUE		10.11	TRUE	9.89	TRUE	10.17	TRUE	10.52	TRUE	12		0.06	0.08	0.57	FALSE	FALSE	FALSE		11716471_at	GNL2
11716472_a_at	RAF1	9.7	TRUE	9.69	TRUE	9.37	TRUE	9.51	TRUE		8.25	TRUE	8.24	TRUE	8.07	TRUE	7.8	TRUE		8.54	TRUE	8.49	TRUE	8.62	TRUE	8.53	TRUE	12		0.15	-0.26	-0.04	FALSE	FALSE	FALSE		11716472_a_at	RAF1
11716473_at	PUM1	10.06	TRUE	10	TRUE	9.88	TRUE	10.25	TRUE		9.57	TRUE	9.57	TRUE	9.63	TRUE	9.7	TRUE		10.01	TRUE	9.94	TRUE	9.87	TRUE	9.68	TRUE	12		0.43	0.07	-0.12	FALSE	FALSE	FALSE		11716473_at	PUM1
11716474_a_at	PUM1	9.85	TRUE	9.88	TRUE	9.63	TRUE	9.92	TRUE		9.34	TRUE	9.47	TRUE	9.3	TRUE	9.33	TRUE		9.65	TRUE	9.53	TRUE	9.52	TRUE	9.43	TRUE	12		0.26	-0.1	0.03	FALSE	FALSE	FALSE		11716474_a_at	PUM1
11716475_a_at	STRAP	10.53	TRUE	10.73	TRUE	10.16	TRUE	10.25	TRUE		11.12	TRUE	11.29	TRUE	10.88	TRUE	11.1	TRUE		11.49	TRUE	11.16	TRUE	11.34	TRUE	11.41	TRUE	12		-0.11	0.05	0.4	FALSE	FALSE	FALSE		11716475_a_at	STRAP
11716476_a_at	LARP1	7.93	TRUE	8.08	TRUE	8.05	TRUE	8.11	TRUE		8.16	TRUE	8.26	TRUE	8.06	TRUE	7.58	TRUE		8.19	TRUE	7.88	TRUE	7.98	TRUE	7.81	TRUE	12		-0.09	-0.58	0.14	FALSE	FALSE	FALSE		11716476_a_at	LARP1
11716477_x_at	LARP1	8.14	TRUE	8.02	TRUE	8.01	TRUE	8.07	TRUE		8.14	TRUE	8.29	TRUE	8.06	TRUE	7.52	TRUE		8.05	TRUE	7.91	TRUE	8.01	TRUE	8.03	TRUE	12		0.18	-0.69	0.16	FALSE	FALSE	FALSE		11716477_x_at	LARP1
11716478_s_at	LARP1	11.53	TRUE	11.66	TRUE	11.49	TRUE	11.52	TRUE		11.66	TRUE	11.72	TRUE	11.66	TRUE	11.18	TRUE		11.76	TRUE	11.67	TRUE	11.51	TRUE	11.53	TRUE	12		-0.1	-0.54	0.11	FALSE	FALSE	FALSE		11716478_s_at	LARP1
11716479_s_at	F13A1	8.15	TRUE	8.23	TRUE	7.43	TRUE	5.5	FALSE		5.24	FALSE	5.13	FALSE	5.32	FALSE	5.25	FALSE		5.21	FALSE	5.47	FALSE	5.49	FALSE	5.7	FALSE	3		-2.01	0.04	-0.05	DOWNREGULATED 2-FOLD	FALSE	FALSE		11716479_s_at	F13A1
11716480_a_at	SPINT1	5.76	FALSE	5.62	FALSE	5.9	FALSE	5.51	FALSE		6.26	FALSE	6.71	TRUE	6.67	TRUE	7.76	TRUE		5.37	FALSE	5.94	FALSE	6.12	FALSE	5.99	FALSE	3		-0.25	0.64	-0.7	FALSE	FALSE	FALSE		11716480_a_at	SPINT1
11716481_x_at	SPINT1	6.21	FALSE	6.45	FALSE	6.11	FALSE	6.04	FALSE		7.51	TRUE	7.58	TRUE	7.67	TRUE	9.08	TRUE		6.17	FALSE	6.62	FALSE	6.87	TRUE	6.76	TRUE	6		-0.31	1.34	-0.56	FALSE	UPREGULATED 2-FOLD	FALSE		11716481_x_at	SPINT1
11716482_a_at	GRINA	8.86	TRUE	8.69	TRUE	8.77	TRUE	8.86	TRUE		9.34	TRUE	9.49	TRUE	9.33	TRUE	9.28	TRUE		8.75	TRUE	8.53	TRUE	8.53	TRUE	8.47	TRUE	12		0.26	-0.2	0.16	FALSE	FALSE	FALSE		11716482_a_at	GRINA
11716483_x_at	GRINA	7.9	TRUE	7.64	TRUE	7.89	TRUE	8.17	TRUE		8.87	TRUE	8.88	TRUE	8.86	TRUE	8.48	TRUE		7.68	TRUE	7.64	TRUE	7.73	TRUE	7.68	TRUE	12		0.54	-0.39	-0.01	FALSE	FALSE	FALSE		11716483_x_at	GRINA
11716484_at	UNC119B	9.14	TRUE	9	TRUE	9.41	TRUE	9.49	TRUE		10.11	TRUE	10	TRUE	10.15	TRUE	10.15	TRUE		9.95	TRUE	9.88	TRUE	10.08	TRUE	9.73	TRUE	12		0.22	0.11	-0.28	FALSE	FALSE	FALSE		11716484_at	UNC119B
11716485_at	STK38	9.99	TRUE	9.94	TRUE	9.49	TRUE	9.43	TRUE		8.38	TRUE	8.45	TRUE	8.4	TRUE	8.3	TRUE		8.65	TRUE	8.66	TRUE	8.31	TRUE	8.45	TRUE	12		-0.01	-0.17	0.13	FALSE	FALSE	FALSE		11716485_at	STK38
11716487_a_at	WDR59	8.82	TRUE	8.8	TRUE	9.17	TRUE	8.95	TRUE		8.81	TRUE	8.86	TRUE	8.94	TRUE	8.82	TRUE		8.73	TRUE	8.79	TRUE	8.67	TRUE	8.78	TRUE	12		-0.2	-0.17	0.05	FALSE	FALSE	FALSE		11716487_a_at	WDR59
11716488_x_at	PIGT	10.32	TRUE	10.18	TRUE	10.65	TRUE	10.54	TRUE		9.79	TRUE	9.83	TRUE	10.03	TRUE	10.1	TRUE		9.79	TRUE	9.82	TRUE	10.11	TRUE	9.69	TRUE	12		0.03	0.03	-0.45	FALSE	FALSE	FALSE		11716488_x_at	PIGT
11716490_a_at	SERPINA3	4.17	FALSE	3.84	FALSE	3.59	FALSE	3.76	FALSE		9.83	TRUE	10.12	TRUE	10.75	TRUE	13.22	TRUE		13.08	TRUE	13.03	TRUE	13.37	TRUE	12.12	TRUE	8		0.5	2.18	-1.2	FALSE	UPREGULATED 2-FOLD	DOWNREGULATED 2-FOLD		11716490_a_at	SERPINA3
11716491_s_at	SERPINA3	5.84	FALSE	5.62	FALSE	5.12	FALSE	5.71	FALSE		10.55	TRUE	10.72	TRUE	11.39	TRUE	13.59	TRUE		13.39	TRUE	13.42	TRUE	13.68	TRUE	12.54	TRUE	8		0.81	2.03	-1.17	FALSE	UPREGULATED 2-FOLD	DOWNREGULATED 2-FOLD		11716491_s_at	SERPINA3
11716492_s_at	SIVA1	9.24	TRUE	9.34	TRUE	9.05	TRUE	8.66	TRUE		9.97	TRUE	9.96	TRUE	9.56	TRUE	9.2	TRUE		9.13	TRUE	9.3	TRUE	9.22	TRUE	9.12	TRUE	12		-0.49	-0.35	-0.27	FALSE	FALSE	FALSE		11716492_s_at	SIVA1
11716493_a_at	MAP4	9.7	TRUE	9.41	TRUE	9.09	TRUE	8.8	TRUE		9.3	TRUE	9.41	TRUE	9.32	TRUE	9.23	TRUE		9.13	TRUE	9.17	TRUE	9.21	TRUE	9.28	TRUE	12		0	-0.2	0.03	FALSE	FALSE	FALSE		11716493_a_at	MAP4
11716494_a_at	MAP4	9.1	TRUE	8.93	TRUE	8.7	TRUE	8.19	TRUE		8.59	TRUE	8.73	TRUE	8.74	TRUE	8.71	TRUE		7.85	TRUE	7.76	TRUE	7.96	TRUE	8.01	TRUE	12		-0.34	-0.17	0.14	FALSE	FALSE	FALSE		11716494_a_at	MAP4
11716495_a_at	MAP4	8.93	TRUE	8.55	TRUE	8.46	TRUE	7.53	TRUE		9	TRUE	8.6	TRUE	8.94	TRUE	8.82	TRUE		8.27	TRUE	8.18	TRUE	8.36	TRUE	8.32	TRUE	12		-0.55	0.28	0.05	FALSE	FALSE	FALSE		11716495_a_at	MAP4
11716496_s_at	CHMP4B	9.38	TRUE	9.48	TRUE	9.32	TRUE	9.57	TRUE		9.43	TRUE	9.39	TRUE	9.17	TRUE	9.1	TRUE		8.72	TRUE	8.68	TRUE	8.42	TRUE	8.86	TRUE	12		0.15	-0.03	0.48	FALSE	FALSE	FALSE		11716496_s_at	CHMP4B
11716497_at	CHMP4B	10.08	TRUE	10.04	TRUE	9.98	TRUE	9.99	TRUE		9.97	TRUE	9.94	TRUE	9.96	TRUE	9.69	TRUE		9.57	TRUE	9.58	TRUE	9.49	TRUE	9.34	TRUE	12		0.05	-0.24	-0.16	FALSE	FALSE	FALSE		11716497_at	CHMP4B
11716498_s_at	ADRM1	11.25	TRUE	11.15	TRUE	11.29	TRUE	11.69	TRUE		11.33	TRUE	11.34	TRUE	10.78	TRUE	10.81	TRUE		11.02	TRUE	10.92	TRUE	11.05	TRUE	10.96	TRUE	12		0.5	0.02	0.01	FALSE	FALSE	FALSE		11716498_s_at	ADRM1
11716499_x_at	ADRM1	10	TRUE	9.8	TRUE	10	TRUE	10.45	TRUE		10.13	TRUE	10.11	TRUE	9.6	TRUE	9.64	TRUE		9.81	TRUE	9.7	TRUE	9.9	TRUE	9.73	TRUE	12		0.65	0.06	-0.06	FALSE	FALSE	FALSE		11716499_x_at	ADRM1
11716500_a_at	PIR	8.19	TRUE	8.26	TRUE	7.9	TRUE	7.27	TRUE		10.85	TRUE	10.73	TRUE	10.99	TRUE	9.88	TRUE		9.1	TRUE	8.98	TRUE	8.9	TRUE	9.64	TRUE	12		-0.7	-0.99	0.86	FALSE	FALSE	FALSE		11716500_a_at	PIR
11716505_a_at	CUL3	8.12	TRUE	8.44	TRUE	8.31	TRUE	8.65	TRUE		8.33	TRUE	8.45	TRUE	8.15	TRUE	8.38	TRUE		8.61	TRUE	7.78	TRUE	8	TRUE	8.06	TRUE	12		0.02	0.11	0.89	FALSE	FALSE	FALSE		11716505_a_at	CUL3
11716506_s_at	CUL3	10.44	TRUE	10.52	TRUE	10.74	TRUE	10.85	TRUE		10.5	TRUE	10.45	TRUE	10.4	TRUE	10.39	TRUE		10.36	TRUE	10.21	TRUE	10.22	TRUE	10.19	TRUE	12		0.03	0.04	0.12	FALSE	FALSE	FALSE		11716506_s_at	CUL3
11716507_at	CUL3	7.77	TRUE	7.9	TRUE	7.84	TRUE	7.45	TRUE		7.58	TRUE	7.69	TRUE	7.53	TRUE	7.17	TRUE		7.26	TRUE	6.81	TRUE	6.73	TRUE	6.99	TRUE	12		-0.52	-0.47	0.71	FALSE	FALSE	FALSE		11716507_at	CUL3
11716509_a_at	AKR1A1	9.22	TRUE	9.09	TRUE	8.95	TRUE	8.68	TRUE		9.45	TRUE	9.38	TRUE	9.62	TRUE	9.73	TRUE		9.25	TRUE	9.3	TRUE	9.33	TRUE	9.92	TRUE	12		-0.14	0.18	0.54	FALSE	FALSE	FALSE		11716509_a_at	AKR1A1
11716510_at	GTF2E2	8.74	TRUE	8.72	TRUE	8.87	TRUE	9.05	TRUE		9.22	TRUE	9.23	TRUE	9.09	TRUE	9.44	TRUE		9.4	TRUE	9.31	TRUE	9.28	TRUE	9.5	TRUE	12		0.2	0.34	0.31	FALSE	FALSE	FALSE		11716510_at	GTF2E2
11716511_x_at	SRRM2	9.43	TRUE	9.41	TRUE	9.19	TRUE	9.87	TRUE		8.46	TRUE	8.53	TRUE	8.47	TRUE	8.5	TRUE		8.58	TRUE	8.77	TRUE	8.45	TRUE	8.68	TRUE	12		0.7	-0.04	0.04	FALSE	FALSE	FALSE		11716511_x_at	SRRM2
11716512_a_at	SRRM2	10.38	TRUE	10.35	TRUE	10.11	TRUE	10.68	TRUE		9.19	TRUE	9.19	TRUE	9.24	TRUE	8.95	TRUE		9.35	TRUE	9.4	TRUE	9.3	TRUE	9.56	TRUE	12		0.6	-0.29	0.21	FALSE	FALSE	FALSE		11716512_a_at	SRRM2
11716513_a_at	MOCS2	9.21	TRUE	9.47	TRUE	9.08	TRUE	8.18	TRUE		8.98	TRUE	9.04	TRUE	8.76	TRUE	9.28	TRUE		9.36	TRUE	9.09	TRUE	9.1	TRUE	9.33	TRUE	12		-1.16	0.46	0.5	DOWNREGULATED 2-FOLD	FALSE	FALSE		11716513_a_at	MOCS2
11716514_s_at	ADD1	9.97	TRUE	10.05	TRUE	9.97	TRUE	9.78	TRUE		9.67	TRUE	9.77	TRUE	9.59	TRUE	9.25	TRUE		10.1	TRUE	9.96	TRUE	9.9	TRUE	9.6	TRUE	12		-0.27	-0.44	-0.16	FALSE	FALSE	FALSE		11716514_s_at	ADD1
11716515_x_at	ADD1	10.42	TRUE	10.42	TRUE	10.57	TRUE	10.33	TRUE		10.23	TRUE	10.24	TRUE	10.18	TRUE	9.81	TRUE		10.53	TRUE	10.5	TRUE	10.5	TRUE	10.12	TRUE	12		-0.24	-0.38	-0.35	FALSE	FALSE	FALSE		11716515_x_at	ADD1
11716518_at	VPS37B	8.86	TRUE	8.71	TRUE	8.96	TRUE	9.33	TRUE		9.21	TRUE	9.22	TRUE	9.02	TRUE	8.99	TRUE		9.01	TRUE	8.93	TRUE	8.97	TRUE	8.53	TRUE	12		0.52	-0.04	-0.36	FALSE	FALSE	FALSE		11716518_at	VPS37B
11716519_s_at	SDR39U1	8.48	TRUE	8.58	TRUE	8.46	TRUE	8.15	TRUE		9.13	TRUE	9.13	TRUE	9.25	TRUE	8.87	TRUE		9.35	TRUE	9.28	TRUE	9.21	TRUE	9.07	TRUE	12		-0.41	-0.38	-0.07	FALSE	FALSE	FALSE		11716519_s_at	SDR39U1
11716520_at	C10orf10	7.59	TRUE	7.7	TRUE	7.79	TRUE	7.54	TRUE		5.37	FALSE	5.67	FALSE	5.51	FALSE	6.32	FALSE		7.08	TRUE	7.28	TRUE	6.55	FALSE	6.05	FALSE	6		-0.36	0.51	-0.7	FALSE	FALSE	FALSE		11716520_at	C10orf10
11716521_a_at	C10orf10	7.3	TRUE	7.29	TRUE	7.52	TRUE	7.35	TRUE		7.03	TRUE	7.07	TRUE	7.1	TRUE	7.24	TRUE		7.19	TRUE	7.34	TRUE	6.9	TRUE	6.65	TRUE	12		-0.16	0.1	-0.4	FALSE	FALSE	FALSE		11716521_a_at	C10orf10
11716522_x_at	C10orf10	7.3	TRUE	7.17	TRUE	7.42	TRUE	7.28	TRUE		6.34	FALSE	6.87	TRUE	6.85	TRUE	7.08	TRUE		7.06	TRUE	7.22	TRUE	6.96	TRUE	6.94	TRUE	11		-0.01	-0.3	-0.18	FALSE	FALSE	FALSE		11716522_x_at	C10orf10
11716524_a_at	PFDN2	9.97	TRUE	10.03	TRUE	9.59	TRUE	10.39	TRUE		10.61	TRUE	10.57	TRUE	10.12	TRUE	10.5	TRUE		11.31	TRUE	11.17	TRUE	11.26	TRUE	11.43	TRUE	12		0.74	0.42	0.31	FALSE	FALSE	FALSE		11716524_a_at	PFDN2
11716525_a_at	SPON2	6.37	FALSE	6.54	FALSE	6.68	TRUE	5.93	FALSE		10.23	TRUE	9.97	TRUE	10.16	TRUE	10.48	TRUE		9.32	TRUE	9.13	TRUE	9.84	TRUE	9.11	TRUE	9		-0.92	0.58	-0.54	FALSE	FALSE	FALSE		11716525_a_at	SPON2
11716526_x_at	SPON2	5.79	FALSE	5.79	FALSE	5.93	FALSE	5.42	FALSE		9.64	TRUE	9.56	TRUE	9.51	TRUE	9.95	TRUE		8.84	TRUE	8.53	TRUE	9.38	TRUE	8.58	TRUE	8		-0.51	0.52	-0.49	FALSE	FALSE	FALSE		11716526_x_at	SPON2
11716527_a_at	GSTK1	10.6	TRUE	10.55	TRUE	10.37	TRUE	9.76	TRUE		10.24	TRUE	10.26	TRUE	10.36	TRUE	10.83	TRUE		10.05	TRUE	9.97	TRUE	9.78	TRUE	9.65	TRUE	12		-0.56	0.45	-0.05	FALSE	FALSE	FALSE		11716527_a_at	GSTK1
11716528_at	ELAVL1	6.78	TRUE	6.71	TRUE	6.81	TRUE	7.31	TRUE		6.16	FALSE	6.3	FALSE	6.18	FALSE	6.39	FALSE		7.9	TRUE	7.96	TRUE	8.2	TRUE	8.05	TRUE	8		0.57	0.07	-0.21	FALSE	FALSE	FALSE		11716528_at	ELAVL1
11716529_a_at	ELAVL1	9.21	TRUE	9.32	TRUE	9.23	TRUE	9.25	TRUE		9.34	TRUE	9.34	TRUE	9.07	TRUE	9.07	TRUE		9.79	TRUE	9.66	TRUE	9.61	TRUE	9.78	TRUE	12		-0.09	0	0.3	FALSE	FALSE	FALSE		11716529_a_at	ELAVL1
11716530_at	ELAVL1	10.17	TRUE	10.14	TRUE	9.98	TRUE	9.9	TRUE		9.9	TRUE	9.86	TRUE	9.7	TRUE	9.57	TRUE		10.24	TRUE	10.19	TRUE	10.03	TRUE	10.03	TRUE	12		-0.05	-0.09	0.05	FALSE	FALSE	FALSE		11716530_at	ELAVL1
11716531_at	ELAVL1	5.68	FALSE	5.54	FALSE	5.56	FALSE	5.85	FALSE		5.51	FALSE	5.51	FALSE	5.53	FALSE	5.39	FALSE		7.11	TRUE	7.11	TRUE	7.13	TRUE	7.05	TRUE	4		0.43	-0.14	-0.08	FALSE	FALSE	FALSE		11716531_at	ELAVL1
11716533_a_at	PPT1	10.24	TRUE	10.25	TRUE	10.33	TRUE	9.63	TRUE		10.42	TRUE	10.48	TRUE	10.35	TRUE	10.45	TRUE		10.57	TRUE	10.44	TRUE	10.45	TRUE	10.14	TRUE	12		-0.71	0.04	-0.18	FALSE	FALSE	FALSE		11716533_a_at	PPT1
11716534_s_at	PPT1	10.31	TRUE	10.47	TRUE	10.29	TRUE	9.62	TRUE		10.48	TRUE	10.63	TRUE	10.33	TRUE	10.5	TRUE		10.7	TRUE	10.56	TRUE	10.69	TRUE	10.33	TRUE	12		-0.83	0.02	-0.22	FALSE	FALSE	FALSE		11716534_s_at	PPT1
11716535_a_at	PPT1	9.23	TRUE	9.3	TRUE	9.44	TRUE	8.81	TRUE		9.76	TRUE	9.57	TRUE	9.57	TRUE	9.56	TRUE		9.71	TRUE	9.64	TRUE	9.59	TRUE	9.25	TRUE	12		-0.7	0.18	-0.27	FALSE	FALSE	FALSE		11716535_a_at	PPT1
11716536_a_at	SZRD1	8.56	TRUE	8.53	TRUE	8.45	TRUE	8.67	TRUE		8.42	TRUE	8.16	TRUE	7.9	TRUE	7.53	TRUE		7.99	TRUE	7.95	TRUE	7.99	TRUE	8.04	TRUE	12		0.25	-0.11	0.09	FALSE	FALSE	FALSE		11716536_a_at	SZRD1
11716537_s_at	SZRD1	8.69	TRUE	9.1	TRUE	8.42	TRUE	8.97	TRUE		8.58	TRUE	8.65	TRUE	7.98	TRUE	8.14	TRUE		8.62	TRUE	8.33	TRUE	8.41	TRUE	8.6	TRUE	12		0.14	0.09	0.48	FALSE	FALSE	FALSE		11716537_s_at	SZRD1
11716538_x_at	SZRD1	8.45	TRUE	8.5	TRUE	8.39	TRUE	8.65	TRUE		8.27	TRUE	8.23	TRUE	7.83	TRUE	7.78	TRUE		7.9	TRUE	7.98	TRUE	7.98	TRUE	7.8	TRUE	12		0.21	-0.01	-0.26	FALSE	FALSE	FALSE		11716538_x_at	SZRD1
11716539_a_at	SZRD1	7.11	TRUE	7.06	TRUE	6.99	TRUE	7.08	TRUE		7.2	TRUE	7.12	TRUE	7.05	TRUE	7.07	TRUE		7.01	TRUE	6.71	TRUE	6.77	TRUE	6.71	TRUE	12		0.14	0.1	0.24	FALSE	FALSE	FALSE		11716539_a_at	SZRD1
11716540_a_at	SZRD1	7.28	TRUE	7.41	TRUE	7.27	TRUE	7.62	TRUE		7.41	TRUE	7.34	TRUE	6.97	TRUE	6.61	FALSE		6.6	FALSE	6.74	TRUE	6.78	TRUE	6.93	TRUE	10		0.22	-0.29	0.01	FALSE	FALSE	FALSE		11716540_a_at	SZRD1
11716543_a_at	TNNI1	7.7	TRUE	7.62	TRUE	7.59	TRUE	7.49	TRUE		7.43	TRUE	7.52	TRUE	7.73	TRUE	8.01	TRUE		7.22	TRUE	7.63	TRUE	7.78	TRUE	7.47	TRUE	12		-0.02	0.19	-0.72	FALSE	FALSE	FALSE		11716543_a_at	TNNI1
11716545_x_at	PSMC1	10.81	TRUE	10.82	TRUE	10.58	TRUE	10.6	TRUE		11.1	TRUE	11.08	TRUE	10.87	TRUE	10.92	TRUE		10.75	TRUE	10.67	TRUE	10.66	TRUE	10.61	TRUE	12		0.01	0.07	0.03	FALSE	FALSE	FALSE		11716545_x_at	PSMC1
11716546_s_at	DRAP1	9.51	TRUE	9.44	TRUE	9.74	TRUE	9.81	TRUE		9.5	TRUE	9.44	TRUE	9.25	TRUE	9.89	TRUE		9.65	TRUE	9.75	TRUE	9.41	TRUE	10.45	TRUE	12		0.14	0.7	0.94	FALSE	FALSE	FALSE		11716546_s_at	DRAP1
11716550_at	HES1	9.54	TRUE	9.33	TRUE	10.21	TRUE	10.2	TRUE		10.85	TRUE	10.9	TRUE	10.92	TRUE	11.48	TRUE		12	TRUE	11.93	TRUE	12.08	TRUE	11.64	TRUE	12		0.2	0.51	-0.37	FALSE	FALSE	FALSE		11716550_at	HES1
11716551_s_at	HES1	9.5	TRUE	9.37	TRUE	10.3	TRUE	10.22	TRUE		10.48	TRUE	10.54	TRUE	10.49	TRUE	11.15	TRUE		11.74	TRUE	11.53	TRUE	11.59	TRUE	11.13	TRUE	12		0.05	0.6	-0.25	FALSE	FALSE	FALSE		11716551_s_at	HES1
11716552_a_at	LRRC49	6.6	FALSE	6.78	TRUE	6.78	TRUE	7.41	TRUE		3.99	FALSE	4.07	FALSE	3.79	FALSE	3.52	FALSE		6.65	TRUE	6.39	FALSE	6.52	FALSE	6.38	FALSE	4		0.45	-0.35	0.12	FALSE	FALSE	FALSE		11716552_a_at	LRRC49
11716553_a_at	RHBDD2	9.14	TRUE	8.95	TRUE	9.28	TRUE	9.91	TRUE		8.47	TRUE	8.37	TRUE	8.44	TRUE	8.83	TRUE		8.54	TRUE	8.55	TRUE	8.61	TRUE	8.37	TRUE	12		0.82	0.49	-0.25	FALSE	FALSE	FALSE		11716553_a_at	RHBDD2
11716554_a_at	HLA-DMA	7.42	TRUE	7.45	TRUE	7.85	TRUE	6.4	FALSE		4.1	FALSE	3.86	FALSE	4.56	FALSE	5.13	FALSE		8.84	TRUE	8.81	TRUE	8.77	TRUE	8.3	TRUE	7		-1.48	0.81	-0.44	DOWNREGULATED 2-FOLD	FALSE	FALSE		11716554_a_at	HLA-DMA
11716555_at	PSMG3	8.32	TRUE	8.31	TRUE	8.22	TRUE	8.22	TRUE		8.24	TRUE	8.17	TRUE	7.95	TRUE	7.99	TRUE		8.45	TRUE	8.35	TRUE	8.46	TRUE	8.59	TRUE	12		0.01	0.11	0.23	FALSE	FALSE	FALSE		11716555_at	PSMG3
11716560_a_at	STRN4	8.31	TRUE	8.25	TRUE	8.25	TRUE	8.33	TRUE		8.08	TRUE	8.29	TRUE	8.06	TRUE	8.19	TRUE		8.4	TRUE	8.38	TRUE	8.29	TRUE	8.32	TRUE	12		0.14	-0.08	0.05	FALSE	FALSE	FALSE		11716560_a_at	STRN4
11716561_x_at	STRN4	7.77	TRUE	7.59	TRUE	7.63	TRUE	7.82	TRUE		7.59	TRUE	7.59	TRUE	7.5	TRUE	7.53	TRUE		7.88	TRUE	8.08	TRUE	7.97	TRUE	7.89	TRUE	12		0.37	0.03	-0.28	FALSE	FALSE	FALSE		11716561_x_at	STRN4
11716562_at	AIMP2	8.98	TRUE	9.06	TRUE	8.82	TRUE	8.39	TRUE		9.83	TRUE	9.82	TRUE	9.6	TRUE	8.85	TRUE		9.21	TRUE	9.42	TRUE	9.82	TRUE	9.62	TRUE	12		-0.51	-0.74	-0.41	FALSE	FALSE	FALSE		11716562_at	AIMP2
11716563_s_at	AIMP2	9.74	TRUE	9.76	TRUE	9.29	TRUE	8.9	TRUE		10.36	TRUE	10.33	TRUE	10.18	TRUE	9.58	TRUE		10.08	TRUE	10.01	TRUE	10.11	TRUE	10.09	TRUE	12		-0.41	-0.57	0.05	FALSE	FALSE	FALSE		11716563_s_at	AIMP2
11716564_a_at	SDCCAG3	8.48	TRUE	8.51	TRUE	8.18	TRUE	8.6	TRUE		9.31	TRUE	9.25	TRUE	9.05	TRUE	8.63	TRUE		10.6	TRUE	10.42	TRUE	10.51	TRUE	10.35	TRUE	12		0.39	-0.36	0.02	FALSE	FALSE	FALSE		11716564_a_at	SDCCAG3
11716565_a_at	SDCCAG3	7.72	TRUE	7.54	TRUE	7.52	TRUE	7.83	TRUE		8.55	TRUE	8.56	TRUE	8.39	TRUE	7.85	TRUE		9.49	TRUE	9.37	TRUE	9.61	TRUE	9.28	TRUE	12		0.49	-0.55	-0.21	FALSE	FALSE	FALSE		11716565_a_at	SDCCAG3
11716566_a_at	PRRC2C	6.36	FALSE	6.14	FALSE	5.94	FALSE	6.17	FALSE		6.68	TRUE	6.61	FALSE	6.25	FALSE	6.23	FALSE		6.68	TRUE	6.52	FALSE	6.53	FALSE	6.78	TRUE	3		0.45	0.05	0.41	FALSE	FALSE	FALSE		11716566_a_at	PRRC2C
11716567_a_at	PRRC2C	9.44	TRUE	9.43	TRUE	9.36	TRUE	9.55	TRUE		9.84	TRUE	9.79	TRUE	9.52	TRUE	9.5	TRUE		10.12	TRUE	10.14	TRUE	10.23	TRUE	10.22	TRUE	12		0.2	0.03	-0.03	FALSE	FALSE	FALSE		11716567_a_at	PRRC2C
11716568_a_at	PRRC2C	7.51	TRUE	7.34	TRUE	7.28	TRUE	7.36	TRUE		8	TRUE	7.82	TRUE	7.65	TRUE	7.47	TRUE		8.25	TRUE	8.04	TRUE	8.03	TRUE	8.03	TRUE	12		0.25	-8.88178e-16	0.21	FALSE	FALSE	FALSE		11716568_a_at	PRRC2C
11716570_a_at	NOTCH3	7.18	TRUE	7.06	TRUE	7.18	TRUE	7.16	TRUE		7.03	TRUE	7.11	TRUE	7.37	TRUE	7.24	TRUE		7.12	TRUE	7.28	TRUE	6.98	TRUE	7.18	TRUE	12		0.1	-0.21	0.04	FALSE	FALSE	FALSE		11716570_a_at	NOTCH3
11716572_s_at	RPA1	10.92	TRUE	10.91	TRUE	10.87	TRUE	10.3	TRUE		9.61	TRUE	9.66	TRUE	9.26	TRUE	8.7	TRUE		11.1	TRUE	11.04	TRUE	11.02	TRUE	11.14	TRUE	12		-0.56	-0.61	0.18	FALSE	FALSE	FALSE		11716572_s_at	RPA1
11716573_a_at	KDM3A	6.95	TRUE	6.99	TRUE	7.06	TRUE	7.53	TRUE		7.77	TRUE	7.83	TRUE	7.9	TRUE	7.64	TRUE		7.47	TRUE	7.27	TRUE	7.53	TRUE	7.08	TRUE	12		0.43	-0.32	-0.25	FALSE	FALSE	FALSE		11716573_a_at	KDM3A
11716574_at	KDM3A	9.05	TRUE	9.06	TRUE	9.08	TRUE	9.5	TRUE		9.5	TRUE	9.53	TRUE	9.72	TRUE	9.55	TRUE		9.32	TRUE	9.21	TRUE	9.4	TRUE	9.04	TRUE	12		0.41	-0.2	-0.25	FALSE	FALSE	FALSE		11716574_at	KDM3A
11716576_a_at	CCDC6	7.5	TRUE	7.49	TRUE	7.23	TRUE	7.06	TRUE		7.52	TRUE	7.35	TRUE	7.03	TRUE	6.98	TRUE		7.48	TRUE	7.39	TRUE	7.24	TRUE	7.57	TRUE	12		-0.16	0.12	0.42	FALSE	FALSE	FALSE		11716576_a_at	CCDC6
11716577_s_at	SDC1	7.03	TRUE	6.7	TRUE	6.67	TRUE	6.04	FALSE		4.99	FALSE	5.45	FALSE	5.59	FALSE	5.19	FALSE		6.56	FALSE	6.68	TRUE	6.5	FALSE	6.9	TRUE	5		-0.3	-0.86	0.28	FALSE	FALSE	FALSE		11716577_s_at	SDC1
11716578_at	TMEM43	9.76	TRUE	9.59	TRUE	9.32	TRUE	9.24	TRUE		7.88	TRUE	7.77	TRUE	7.85	TRUE	7.88	TRUE		8.42	TRUE	8.39	TRUE	8.22	TRUE	7.9	TRUE	12		0.09	0.14	-0.29	FALSE	FALSE	FALSE		11716578_at	TMEM43
11716579_a_at	CYSTM1	10.89	TRUE	10.93	TRUE	10.85	TRUE	11.13	TRUE		11.23	TRUE	11.23	TRUE	11.16	TRUE	11.58	TRUE		11.06	TRUE	11.02	TRUE	10.97	TRUE	11.26	TRUE	12		0.24	0.42	0.33	FALSE	FALSE	FALSE		11716579_a_at	CYSTM1
11716580_s_at	CYSTM1	10.01	TRUE	10.19	TRUE	9.86	TRUE	10.29	TRUE		10.52	TRUE	10.61	TRUE	10.46	TRUE	10.81	TRUE		10.46	TRUE	10.31	TRUE	10.31	TRUE	10.64	TRUE	12		0.25	0.26	0.48	FALSE	FALSE	FALSE		11716580_s_at	CYSTM1
11716581_a_at	G3BP2	9.32	TRUE	9.33	TRUE	9.47	TRUE	9.73	TRUE		9.03	TRUE	8.94	TRUE	8.87	TRUE	8.68	TRUE		9.16	TRUE	9.25	TRUE	9.28	TRUE	8.9	TRUE	12		0.25	-0.1	-0.47	FALSE	FALSE	FALSE		11716581_a_at	G3BP2
11716582_a_at	G3BP2	10.57	TRUE	10.82	TRUE	10.59	TRUE	10.97	TRUE		10.45	TRUE	10.65	TRUE	10.29	TRUE	10.5	TRUE		10.54	TRUE	10.19	TRUE	10.38	TRUE	10.28	TRUE	12		0.13	0.01	0.25	FALSE	FALSE	FALSE		11716582_a_at	G3BP2
11716583_a_at	DYNLT1	11.87	TRUE	11.8	TRUE	11.65	TRUE	11.35	TRUE		11.15	TRUE	11.08	TRUE	11.14	TRUE	11.44	TRUE		11.22	TRUE	11.27	TRUE	11.15	TRUE	11.11	TRUE	12		-0.23	0.37	-0.09	FALSE	FALSE	FALSE		11716583_a_at	DYNLT1
11716584_x_at	DYNLT1	11.5	TRUE	11.48	TRUE	11.28	TRUE	11.02	TRUE		10.79	TRUE	10.87	TRUE	10.76	TRUE	11.12	TRUE		10.93	TRUE	10.94	TRUE	10.83	TRUE	10.78	TRUE	12		-0.24	0.28	-0.06	FALSE	FALSE	FALSE		11716584_x_at	DYNLT1
11716585_a_at	PDZD11	9.51	TRUE	9.44	TRUE	9.55	TRUE	9.26	TRUE		9.42	TRUE	9.41	TRUE	9.43	TRUE	9.2	TRUE		9.78	TRUE	9.71	TRUE	9.9	TRUE	9.89	TRUE	12		-0.22	-0.22	0.06	FALSE	FALSE	FALSE		11716585_a_at	PDZD11
11716586_a_at	AXL	6.53	FALSE	6.45	FALSE	6.7	TRUE	6.49	FALSE		5.7	FALSE	6	FALSE	6.16	FALSE	6.25	FALSE		7.04	TRUE	6.86	TRUE	6.76	TRUE	7.2	TRUE	5		-0.13	-0.21	0.62	FALSE	FALSE	FALSE		11716586_a_at	AXL
11716587_at	AXL	10.74	TRUE	10.75	TRUE	10.55	TRUE	10.61	TRUE		4.15	FALSE	4.53	FALSE	3.88	FALSE	5.87	FALSE		10.8	TRUE	10.77	TRUE	10.4	TRUE	11.27	TRUE	8		0.05	1.61	0.9	FALSE	UPREGULATED 2-FOLD	FALSE		11716587_at	AXL
11716588_at	TMEM165	9.89	TRUE	10.15	TRUE	9.92	TRUE	9.83	TRUE		9.64	TRUE	9.9	TRUE	9.6	TRUE	9.82	TRUE		9.52	TRUE	9.24	TRUE	9.21	TRUE	9.18	TRUE	12		-0.35	-0.04	0.25	FALSE	FALSE	FALSE		11716588_at	TMEM165
11716589_x_at	TMEM165	10.28	TRUE	10.39	TRUE	10.35	TRUE	10.12	TRUE		9.89	TRUE	10.05	TRUE	10.02	TRUE	10.05	TRUE		9.68	TRUE	9.62	TRUE	9.57	TRUE	9.44	TRUE	12		-0.34	-0.13	-0.07	FALSE	FALSE	FALSE		11716589_x_at	TMEM165
11716590_s_at	BTBD1	11.24	TRUE	11.36	TRUE	11.05	TRUE	11.23	TRUE		11.41	TRUE	11.47	TRUE	11.39	TRUE	11.05	TRUE		10.99	TRUE	10.85	TRUE	10.63	TRUE	10.62	TRUE	12		0.06	-0.4	0.13	FALSE	FALSE	FALSE		11716590_s_at	BTBD1
11716591_a_at	BTBD1	7.19	TRUE	7.55	TRUE	7.37	TRUE	7.36	TRUE		8.3	TRUE	8.14	TRUE	8.14	TRUE	7.54	TRUE		7.49	TRUE	7.41	TRUE	7.46	TRUE	7.32	TRUE	12		-0.37	-0.44	-0.06	FALSE	FALSE	FALSE		11716591_a_at	BTBD1
11716592_s_at	BTBD1	7.41	TRUE	7.61	TRUE	7.45	TRUE	7.67	TRUE		8.36	TRUE	8.29	TRUE	8.25	TRUE	7.69	TRUE		7.6	TRUE	7.59	TRUE	7.47	TRUE	7.41	TRUE	12		0.02	-0.49	-0.05	FALSE	FALSE	FALSE		11716592_s_at	BTBD1
11716593_x_at	BTBD1	7.58	TRUE	7.8	TRUE	7.7	TRUE	7.56	TRUE		8.48	TRUE	8.28	TRUE	8.23	TRUE	7.87	TRUE		7.8	TRUE	7.73	TRUE	7.72	TRUE	7.5	TRUE	12		-0.36	-0.16	-0.15	FALSE	FALSE	FALSE		11716593_x_at	BTBD1
11716594_a_at	BTBD1	9.23	TRUE	9.3	TRUE	9.26	TRUE	9.26	TRUE		9.74	TRUE	9.64	TRUE	9.64	TRUE	9.23	TRUE		9.16	TRUE	8.98	TRUE	8.99	TRUE	8.72	TRUE	12		-0.07	-0.31	-0.09	FALSE	FALSE	FALSE		11716594_a_at	BTBD1
11716595_s_at	SLC44A1	11.24	TRUE	11.22	TRUE	11.51	TRUE	11.02	TRUE		11.7	TRUE	11.7	TRUE	11.82	TRUE	11.55	TRUE		11.25	TRUE	11.15	TRUE	11.17	TRUE	10.65	TRUE	12		-0.47	-0.27	-0.42	FALSE	FALSE	FALSE		11716595_s_at	SLC44A1
11716596_a_at	SLC44A1	12.02	TRUE	11.98	TRUE	12.24	TRUE	11.82	TRUE		12.21	TRUE	12.3	TRUE	12.42	TRUE	12.23	TRUE		11.91	TRUE	11.93	TRUE	11.79	TRUE	11.44	TRUE	12		-0.38	-0.28	-0.37	FALSE	FALSE	FALSE		11716596_a_at	SLC44A1
11716597_a_at	SEC24B	8.91	TRUE	9.04	TRUE	9.14	TRUE	9.34	TRUE		8.93	TRUE	9.03	TRUE	8.9	TRUE	8.77	TRUE		9.17	TRUE	9.13	TRUE	9.07	TRUE	9.27	TRUE	12		0.07	-0.23	0.24	FALSE	FALSE	FALSE		11716597_a_at	SEC24B
11716598_a_at	CHMP1A	8.71	TRUE	8.62	TRUE	8.64	TRUE	8.61	TRUE		7.94	TRUE	8.1	TRUE	7.76	TRUE	7.32	TRUE		7.92	TRUE	8.13	TRUE	8.01	TRUE	7.76	TRUE	12		0.06	-0.6	-0.46	FALSE	FALSE	FALSE		11716598_a_at	CHMP1A
11716599_s_at	CHMP1A	9.9	TRUE	9.76	TRUE	9.77	TRUE	9.74	TRUE		9.25	TRUE	9.23	TRUE	8.93	TRUE	8.54	TRUE		9.18	TRUE	9.24	TRUE	9.19	TRUE	9.03	TRUE	12		0.11	-0.37	-0.22	FALSE	FALSE	FALSE		11716599_s_at	CHMP1A
11716600_a_at	CHMP1A	7.43	TRUE	7.74	TRUE	7.69	TRUE	7.63	TRUE		7.07	TRUE	7.07	TRUE	6.83	TRUE	6.34	FALSE		6.94	TRUE	6.99	TRUE	6.93	TRUE	6.86	TRUE	11		-0.37	-0.49	-0.12	FALSE	FALSE	FALSE		11716600_a_at	CHMP1A
11716601_a_at	KBTBD2	8.72	TRUE	8.78	TRUE	8.85	TRUE	9.15	TRUE		8.34	TRUE	8.36	TRUE	8.28	TRUE	8.16	TRUE		8.54	TRUE	8.52	TRUE	8.65	TRUE	8.64	TRUE	12		0.24	-0.14	0.01	FALSE	FALSE	FALSE		11716601_a_at	KBTBD2
11716602_at	KBTBD2	7.44	TRUE	7.88	TRUE	7.98	TRUE	8.41	TRUE		7.69	TRUE	7.59	TRUE	7.61	TRUE	7.93	TRUE		7.63	TRUE	7.73	TRUE	7.96	TRUE	8.24	TRUE	12		-0.01	0.42	0.18	FALSE	FALSE	FALSE		11716602_at	KBTBD2
11716603_a_at	KBTBD2	9.43	TRUE	9.34	TRUE	9.27	TRUE	9.74	TRUE		9.04	TRUE	8.94	TRUE	9.04	TRUE	8.87	TRUE		9.11	TRUE	9.09	TRUE	9.14	TRUE	9.25	TRUE	12		0.56	-0.07	0.13	FALSE	FALSE	FALSE		11716603_a_at	KBTBD2
11716604_a_at	KBTBD2	8.47	TRUE	8.5	TRUE	8.59	TRUE	8.99	TRUE		8.22	TRUE	8.12	TRUE	8.17	TRUE	7.96	TRUE		8.3	TRUE	8.38	TRUE	8.35	TRUE	8.19	TRUE	12		0.37	-0.11	-0.24	FALSE	FALSE	FALSE		11716604_a_at	KBTBD2
11716606_s_at	STOML2	9.45	TRUE	9.4	TRUE	9.36	TRUE	9.19	TRUE		10.64	TRUE	10.64	TRUE	10.4	TRUE	10.3	TRUE		10.75	TRUE	10.76	TRUE	10.83	TRUE	10.96	TRUE	12		-0.12	-0.1	0.12	FALSE	FALSE	FALSE		11716606_s_at	STOML2
11716607_a_at	TCEB2	12.7	TRUE	12.73	TRUE	12.63	TRUE	13.15	TRUE		11.7	TRUE	11.7	TRUE	11.75	TRUE	11.58	TRUE		11.9	TRUE	11.87	TRUE	11.9	TRUE	11.81	TRUE	12		0.49	-0.17	-0.06	FALSE	FALSE	FALSE		11716607_a_at	TCEB2
11716608_a_at	PFDN5	11.2	TRUE	11.24	TRUE	11.17	TRUE	11.3	TRUE		11.19	TRUE	11.2	TRUE	11.05	TRUE	11.13	TRUE		11.83	TRUE	11.69	TRUE	11.76	TRUE	11.69	TRUE	12		0.09	0.07	0.07	FALSE	FALSE	FALSE		11716608_a_at	PFDN5
11716610_a_at	AP2S1	11.27	TRUE	11.28	TRUE	11.33	TRUE	11.37	TRUE		10.98	TRUE	10.86	TRUE	10.61	TRUE	10.88	TRUE		11.57	TRUE	11.65	TRUE	11.64	TRUE	11.74	TRUE	12		0.03	0.39	0.02	FALSE	FALSE	FALSE		11716610_a_at	AP2S1
11716611_x_at	AP2S1	11.04	TRUE	10.98	TRUE	11.08	TRUE	11.09	TRUE		10.77	TRUE	10.73	TRUE	10.57	TRUE	10.79	TRUE		11.38	TRUE	11.42	TRUE	11.32	TRUE	11.37	TRUE	12		0.07	0.26	0.01	FALSE	FALSE	FALSE		11716611_x_at	AP2S1
11716612_a_at	ABCF3	8.93	TRUE	8.74	TRUE	8.95	TRUE	9.25	TRUE		8.3	TRUE	8.22	TRUE	8.19	TRUE	7.98	TRUE		7.69	TRUE	7.91	TRUE	7.85	TRUE	7.72	TRUE	12		0.49	-0.13	-0.35	FALSE	FALSE	FALSE		11716612_a_at	ABCF3
11716613_s_at	RPLP2	13.05	TRUE	13.06	TRUE	13.15	TRUE	13.1	TRUE		13.59	TRUE	13.61	TRUE	13.53	TRUE	13.44	TRUE		13.4	TRUE	13.34	TRUE	13.4	TRUE	13.35	TRUE	12		-0.06	-0.11	0.01	FALSE	FALSE	FALSE		11716613_s_at	RPLP2
11716614_a_at	TSPO	11.83	TRUE	11.78	TRUE	11.62	TRUE	11.42	TRUE		12.03	TRUE	11.88	TRUE	11.96	TRUE	11.36	TRUE		10.91	TRUE	10.99	TRUE	11.01	TRUE	11.1	TRUE	12		-0.15	-0.45	0.01	FALSE	FALSE	FALSE		11716614_a_at	TSPO
11716615_s_at	REEP5	11.06	TRUE	11.08	TRUE	11.03	TRUE	10.69	TRUE		9.97	TRUE	9.97	TRUE	9.88	TRUE	9.51	TRUE		9.37	TRUE	9.35	TRUE	9.19	TRUE	9.18	TRUE	12		-0.36	-0.37	0.01	FALSE	FALSE	FALSE		11716615_s_at	REEP5
11716616_a_at	REEP5	10.43	TRUE	10.51	TRUE	10.43	TRUE	10.73	TRUE		9.65	TRUE	9.72	TRUE	9.49	TRUE	9.47	TRUE		9.87	TRUE	9.85	TRUE	9.45	TRUE	9.79	TRUE	12		0.22	-0.09	0.36	FALSE	FALSE	FALSE		11716616_a_at	REEP5
11716617_at	MRPL36	11.59	TRUE	11.64	TRUE	11.89	TRUE	11.86	TRUE		11.52	TRUE	11.53	TRUE	11.27	TRUE	11.32	TRUE		11.72	TRUE	11.77	TRUE	11.71	TRUE	12.2	TRUE	12		-0.08	0.04	0.44	FALSE	FALSE	FALSE		11716617_at	MRPL36
11716618_at	SS18L2	9.78	TRUE	9.78	TRUE	9.51	TRUE	9.6	TRUE		9.67	TRUE	9.71	TRUE	9.39	TRUE	9.54	TRUE		10.13	TRUE	10.11	TRUE	9.92	TRUE	10.1	TRUE	12		0.09	0.11	0.2	FALSE	FALSE	FALSE		11716618_at	SS18L2
11716619_a_at	TNPO1	10.49	TRUE	10.52	TRUE	10.44	TRUE	10.73	TRUE		10.82	TRUE	10.73	TRUE	10.67	TRUE	10.45	TRUE		10.72	TRUE	10.65	TRUE	10.7	TRUE	10.96	TRUE	12		0.26	-0.13	0.33	FALSE	FALSE	FALSE		11716619_a_at	TNPO1
11716620_a_at	TNPO1	9.87	TRUE	10.1	TRUE	9.83	TRUE	10.25	TRUE		10.32	TRUE	10.35	TRUE	10.32	TRUE	10.3	TRUE		10.02	TRUE	9.64	TRUE	9.81	TRUE	10.13	TRUE	12		0.19	-0.05	0.7	FALSE	FALSE	FALSE		11716620_a_at	TNPO1
11716621_a_at	TNPO1	9.36	TRUE	9.5	TRUE	9.11	TRUE	9.36	TRUE		9.39	TRUE	9.37	TRUE	9.22	TRUE	9.25	TRUE		9.81	TRUE	9.7	TRUE	9.73	TRUE	9.93	TRUE	12		0.11	0.05	0.31	FALSE	FALSE	FALSE		11716621_a_at	TNPO1
11716622_x_at	CDK2AP2	9.5	TRUE	9.36	TRUE	9.91	TRUE	9.83	TRUE		8.92	TRUE	8.87	TRUE	8.9	TRUE	9.1	TRUE		9.52	TRUE	9.4	TRUE	9.53	TRUE	9.44	TRUE	12		0.06	0.25	0.03	FALSE	FALSE	FALSE		11716622_x_at	CDK2AP2
11716623_a_at	XPO1	9.88	TRUE	9.96	TRUE	9.59	TRUE	9.25	TRUE		10.06	TRUE	10.19	TRUE	9.78	TRUE	9.49	TRUE		9.93	TRUE	9.83	TRUE	9.76	TRUE	10.09	TRUE	12		-0.42	-0.42	0.43	FALSE	FALSE	FALSE		11716623_a_at	XPO1
11716624_s_at	XPO1	10.52	TRUE	10.61	TRUE	10.39	TRUE	9.92	TRUE		10.64	TRUE	10.69	TRUE	10.31	TRUE	10.03	TRUE		10.44	TRUE	10.45	TRUE	10.52	TRUE	10.55	TRUE	12		-0.56	-0.33	0.02	FALSE	FALSE	FALSE		11716624_s_at	XPO1
11716625_a_at	ANAPC13	11.5	TRUE	11.56	TRUE	11.74	TRUE	11.41	TRUE		10.46	TRUE	10.5	TRUE	10.48	TRUE	9.94	TRUE		11.17	TRUE	11.06	TRUE	11.03	TRUE	11.22	TRUE	12		-0.39	-0.58	0.3	FALSE	FALSE	FALSE		11716625_a_at	ANAPC13
11716626_at	KIF3B	8.95	TRUE	9.07	TRUE	8.99	TRUE	9.32	TRUE		8.32	TRUE	8.3	TRUE	8.28	TRUE	8.29	TRUE		8.4	TRUE	8.36	TRUE	8.21	TRUE	7.88	TRUE	12		0.21	0.03	-0.29	FALSE	FALSE	FALSE		11716626_at	KIF3B
11716628_at	KIF3B	9.88	TRUE	9.74	TRUE	9.92	TRUE	10.1	TRUE		9.43	TRUE	9.31	TRUE	9.4	TRUE	9.29	TRUE		9.39	TRUE	9.39	TRUE	9.4	TRUE	8.99	TRUE	12		0.32	0.01	-0.41	FALSE	FALSE	FALSE		11716628_at	KIF3B
11716629_at	IER5	8.9	TRUE	9.09	TRUE	9.34	TRUE	9.41	TRUE		8.84	TRUE	8.69	TRUE	9.22	TRUE	9.47	TRUE		9.99	TRUE	9.84	TRUE	9.72	TRUE	10.25	TRUE	12		-0.12	0.4	0.68	FALSE	FALSE	FALSE		11716629_at	IER5
11716632_at	FXR2	8.43	TRUE	8.33	TRUE	8.11	TRUE	8.6	TRUE		8.16	TRUE	8.16	TRUE	8.02	TRUE	8.16	TRUE		8.87	TRUE	8.75	TRUE	8.73	TRUE	8.93	TRUE	12		0.59	0.14	0.32	FALSE	FALSE	FALSE		11716632_at	FXR2
11716633_a_at	TMEM50A	9.02	TRUE	9.01	TRUE	8.66	TRUE	8.95	TRUE		8.25	TRUE	8.35	TRUE	8.1	TRUE	7.54	TRUE		7.41	TRUE	7.22	TRUE	7.01	TRUE	6.61	FALSE	11		0.3	-0.66	-0.21	FALSE	FALSE	FALSE		11716633_a_at	TMEM50A
11716634_a_at	TMEM50A	11.49	TRUE	11.77	TRUE	11.56	TRUE	12.01	TRUE		10.92	TRUE	10.97	TRUE	10.94	TRUE	11.15	TRUE		11.27	TRUE	11.21	TRUE	11.06	TRUE	11.46	TRUE	12		0.17	0.16	0.46	FALSE	FALSE	FALSE		11716634_a_at	TMEM50A
11716635_x_at	TMEM50A	11.03	TRUE	11.12	TRUE	10.94	TRUE	11.47	TRUE		10.62	TRUE	10.66	TRUE	10.59	TRUE	10.68	TRUE		10.73	TRUE	10.78	TRUE	10.58	TRUE	10.96	TRUE	12		0.44	0.05	0.33	FALSE	FALSE	FALSE		11716635_x_at	TMEM50A
11716636_a_at	AARS	9.7	TRUE	9.49	TRUE	9.62	TRUE	9.74	TRUE		9.86	TRUE	9.78	TRUE	9.98	TRUE	9.98	TRUE		9.92	TRUE	9.81	TRUE	10.28	TRUE	10.23	TRUE	12		0.33	0.08	0.06	FALSE	FALSE	FALSE		11716636_a_at	AARS
11716637_at	EMC7	11.19	TRUE	11.12	TRUE	11.13	TRUE	11.23	TRUE		11.04	TRUE	11.02	TRUE	10.88	TRUE	11.17	TRUE		10.88	TRUE	10.74	TRUE	10.75	TRUE	10.73	TRUE	12		0.17	0.31	0.12	FALSE	FALSE	FALSE		11716637_at	EMC7
11716638_s_at	COL4A1	11.95	TRUE	12.01	TRUE	11.36	TRUE	10.29	TRUE		9.83	TRUE	9.83	TRUE	9.67	TRUE	10.95	TRUE		11.33	TRUE	11.25	TRUE	11.37	TRUE	11.58	TRUE	12		-1.13	1.28	0.29	DOWNREGULATED 2-FOLD	UPREGULATED 2-FOLD	FALSE		11716638_s_at	COL4A1
11716639_a_at	COL4A1	9.79	TRUE	9.69	TRUE	9.12	TRUE	8.37	TRUE		7.65	TRUE	7.66	TRUE	7.7	TRUE	8.55	TRUE		9.26	TRUE	9.06	TRUE	9.13	TRUE	9.59	TRUE	12		-0.65	0.84	0.66	FALSE	FALSE	FALSE		11716639_a_at	COL4A1
11716640_a_at	PSMB10	11.23	TRUE	11.12	TRUE	11.12	TRUE	10	TRUE		9.39	TRUE	9.23	TRUE	8.87	TRUE	8.1	TRUE		9.18	TRUE	9.31	TRUE	9.02	TRUE	8.88	TRUE	12		-1.01	-0.61	-0.27	DOWNREGULATED 2-FOLD	FALSE	FALSE		11716640_a_at	PSMB10
11716641_x_at	PSMB10	10.85	TRUE	10.76	TRUE	10.79	TRUE	9.58	TRUE		8.86	TRUE	8.83	TRUE	8.23	TRUE	7.59	TRUE		8.69	TRUE	8.89	TRUE	8.61	TRUE	8.47	TRUE	12		-1.12	-0.61	-0.34	DOWNREGULATED 2-FOLD	FALSE	FALSE		11716641_x_at	PSMB10
11716642_s_at	DTYMK	9.43	TRUE	9.4	TRUE	9.44	TRUE	8.61	TRUE		9.56	TRUE	9.53	TRUE	9	TRUE	8.57	TRUE		8.72	TRUE	8.7	TRUE	8.85	TRUE	8.95	TRUE	12		-0.8	-0.4	0.12	FALSE	FALSE	FALSE		11716642_s_at	DTYMK
11716643_s_at	ERLEC1	10.94	TRUE	10.96	TRUE	10.88	TRUE	11.41	TRUE		10.31	TRUE	10.45	TRUE	10.44	TRUE	11.36	TRUE		10.48	TRUE	10.55	TRUE	10.43	TRUE	10.86	TRUE	12		0.51	0.78	0.36	FALSE	FALSE	FALSE		11716643_s_at	ERLEC1
11716644_a_at	ERLEC1	9.9	TRUE	10.03	TRUE	10.01	TRUE	10.71	TRUE		10	TRUE	9.98	TRUE	10.03	TRUE	10.72	TRUE		9.91	TRUE	9.82	TRUE	9.83	TRUE	10.32	TRUE	12		0.57	0.71	0.58	FALSE	FALSE	FALSE		11716644_a_at	ERLEC1
11716645_a_at	TTC19	9.2	TRUE	9.18	TRUE	9.12	TRUE	9.02	TRUE		9.58	TRUE	9.57	TRUE	9.86	TRUE	9.58	TRUE		9.99	TRUE	10.08	TRUE	10.2	TRUE	9.97	TRUE	12		-0.08	-0.27	-0.32	FALSE	FALSE	FALSE		11716645_a_at	TTC19
11716646_a_at	HM13	10	TRUE	9.98	TRUE	9.95	TRUE	10.59	TRUE		9.71	TRUE	9.73	TRUE	9.39	TRUE	10.49	TRUE		9.87	TRUE	9.76	TRUE	9.99	TRUE	9.86	TRUE	12		0.66	1.08	-0.02	FALSE	UPREGULATED 2-FOLD	FALSE		11716646_a_at	HM13
11716647_x_at	HM13	10.73	TRUE	10.59	TRUE	10.57	TRUE	11.13	TRUE		10.29	TRUE	10.34	TRUE	10.08	TRUE	10.96	TRUE		10.42	TRUE	10.34	TRUE	10.47	TRUE	10.48	TRUE	12		0.7	0.83	0.09	FALSE	FALSE	FALSE		11716647_x_at	HM13
11716648_a_at	DHX40	9.48	TRUE	9.57	TRUE	9.62	TRUE	9.46	TRUE		9.56	TRUE	9.54	TRUE	9.71	TRUE	9.59	TRUE		10.23	TRUE	10.12	TRUE	10.13	TRUE	9.98	TRUE	12		-0.25	-0.1	-0.04	FALSE	FALSE	FALSE		11716648_a_at	DHX40
11716649_a_at	DHX40	9.9	TRUE	9.83	TRUE	9.9	TRUE	9.72	TRUE		9.92	TRUE	9.83	TRUE	9.94	TRUE	9.7	TRUE		10.36	TRUE	10.27	TRUE	10.43	TRUE	9.94	TRUE	12		-0.11	-0.15	-0.4	FALSE	FALSE	FALSE		11716649_a_at	DHX40
11716650_a_at	UBE2Z	10.16	TRUE	10.16	TRUE	10.29	TRUE	10.43	TRUE		10.03	TRUE	10.13	TRUE	9.99	TRUE	9.98	TRUE		10.28	TRUE	10.31	TRUE	10.12	TRUE	10	TRUE	12		0.14	-0.11	-0.15	FALSE	FALSE	FALSE		11716650_a_at	UBE2Z
11716651_a_at	UBE2Z	9.9	TRUE	9.78	TRUE	9.85	TRUE	10.02	TRUE		9.65	TRUE	9.67	TRUE	9.73	TRUE	9.56	TRUE		9.79	TRUE	9.84	TRUE	9.5	TRUE	9.56	TRUE	12		0.29	-0.19	0.01	FALSE	FALSE	FALSE		11716651_a_at	UBE2Z
11716653_x_at	EML4	6.78	TRUE	6.73	TRUE	6.79	TRUE	5.99	FALSE		7.02	TRUE	7.02	TRUE	6.72	TRUE	6.18	FALSE		6.76	TRUE	6.84	TRUE	6.53	FALSE	6.72	TRUE	9		-0.75	-0.54	0.11	FALSE	FALSE	FALSE		11716653_x_at	EML4
11716654_a_at	EML4	7.97	TRUE	7.85	TRUE	7.8	TRUE	7.35	TRUE		7.97	TRUE	7.76	TRUE	7.76	TRUE	7.47	TRUE		7.71	TRUE	7.76	TRUE	7.53	TRUE	7.73	TRUE	12		-0.33	-0.08	0.15	FALSE	FALSE	FALSE		11716654_a_at	EML4
11716655_a_at	TRAF4	9.22	TRUE	9.22	TRUE	9.31	TRUE	9.65	TRUE		9.54	TRUE	9.52	TRUE	9.37	TRUE	9.77	TRUE		10.18	TRUE	10.27	TRUE	10.14	TRUE	10.14	TRUE	12		0.34	0.42	-0.09	FALSE	FALSE	FALSE		11716655_a_at	TRAF4
11716656_x_at	TRAF4	8.06	TRUE	8	TRUE	8.06	TRUE	8.42	TRUE		8.5	TRUE	8.51	TRUE	8.29	TRUE	8.71	TRUE		9.08	TRUE	9.07	TRUE	8.93	TRUE	8.94	TRUE	12		0.42	0.41	0.02	FALSE	FALSE	FALSE		11716656_x_at	TRAF4
11716657_at	TRAF4	6.38	FALSE	6.54	FALSE	6.43	FALSE	6.47	FALSE		7.37	TRUE	7.27	TRUE	7.28	TRUE	7.23	TRUE		7.35	TRUE	7.51	TRUE	7.49	TRUE	7.28	TRUE	8		-0.12	0.05	-0.37	FALSE	FALSE	FALSE		11716657_at	TRAF4
11716658_a_at	HNRNPH3	9.15	TRUE	9.25	TRUE	9.23	TRUE	9.2	TRUE		8.99	TRUE	9.02	TRUE	8.7	TRUE	8.47	TRUE		9.43	TRUE	9.27	TRUE	9.14	TRUE	9.25	TRUE	12		-0.13	-0.26	0.27	FALSE	FALSE	FALSE		11716658_a_at	HNRNPH3
11716659_a_at	HNRNPH3	10.26	TRUE	10.35	TRUE	10.12	TRUE	9.51	TRUE		9.76	TRUE	9.78	TRUE	9.51	TRUE	9.14	TRUE		9.94	TRUE	9.81	TRUE	9.76	TRUE	9.51	TRUE	12		-0.7	-0.39	-0.12	FALSE	FALSE	FALSE		11716659_a_at	HNRNPH3
11716661_at	GRAMD4	6.63	FALSE	7.06	TRUE	6.29	FALSE	5.99	FALSE		9.96	TRUE	10.12	TRUE	10.24	TRUE	9.88	TRUE		7.71	TRUE	7.73	TRUE	7.93	TRUE	7.26	TRUE	9		-0.73	-0.52	-0.69	FALSE	FALSE	FALSE		11716661_at	GRAMD4
11716662_at	SUSD6	7.91	TRUE	7.95	TRUE	8.1	TRUE	8.77	TRUE		8.55	TRUE	8.53	TRUE	8.65	TRUE	10.01	TRUE		8.15	TRUE	7.88	TRUE	8.08	TRUE	8.15	TRUE	12		0.63	1.38	0.34	FALSE	UPREGULATED 2-FOLD	FALSE		11716662_at	SUSD6
11716663_a_at	GDF15	9.24	TRUE	9.22	TRUE	10.36	TRUE	11.42	TRUE		13.16	TRUE	12.82	TRUE	13.39	TRUE	13.62	TRUE		7.22	TRUE	6.89	TRUE	7.76	TRUE	11.16	TRUE	12		1.08	0.57	3.73	UPREGULATED 2-FOLD	FALSE	UPREGULATED 2-FOLD		11716663_a_at	GDF15
11716664_x_at	GDF15	9.44	TRUE	9.36	TRUE	10.55	TRUE	11.54	TRUE		13.21	TRUE	12.79	TRUE	13.38	TRUE	13.52	TRUE		7.75	TRUE	7.54	TRUE	8.01	TRUE	11.25	TRUE	12		1.07	0.56	3.45	UPREGULATED 2-FOLD	FALSE	UPREGULATED 2-FOLD		11716664_x_at	GDF15
11716665_s_at	GDF15	9.17	TRUE	9.11	TRUE	10.47	TRUE	11.44	TRUE		13.11	TRUE	12.78	TRUE	13.31	TRUE	13.65	TRUE		7.31	TRUE	7.13	TRUE	7.92	TRUE	11.32	TRUE	12		1.03	0.67	3.58	UPREGULATED 2-FOLD	FALSE	UPREGULATED 2-FOLD		11716665_s_at	GDF15
11716666_a_at	ID3	10.13	TRUE	10.08	TRUE	10.16	TRUE	10.4	TRUE		10.13	TRUE	10.08	TRUE	9.26	TRUE	8.59	TRUE		11.59	TRUE	11.47	TRUE	11.37	TRUE	10.38	TRUE	12		0.29	-0.62	-0.87	FALSE	FALSE	FALSE		11716666_a_at	ID3
11716667_a_at	MTHFD1	8.54	TRUE	8.39	TRUE	7.74	TRUE	6.72	TRUE		9.47	TRUE	9.4	TRUE	9.22	TRUE	8.84	TRUE		9.27	TRUE	9.15	TRUE	9.2	TRUE	9.11	TRUE	12		-0.87	-0.31	0.03	FALSE	FALSE	FALSE		11716667_a_at	MTHFD1
11716668_at	RAB1A /// RAB1B	8.26	TRUE	8.21	TRUE	8.53	TRUE	8.61	TRUE		8.8	TRUE	8.71	TRUE	8.71	TRUE	8.62	TRUE		8.66	TRUE	8.72	TRUE	9.04	TRUE	8.54	TRUE	12		0.13	-1.77636e-15	-0.56	FALSE	FALSE	FALSE		11716668_at	RAB1A /// RAB1B
11716669_x_at	RAB1A /// RAB1B	8.61	TRUE	8.5	TRUE	8.72	TRUE	8.89	TRUE		9.09	TRUE	9.02	TRUE	9.03	TRUE	8.9	TRUE		8.97	TRUE	8.96	TRUE	9.12	TRUE	8.8	TRUE	12		0.28	-0.06	-0.31	FALSE	FALSE	FALSE		11716669_x_at	RAB1A /// RAB1B
11716670_s_at	RAB1A /// RAB1B	6.98	TRUE	7.25	TRUE	7.42	TRUE	7.69	TRUE		7.79	TRUE	7.76	TRUE	7.58	TRUE	7.26	TRUE		7.4	TRUE	7.4	TRUE	6.96	TRUE	7.19	TRUE	12		8.88178e-16	-0.29	0.23	FALSE	FALSE	FALSE		11716670_s_at	RAB1A /// RAB1B
11716671_x_at	PIGY /// PYURF	10.54	TRUE	10.64	TRUE	10.52	TRUE	10.36	TRUE		10.75	TRUE	10.58	TRUE	10.91	TRUE	10.3	TRUE		10.69	TRUE	10.54	TRUE	10.47	TRUE	10.09	TRUE	12		-0.26	-0.44	-0.23	FALSE	FALSE	FALSE		11716671_x_at	PIGY /// PYURF
11716672_x_at	PIGY /// PYURF	8.45	TRUE	8.58	TRUE	8.52	TRUE	8.45	TRUE		8.93	TRUE	8.76	TRUE	8.99	TRUE	8.38	TRUE		8.75	TRUE	8.6	TRUE	8.58	TRUE	8.5	TRUE	12		-0.2	-0.44	0.07	FALSE	FALSE	FALSE		11716672_x_at	PIGY /// PYURF
11716673_a_at	ACIN1	8.92	TRUE	8.84	TRUE	8.61	TRUE	8.56	TRUE		8.75	TRUE	8.77	TRUE	8.76	TRUE	8.49	TRUE		8.82	TRUE	8.87	TRUE	8.77	TRUE	8.45	TRUE	12		0.03	-0.29	-0.37	FALSE	FALSE	FALSE		11716673_a_at	ACIN1
11716674_a_at	ACIN1	6.69	TRUE	6.48	FALSE	6.49	FALSE	6.45	FALSE		6.61	FALSE	6.7	TRUE	6.67	TRUE	6.07	FALSE		6.36	FALSE	6.4	FALSE	6.56	FALSE	6.4	FALSE	3		0.17	-0.69	-0.2	FALSE	FALSE	FALSE		11716674_a_at	ACIN1
11716675_at	ZNF106	9.24	TRUE	9.26	TRUE	9.04	TRUE	9.39	TRUE		10.1	TRUE	10.2	TRUE	10.04	TRUE	9.43	TRUE		9.22	TRUE	9.06	TRUE	9.21	TRUE	9.52	TRUE	12		0.33	-0.71	0.47	FALSE	FALSE	FALSE		11716675_at	ZNF106
11716676_a_at	ZNF106	8.13	TRUE	8.11	TRUE	7.74	TRUE	8.19	TRUE		8.91	TRUE	9.08	TRUE	8.84	TRUE	8	TRUE		7.58	TRUE	7.58	TRUE	7.66	TRUE	8.08	TRUE	12		0.47	-1.01	0.42	FALSE	DOWNREGULATED 2-FOLD	FALSE		11716676_a_at	ZNF106
11716677_x_at	ZNF106	8.27	TRUE	8.12	TRUE	7.94	TRUE	8.33	TRUE		9.13	TRUE	9.35	TRUE	9.05	TRUE	8.24	TRUE		7.99	TRUE	7.9	TRUE	8.06	TRUE	8.29	TRUE	12		0.54	-1.03	0.32	FALSE	DOWNREGULATED 2-FOLD	FALSE		11716677_x_at	ZNF106
11716679_s_at	SLC39A9	7.26	TRUE	7.02	TRUE	7.02	TRUE	7.18	TRUE		6.94	TRUE	7	TRUE	7.12	TRUE	7.06	TRUE		6.73	TRUE	7.05	TRUE	6.84	TRUE	6.71	TRUE	12		0.4	-0.12	-0.45	FALSE	FALSE	FALSE		11716679_s_at	SLC39A9
11716681_at	SLC39A9	6.87	TRUE	6.57	FALSE	6.69	TRUE	6.74	TRUE		6.84	TRUE	6.82	TRUE	6.81	TRUE	6.91	TRUE		6.93	TRUE	6.77	TRUE	6.81	TRUE	6.74	TRUE	11		0.35	0.12	0.09	FALSE	FALSE	FALSE		11716681_at	SLC39A9
11716682_s_at	SLC39A9	9.08	TRUE	9.09	TRUE	8.84	TRUE	9.15	TRUE		8.94	TRUE	8.97	TRUE	8.92	TRUE	9.27	TRUE		9.26	TRUE	9.01	TRUE	9.04	TRUE	8.99	TRUE	12		0.3	0.32	0.2	FALSE	FALSE	FALSE		11716682_s_at	SLC39A9
11716683_x_at	SLC39A9	9.79	TRUE	9.78	TRUE	9.58	TRUE	9.87	TRUE		9.64	TRUE	9.61	TRUE	9.72	TRUE	9.96	TRUE		9.95	TRUE	9.78	TRUE	9.76	TRUE	9.74	TRUE	12		0.3	0.27	0.15	FALSE	FALSE	FALSE		11716683_x_at	SLC39A9
11716684_a_at	MYO1D	7.19	TRUE	7.06	TRUE	6.08	FALSE	5.64	FALSE		8.16	TRUE	7.93	TRUE	8.65	TRUE	8.55	TRUE		6.65	TRUE	6.26	FALSE	6.48	FALSE	6.16	FALSE	7		-0.31	0.13	0.07	FALSE	FALSE	FALSE		11716684_a_at	MYO1D
11716687_x_at	ABR	7.32	TRUE	7.33	TRUE	7.06	TRUE	6.89	TRUE		8.98	TRUE	8.96	TRUE	8.99	TRUE	8.59	TRUE		9.69	TRUE	9.7	TRUE	9.93	TRUE	9.74	TRUE	12		-0.18	-0.38	-0.2	FALSE	FALSE	FALSE		11716687_x_at	ABR
11716688_at	GOLGA3	8.6	TRUE	8.47	TRUE	8.29	TRUE	8.53	TRUE		8.04	TRUE	7.97	TRUE	8.05	TRUE	8.26	TRUE		7.93	TRUE	7.94	TRUE	7.84	TRUE	8.2	TRUE	12		0.37	0.28	0.35	FALSE	FALSE	FALSE		11716688_at	GOLGA3
11716689_s_at	GOLGA3	8.2	TRUE	8.35	TRUE	7.38	TRUE	8.11	TRUE		7.24	TRUE	7.36	TRUE	7	TRUE	7.71	TRUE		7.46	TRUE	7.27	TRUE	7.13	TRUE	7.91	TRUE	12		0.58	0.59	0.97	FALSE	FALSE	FALSE		11716689_s_at	GOLGA3
11716690_x_at	GOLGA3	8.41	TRUE	8.11	TRUE	7.87	TRUE	8.31	TRUE		7.72	TRUE	7.73	TRUE	7.65	TRUE	8	TRUE		7.56	TRUE	7.49	TRUE	7.36	TRUE	8.01	TRUE	12		0.74	0.34	0.72	FALSE	FALSE	FALSE		11716690_x_at	GOLGA3
11716691_a_at	NPEPPS	8.85	TRUE	9.01	TRUE	8.8	TRUE	9.05	TRUE		8.71	TRUE	8.76	TRUE	8.71	TRUE	8.45	TRUE		8.67	TRUE	8.72	TRUE	8.61	TRUE	7.97	TRUE	12		0.09	-0.31	-0.69	FALSE	FALSE	FALSE		11716691_a_at	NPEPPS
11716692_x_at	NPEPPS	9.68	TRUE	9.75	TRUE	9.56	TRUE	9.79	TRUE		9.53	TRUE	9.63	TRUE	9.66	TRUE	9.28	TRUE		9.59	TRUE	9.52	TRUE	9.15	TRUE	8.71	TRUE	12		0.16	-0.48	-0.37	FALSE	FALSE	FALSE		11716692_x_at	NPEPPS
11716693_a_at	TSPAN6	7.96	TRUE	8.1	TRUE	8.42	TRUE	7.94	TRUE		8.44	TRUE	8.38	TRUE	8.48	TRUE	8.56	TRUE		8.39	TRUE	8.47	TRUE	8.24	TRUE	8.22	TRUE	12		-0.62	0.14	-0.1	FALSE	FALSE	FALSE		11716693_a_at	TSPAN6
11716694_at	TSPAN6	7.67	TRUE	7.69	TRUE	7.88	TRUE	7.46	TRUE		8	TRUE	8.01	TRUE	8.03	TRUE	8.07	TRUE		8.07	TRUE	8.03	TRUE	7.94	TRUE	7.72	TRUE	12		-0.44	0.03	-0.18	FALSE	FALSE	FALSE		11716694_at	TSPAN6
11716695_a_at	TSPAN6	7.62	TRUE	7.46	TRUE	8.25	TRUE	7.83	TRUE		8.58	TRUE	8.2	TRUE	8.45	TRUE	8.89	TRUE		8.18	TRUE	7.93	TRUE	8.21	TRUE	7.77	TRUE	12		-0.26	0.82	-0.19	FALSE	FALSE	FALSE		11716695_a_at	TSPAN6
11716696_s_at	TSPAN6	7.28	TRUE	7.51	TRUE	7.94	TRUE	7.61	TRUE		8.59	TRUE	8.53	TRUE	8.53	TRUE	8.73	TRUE		8.41	TRUE	8.23	TRUE	8.17	TRUE	8.05	TRUE	12		-0.56	0.26	0.06	FALSE	FALSE	FALSE		11716696_s_at	TSPAN6
11716698_s_at	HBP1	10.7	TRUE	10.56	TRUE	10.89	TRUE	11.24	TRUE		9.27	TRUE	9.25	TRUE	9.59	TRUE	9.84	TRUE		10.16	TRUE	10.07	TRUE	10.22	TRUE	9.99	TRUE	12		0.49	0.27	-0.14	FALSE	FALSE	FALSE		11716698_s_at	HBP1
11716699_a_at	CMAS	10.04	TRUE	10	TRUE	9.85	TRUE	10.01	TRUE		10.7	TRUE	10.69	TRUE	10.56	TRUE	11.03	TRUE		10.05	TRUE	10.02	TRUE	10.17	TRUE	10.34	TRUE	12		0.2	0.48	0.2	FALSE	FALSE	FALSE		11716699_a_at	CMAS
11716700_at	SNAPIN	9.63	TRUE	9.54	TRUE	9.76	TRUE	9.44	TRUE		9.68	TRUE	9.62	TRUE	9.59	TRUE	9.38	TRUE		10.13	TRUE	10.21	TRUE	10	TRUE	9.96	TRUE	12		-0.23	-0.15	-0.12	FALSE	FALSE	FALSE		11716700_at	SNAPIN
11716701_a_at	CCNDBP1	10.84	TRUE	10.92	TRUE	11.01	TRUE	10.95	TRUE		10.13	TRUE	10.18	TRUE	10.12	TRUE	10.12	TRUE		10.37	TRUE	10.36	TRUE	10.26	TRUE	10.35	TRUE	12		-0.14	-0.05	0.1	FALSE	FALSE	FALSE		11716701_a_at	CCNDBP1
11716703_a_at	PRKACB	10.28	TRUE	10.4	TRUE	10.74	TRUE	10.88	TRUE		8.5	TRUE	8.54	TRUE	8.78	TRUE	8.47	TRUE		9.16	TRUE	9.14	TRUE	8.92	TRUE	8.62	TRUE	12		0.02	-0.35	-0.28	FALSE	FALSE	FALSE		11716703_a_at	PRKACB
11716704_at	TRIM44	6.81	TRUE	6.81	TRUE	7.07	TRUE	6.8	TRUE		7.16	TRUE	7.05	TRUE	7.05	TRUE	6.91	TRUE		7.26	TRUE	7.37	TRUE	7.27	TRUE	6.93	TRUE	12		-0.27	-0.03	-0.45	FALSE	FALSE	FALSE		11716704_at	TRIM44
11716705_at	TRIM44	9	TRUE	9.04	TRUE	9.13	TRUE	8.91	TRUE		9.25	TRUE	9.32	TRUE	9.27	TRUE	9	TRUE		9.7	TRUE	9.66	TRUE	9.47	TRUE	9.16	TRUE	12		-0.26	-0.34	-0.27	FALSE	FALSE	FALSE		11716705_at	TRIM44
11716706_at	TRIM44	9.73	TRUE	9.69	TRUE	9.89	TRUE	9.66	TRUE		9.89	TRUE	9.85	TRUE	9.88	TRUE	9.62	TRUE		10.39	TRUE	10.41	TRUE	10.31	TRUE	9.97	TRUE	12		-0.19	-0.22	-0.36	FALSE	FALSE	FALSE		11716706_at	TRIM44
11716707_a_at	ARL2BP	9.69	TRUE	9.67	TRUE	9.48	TRUE	9.47	TRUE		9.27	TRUE	9.12	TRUE	9	TRUE	8.86	TRUE		9.06	TRUE	9.09	TRUE	9.22	TRUE	9.19	TRUE	12		0.01	0.01	-0.06	FALSE	FALSE	FALSE		11716707_a_at	ARL2BP
11716708_a_at	DDR1	10.41	TRUE	10.32	TRUE	11.19	TRUE	11	TRUE		8.66	TRUE	8.57	TRUE	8.73	TRUE	9.39	TRUE		10.31	TRUE	10.23	TRUE	9.69	TRUE	9.58	TRUE	12		-0.1	0.75	-0.03	FALSE	FALSE	FALSE		11716708_a_at	DDR1
11716709_s_at	DDR1	10.22	TRUE	10.11	TRUE	10.83	TRUE	10.43	TRUE		9.13	TRUE	9.26	TRUE	9.43	TRUE	9.54	TRUE		10.03	TRUE	9.95	TRUE	9.71	TRUE	9.53	TRUE	12		-0.29	-0.02	-0.1	FALSE	FALSE	FALSE		11716709_s_at	DDR1
11716710_a_at	ADM	5.57	FALSE	5.54	FALSE	5.61	FALSE	7.83	TRUE		10.66	TRUE	10.64	TRUE	10.83	TRUE	11.42	TRUE		8.21	TRUE	8.32	TRUE	7.95	TRUE	8.4	TRUE	9		2.25	0.61	0.34	UPREGULATED 2-FOLD	FALSE	FALSE		11716710_a_at	ADM
11716711_a_at	TCEAL8	10.27	TRUE	10.32	TRUE	10.43	TRUE	10.11	TRUE		9.22	TRUE	9.21	TRUE	9.37	TRUE	9.58	TRUE		9.66	TRUE	9.76	TRUE	9.41	TRUE	9.71	TRUE	12		-0.37	0.22	0.2	FALSE	FALSE	FALSE		11716711_a_at	TCEAL8
11716712_s_at	TCEAL8	9.05	TRUE	9.11	TRUE	8.97	TRUE	8.94	TRUE		7.79	TRUE	7.85	TRUE	7.88	TRUE	8.43	TRUE		8.59	TRUE	8.45	TRUE	8.61	TRUE	8.76	TRUE	12		-0.09	0.49	0.29	FALSE	FALSE	FALSE		11716712_s_at	TCEAL8
11716713_a_at	ARHGAP17	8.39	TRUE	8.39	TRUE	8.21	TRUE	8.35	TRUE		7.53	TRUE	7.73	TRUE	7.37	TRUE	7.2	TRUE		8.06	TRUE	7.8	TRUE	7.83	TRUE	7.81	TRUE	12		0.14	-0.37	0.24	FALSE	FALSE	FALSE		11716713_a_at	ARHGAP17
11716714_x_at	ARHGAP17	8.25	TRUE	8.18	TRUE	8.08	TRUE	8.26	TRUE		7.59	TRUE	7.43	TRUE	7.25	TRUE	6.99	TRUE		7.57	TRUE	7.47	TRUE	7.65	TRUE	7.63	TRUE	12		0.25	-0.1	0.08	FALSE	FALSE	FALSE		11716714_x_at	ARHGAP17
11716715_a_at	CTSB	12.84	TRUE	12.8	TRUE	13.18	TRUE	13.99	TRUE		12.7	TRUE	12.71	TRUE	12.87	TRUE	13.41	TRUE		11.14	TRUE	10.99	TRUE	11.15	TRUE	11.03	TRUE	12		0.85	0.53	0.03	FALSE	FALSE	FALSE		11716715_a_at	CTSB
11716716_x_at	CTSB	11.15	TRUE	11.3	TRUE	11.27	TRUE	13	TRUE		10.37	TRUE	10.48	TRUE	10.32	TRUE	10.97	TRUE		9.3	TRUE	8.77	TRUE	8.75	TRUE	8.69	TRUE	12		1.58	0.54	0.47	UPREGULATED 2-FOLD	FALSE	FALSE		11716716_x_at	CTSB
11716717_a_at	NINJ1	9.71	TRUE	9.55	TRUE	9.83	TRUE	9.38	TRUE		9.2	TRUE	9.1	TRUE	9.19	TRUE	8.48	TRUE		8.1	TRUE	8.1	TRUE	8.07	TRUE	8	TRUE	12		-0.29	-0.61	-0.07	FALSE	FALSE	FALSE		11716717_a_at	NINJ1
11716718_at	GLA	7.4	TRUE	7.58	TRUE	7.02	TRUE	7.63	TRUE		8.57	TRUE	8.53	TRUE	8.19	TRUE	7.99	TRUE		7.65	TRUE	7.45	TRUE	7.49	TRUE	7.52	TRUE	12		0.43	-0.16	0.23	FALSE	FALSE	FALSE		11716718_at	GLA
11716719_s_at	GLA	8.8	TRUE	8.67	TRUE	8.31	TRUE	8.89	TRUE		9.58	TRUE	9.49	TRUE	9.29	TRUE	9.06	TRUE		8.52	TRUE	8.59	TRUE	8.65	TRUE	8.66	TRUE	12		0.71	-0.14	-0.06	FALSE	FALSE	FALSE		11716719_s_at	GLA
11716720_a_at	AKT1S1	7.07	TRUE	7.09	TRUE	7.5	TRUE	7.42	TRUE		6.78	TRUE	6.64	FALSE	6.69	TRUE	6.34	FALSE		7.04	TRUE	7.25	TRUE	7.34	TRUE	7.05	TRUE	10		-0.1	-0.21	-0.5	FALSE	FALSE	FALSE		11716720_a_at	AKT1S1
11716722_a_at	PHF1	7.31	TRUE	7.2	TRUE	7.77	TRUE	8.25	TRUE		6.79	TRUE	6.91	TRUE	6.97	TRUE	6.94	TRUE		6.89	TRUE	6.97	TRUE	6.85	TRUE	7.1	TRUE	12		0.59	-0.15	0.17	FALSE	FALSE	FALSE		11716722_a_at	PHF1
11716723_at	DPY19L1	9.61	TRUE	9.87	TRUE	9.94	TRUE	9.84	TRUE		8.16	TRUE	8.42	TRUE	8.12	TRUE	8.63	TRUE		8.57	TRUE	8.28	TRUE	8.48	TRUE	8.09	TRUE	12		-0.36	0.25	-0.1	FALSE	FALSE	FALSE		11716723_at	DPY19L1
11716724_x_at	DPY19L1	10.1	TRUE	10.14	TRUE	10.41	TRUE	10.31	TRUE		8.59	TRUE	8.77	TRUE	8.57	TRUE	8.97	TRUE		8.89	TRUE	8.7	TRUE	8.9	TRUE	8.34	TRUE	12		-0.14	0.22	-0.37	FALSE	FALSE	FALSE		11716724_x_at	DPY19L1
11716725_a_at	ADCY6	7.91	TRUE	7.91	TRUE	7.76	TRUE	8.01	TRUE		8.14	TRUE	8.04	TRUE	8.08	TRUE	7.89	TRUE		8.19	TRUE	8.14	TRUE	8.29	TRUE	8.09	TRUE	12		0.25	-0.09	-0.15	FALSE	FALSE	FALSE		11716725_a_at	ADCY6
11716726_a_at	PLK1	7.69	TRUE	7.63	TRUE	7.53	TRUE	6.68	TRUE		7.62	TRUE	7.59	TRUE	7.22	TRUE	6.85	TRUE		7.72	TRUE	7.64	TRUE	7.85	TRUE	8.04	TRUE	12		-0.79	-0.34	0.27	FALSE	FALSE	FALSE		11716726_a_at	PLK1
11716727_x_at	PLK1	7.44	TRUE	7.41	TRUE	7.19	TRUE	6.15	FALSE		7.45	TRUE	7.43	TRUE	7.02	TRUE	6.84	TRUE		7.49	TRUE	7.41	TRUE	7.66	TRUE	7.9	TRUE	11		-1.01	-0.16	0.32	DOWNREGULATED 2-FOLD	FALSE	FALSE		11716727_x_at	PLK1
11716728_s_at	TPM1	11.99	TRUE	11.97	TRUE	11.45	TRUE	10.53	TRUE		8.15	TRUE	8.28	TRUE	7.87	TRUE	7.5	TRUE		9.34	TRUE	9.36	TRUE	9.03	TRUE	9.46	TRUE	12		-0.9	-0.5	0.41	FALSE	FALSE	FALSE		11716728_s_at	TPM1
11716729_a_at	EMC3	10.95	TRUE	10.95	TRUE	11.09	TRUE	11.38	TRUE		10.19	TRUE	10.21	TRUE	10.01	TRUE	9.96	TRUE		9.67	TRUE	9.48	TRUE	9.73	TRUE	9.53	TRUE	12		0.29	-0.07	-0.01	FALSE	FALSE	FALSE		11716729_a_at	EMC3
11716730_a_at	ERH	12.25	TRUE	12.31	TRUE	11.91	TRUE	11.54	TRUE		12.21	TRUE	12.29	TRUE	12.05	TRUE	12	TRUE		12.5	TRUE	12.55	TRUE	12.39	TRUE	12.41	TRUE	12		-0.43	-0.13	-0.03	FALSE	FALSE	FALSE		11716730_a_at	ERH
11716731_a_at	SPSB3	8.23	TRUE	8.22	TRUE	8.48	TRUE	8.6	TRUE		7.86	TRUE	7.87	TRUE	8.11	TRUE	8.1	TRUE		8.64	TRUE	8.65	TRUE	8.75	TRUE	8.86	TRUE	12		0.13	-0.02	0.1	FALSE	FALSE	FALSE		11716731_a_at	SPSB3
11716733_at	IRF1	10.77	TRUE	10.59	TRUE	10.49	TRUE	9.7	TRUE		5.57	FALSE	5.21	FALSE	5.66	FALSE	6.99	TRUE		7.49	TRUE	7.56	TRUE	7.4	TRUE	7.29	TRUE	9		-0.61	1.69	-0.18	FALSE	UPREGULATED 2-FOLD	FALSE		11716733_at	IRF1
11716734_at	IRF1	9.66	TRUE	9.56	TRUE	9.24	TRUE	8.25	TRUE		4.8	FALSE	5.27	FALSE	5.53	FALSE	5.65	FALSE		6.01	FALSE	6.18	FALSE	5.93	FALSE	5.99	FALSE	4		-0.89	-0.35	-0.11	FALSE	FALSE	FALSE		11716734_at	IRF1
11716735_s_at	RNF185	7.55	TRUE	7.49	TRUE	7.46	TRUE	7.63	TRUE		8.25	TRUE	8.25	TRUE	8.25	TRUE	7.93	TRUE		7.35	TRUE	7.26	TRUE	7.13	TRUE	7.24	TRUE	12		0.23	-0.32	0.2	FALSE	FALSE	FALSE		11716735_s_at	RNF185
11716736_at	PRPF19	9.95	TRUE	9.92	TRUE	10.07	TRUE	9.88	TRUE		10.11	TRUE	10.01	TRUE	9.9	TRUE	9.53	TRUE		11.21	TRUE	11.18	TRUE	10.96	TRUE	10.78	TRUE	12		-0.16	-0.27	-0.15	FALSE	FALSE	FALSE		11716736_at	PRPF19
11716737_at	PDRG1	9.19	TRUE	9.05	TRUE	8.74	TRUE	8.91	TRUE		9.62	TRUE	9.54	TRUE	9.37	TRUE	9	TRUE		8.86	TRUE	8.85	TRUE	8.92	TRUE	8.93	TRUE	12		0.31	-0.29	0.02	FALSE	FALSE	FALSE		11716737_at	PDRG1
11716738_at	MSRB1	9.25	TRUE	9.24	TRUE	9.16	TRUE	9.14	TRUE		9.17	TRUE	9.17	TRUE	9.07	TRUE	8.86	TRUE		9.28	TRUE	9.39	TRUE	9.15	TRUE	8.96	TRUE	12		-0.01	-0.21	-0.3	FALSE	FALSE	FALSE		11716738_at	MSRB1
11716739_x_at	GRAMD1A	6.59	FALSE	6.71	TRUE	7.17	TRUE	7.44	TRUE		7.55	TRUE	7.3	TRUE	7.35	TRUE	7.44	TRUE		8.08	TRUE	8.04	TRUE	8.15	TRUE	8.19	TRUE	11		0.15	0.34	0.08	FALSE	FALSE	FALSE		11716739_x_at	GRAMD1A
11716740_a_at	SLC6A8	7.74	TRUE	7.85	TRUE	6.88	TRUE	7.52	TRUE		10.22	TRUE	10.22	TRUE	9.64	TRUE	8.92	TRUE		8.51	TRUE	8.77	TRUE	8.6	TRUE	8.64	TRUE	12		0.53	-0.72	-0.22	FALSE	FALSE	FALSE		11716740_a_at	SLC6A8
11716741_x_at	SLC6A8	7.1	TRUE	7.18	TRUE	6.49	FALSE	7.48	TRUE		9.55	TRUE	9.75	TRUE	9.34	TRUE	8.88	TRUE		8.59	TRUE	8.55	TRUE	8.53	TRUE	8.56	TRUE	11		0.91	-0.66	0.07	FALSE	FALSE	FALSE		11716741_x_at	SLC6A8
11716742_a_at	TJP2	9.43	TRUE	9.42	TRUE	8.85	TRUE	7.88	TRUE		8.02	TRUE	8.11	TRUE	7.4	TRUE	6.35	FALSE		8.68	TRUE	8.63	TRUE	8.7	TRUE	8.52	TRUE	11		-0.96	-1.14	-0.13	FALSE	DOWNREGULATED 2-FOLD	FALSE		11716742_a_at	TJP2
11716745_s_at	FAM60A	7.8	TRUE	7.79	TRUE	7.83	TRUE	8.08	TRUE		8.99	TRUE	9.02	TRUE	8.94	TRUE	8.74	TRUE		9.46	TRUE	9.31	TRUE	9.28	TRUE	9.53	TRUE	12		0.26	-0.23	0.4	FALSE	FALSE	FALSE		11716745_s_at	FAM60A
11716746_a_at	FAM60A	8.43	TRUE	8.46	TRUE	8.47	TRUE	8.79	TRUE		9.71	TRUE	9.74	TRUE	9.7	TRUE	9.48	TRUE		10.22	TRUE	10.06	TRUE	10.38	TRUE	10.28	TRUE	12		0.29	-0.25	0.06	FALSE	FALSE	FALSE		11716746_a_at	FAM60A
11716750_a_at	CD99L2	10.9	TRUE	10.63	TRUE	10.76	TRUE	9.96	TRUE		10.68	TRUE	10.54	TRUE	10.94	TRUE	10.85	TRUE		10.55	TRUE	10.62	TRUE	10.51	TRUE	9.91	TRUE	12		-0.53	0.05	-0.67	FALSE	FALSE	FALSE		11716750_a_at	CD99L2
11716751_a_at	GNS	7.72	TRUE	7.62	TRUE	7.82	TRUE	7.56	TRUE		8.02	TRUE	7.79	TRUE	8.16	TRUE	7.79	TRUE		6.66	TRUE	6.95	TRUE	6.86	TRUE	6.55	FALSE	11		-0.16	-0.14	-0.6	FALSE	FALSE	FALSE		11716751_a_at	GNS
11716752_x_at	GNS	9.9	TRUE	9.9	TRUE	9.86	TRUE	9.42	TRUE		9.86	TRUE	9.91	TRUE	10.14	TRUE	9.88	TRUE		8.73	TRUE	8.73	TRUE	8.72	TRUE	8.4	TRUE	12		-0.44	-0.31	-0.32	FALSE	FALSE	FALSE		11716752_x_at	GNS
11716753_x_at	GNS	10.5	TRUE	10.53	TRUE	10.63	TRUE	10.17	TRUE		10.58	TRUE	10.57	TRUE	10.86	TRUE	10.71	TRUE		10	TRUE	10.06	TRUE	9.98	TRUE	9.62	TRUE	12		-0.49	-0.14	-0.42	FALSE	FALSE	FALSE		11716753_x_at	GNS
11716754_a_at	TPGS2	9.57	TRUE	9.51	TRUE	8.85	TRUE	8.11	TRUE		10.37	TRUE	10.41	TRUE	10.44	TRUE	10.07	TRUE		8.8	TRUE	8.76	TRUE	8.76	TRUE	8.48	TRUE	12		-0.68	-0.41	-0.24	FALSE	FALSE	FALSE		11716754_a_at	TPGS2
11716755_at	RNF7	11.09	TRUE	11.16	TRUE	11.1	TRUE	11.16	TRUE		9.23	TRUE	9.19	TRUE	9.21	TRUE	9.38	TRUE		9.95	TRUE	9.72	TRUE	9.54	TRUE	9.88	TRUE	12		-0.01	0.21	0.57	FALSE	FALSE	FALSE		11716755_at	RNF7
11716757_a_at	DHX30	8.42	TRUE	8.16	TRUE	8.04	TRUE	8.22	TRUE		8.89	TRUE	8.92	TRUE	8.67	TRUE	8.44	TRUE		9.13	TRUE	9.13	TRUE	9.15	TRUE	9.13	TRUE	12		0.44	-0.26	-0.02	FALSE	FALSE	FALSE		11716757_a_at	DHX30
11716758_x_at	DHX30	8.4	TRUE	8.27	TRUE	7.98	TRUE	8.15	TRUE		8.89	TRUE	8.84	TRUE	8.63	TRUE	8.33	TRUE		9.01	TRUE	9.11	TRUE	9.13	TRUE	9.11	TRUE	12		0.3	-0.25	-0.12	FALSE	FALSE	FALSE		11716758_x_at	DHX30
11716759_a_at	CASP4	8.28	TRUE	8.52	TRUE	8.28	TRUE	8.31	TRUE		6.53	FALSE	6.52	FALSE	6.15	FALSE	6.87	TRUE		7.9	TRUE	7.62	TRUE	7.62	TRUE	8.18	TRUE	9		-0.21	0.73	0.84	FALSE	FALSE	FALSE		11716759_a_at	CASP4
11716760_x_at	CASP4	9.63	TRUE	9.78	TRUE	9.7	TRUE	9.6	TRUE		7.66	TRUE	7.57	TRUE	7.46	TRUE	7.92	TRUE		9.12	TRUE	8.87	TRUE	8.99	TRUE	9.41	TRUE	12		-0.25	0.55	0.67	FALSE	FALSE	FALSE		11716760_x_at	CASP4
11716763_a_at	NSMF	7.16	TRUE	7.03	TRUE	7.51	TRUE	7.27	TRUE		7.19	TRUE	7.08	TRUE	7.18	TRUE	6.8	TRUE		6.88	TRUE	7.19	TRUE	7.36	TRUE	7.18	TRUE	12		-0.11	-0.27	-0.49	FALSE	FALSE	FALSE		11716763_a_at	NSMF
11716765_s_at	IQGAP1	11.62	TRUE	11.48	TRUE	11.42	TRUE	11.53	TRUE		10.69	TRUE	10.84	TRUE	10.67	TRUE	10.86	TRUE		9.91	TRUE	9.73	TRUE	9.83	TRUE	9.89	TRUE	12		0.25	0.04	0.24	FALSE	FALSE	FALSE		11716765_s_at	IQGAP1
11716766_a_at	IQGAP1	10.74	TRUE	10.89	TRUE	10.61	TRUE	10.72	TRUE		10.06	TRUE	9.98	TRUE	9.88	TRUE	9.85	TRUE		9.05	TRUE	8.92	TRUE	8.89	TRUE	9.07	TRUE	12		-0.04	0.05	0.31	FALSE	FALSE	FALSE		11716766_a_at	IQGAP1
11716767_at	IQGAP1	10.21	TRUE	10.29	TRUE	9.73	TRUE	9.95	TRUE		9.33	TRUE	9.58	TRUE	9.21	TRUE	9.43	TRUE		8.55	TRUE	8.2	TRUE	8.4	TRUE	8.62	TRUE	12		0.14	-0.03	0.57	FALSE	FALSE	FALSE		11716767_at	IQGAP1
11716768_a_at	UBQLN2	8.14	TRUE	8.33	TRUE	7.93	TRUE	8.38	TRUE		6.65	TRUE	6.6	FALSE	6.66	TRUE	6.56	FALSE		8.3	TRUE	7.97	TRUE	7.97	TRUE	8.41	TRUE	10		0.26	-0.05	0.77	FALSE	FALSE	FALSE		11716768_a_at	UBQLN2
11716769_x_at	CHERP	6.69	TRUE	6.66	TRUE	6.68	TRUE	6.82	TRUE		6.61	FALSE	6.69	TRUE	6.95	TRUE	6.87	TRUE		6.57	FALSE	6.88	TRUE	6.79	TRUE	6.75	TRUE	10		0.17	-0.16	-0.35	FALSE	FALSE	FALSE		11716769_x_at	CHERP
11716770_at	CHERP	9.51	TRUE	9.48	TRUE	9.33	TRUE	9.46	TRUE		9.4	TRUE	9.49	TRUE	9.26	TRUE	8.97	TRUE		10.28	TRUE	10.31	TRUE	10.34	TRUE	10.24	TRUE	12		0.16	-0.38	-0.13	FALSE	FALSE	FALSE		11716770_at	CHERP
11716771_s_at	LOC102724428 /// SIK1	10.45	TRUE	10.5	TRUE	8.07	TRUE	9.03	TRUE		6.83	TRUE	6.69	TRUE	7	TRUE	7.92	TRUE		8.17	TRUE	8	TRUE	7.67	TRUE	6.79	TRUE	12		0.91	1.06	-0.71	FALSE	UPREGULATED 2-FOLD	FALSE		11716771_s_at	LOC102724428 /// SIK1
11716772_at	C11orf68	7.94	TRUE	7.77	TRUE	8.18	TRUE	7.89	TRUE		7.8	TRUE	7.73	TRUE	7.64	TRUE	7.7	TRUE		7.33	TRUE	7.36	TRUE	7.38	TRUE	7.48	TRUE	12		-0.12	0.13	0.07	FALSE	FALSE	FALSE		11716772_at	C11orf68
11716773_s_at	SORBS3	7.53	TRUE	7.37	TRUE	7.53	TRUE	7.87	TRUE		7.07	TRUE	7.05	TRUE	6.89	TRUE	7.17	TRUE		7.05	TRUE	6.99	TRUE	6.76	TRUE	7.09	TRUE	12		0.5	0.3	0.39	FALSE	FALSE	FALSE		11716773_s_at	SORBS3
11716774_a_at	RAI14	7.84	TRUE	7.94	TRUE	7.84	TRUE	8.29	TRUE		8.44	TRUE	8.44	TRUE	8.11	TRUE	7.88	TRUE		7.58	TRUE	7.29	TRUE	7.51	TRUE	7.65	TRUE	12		0.35	-0.23	0.43	FALSE	FALSE	FALSE		11716774_a_at	RAI14
11716775_a_at	RAI14	9.35	TRUE	9.52	TRUE	9.27	TRUE	9.78	TRUE		9.64	TRUE	9.75	TRUE	9.4	TRUE	9.11	TRUE		8.61	TRUE	8.57	TRUE	8.85	TRUE	8.76	TRUE	12		0.34	-0.4	-0.05	FALSE	FALSE	FALSE		11716775_a_at	RAI14
11716777_s_at	EPS8L2	6.27	FALSE	6.18	FALSE	6.13	FALSE	6.08	FALSE		5.94	FALSE	5.83	FALSE	5.76	FALSE	6.14	FALSE		6.74	TRUE	6.93	TRUE	6.59	FALSE	6.75	TRUE	3		0.04	0.49	-0.03	FALSE	FALSE	FALSE		11716777_s_at	EPS8L2
11716778_s_at	EIF1AX	8.27	TRUE	8.42	TRUE	7.33	TRUE	7.45	TRUE		8.88	TRUE	8.95	TRUE	8.53	TRUE	8.02	TRUE		9.19	TRUE	9.06	TRUE	8.86	TRUE	8.98	TRUE	12		-0.03	-0.58	0.25	FALSE	FALSE	FALSE		11716778_s_at	EIF1AX
11716779_at	EIF1AX	8.28	TRUE	8.59	TRUE	7.35	TRUE	7.81	TRUE		8.99	TRUE	8.99	TRUE	8.75	TRUE	8.43	TRUE		9.67	TRUE	9.41	TRUE	9.4	TRUE	9.24	TRUE	12		0.15	-0.32	0.1	FALSE	FALSE	FALSE		11716779_at	EIF1AX
11716780_s_at	CLDN4	6.73	TRUE	6.72	TRUE	6.69	TRUE	6.7	TRUE		6.61	FALSE	6.68	TRUE	6.67	TRUE	9.68	TRUE		8.25	TRUE	7.83	TRUE	7.22	TRUE	9.08	TRUE	11		0.02	2.94	2.28	FALSE	UPREGULATED 2-FOLD	UPREGULATED 2-FOLD		11716780_s_at	CLDN4
11716781_s_at	TBL1XR1	11.47	TRUE	11.38	TRUE	11.51	TRUE	11.4	TRUE		10.68	TRUE	10.71	TRUE	10.78	TRUE	10.91	TRUE		10.79	TRUE	10.73	TRUE	10.73	TRUE	10.6	TRUE	12		-0.02	0.1	-0.07	FALSE	FALSE	FALSE		11716781_s_at	TBL1XR1
11716782_a_at	TBL1XR1	8.3	TRUE	8.35	TRUE	8.31	TRUE	8.12	TRUE		7.14	TRUE	6.91	TRUE	7.01	TRUE	6.78	TRUE		7.45	TRUE	7.41	TRUE	7.13	TRUE	7.1	TRUE	12		-0.24	0	0.01	FALSE	FALSE	FALSE		11716782_a_at	TBL1XR1
11716783_a_at	TBL1XR1	10.47	TRUE	10.48	TRUE	10.41	TRUE	10.14	TRUE		9.62	TRUE	9.58	TRUE	9.58	TRUE	9.59	TRUE		9.74	TRUE	9.54	TRUE	9.61	TRUE	9.3	TRUE	12		-0.28	0.05	-0.11	FALSE	FALSE	FALSE		11716783_a_at	TBL1XR1
11716784_at	TRAK2	10.1	TRUE	10.07	TRUE	10.35	TRUE	10.38	TRUE		10.18	TRUE	10.34	TRUE	10.27	TRUE	9.41	TRUE		7.69	TRUE	7.6	TRUE	7.53	TRUE	7.26	TRUE	12		0.06	-1.02	-0.18	FALSE	DOWNREGULATED 2-FOLD	FALSE		11716784_at	TRAK2
11716785_at	TRAK2	7.31	TRUE	7.61	TRUE	7.28	TRUE	7.43	TRUE		7.67	TRUE	7.82	TRUE	7.43	TRUE	6.56	FALSE		4.85	FALSE	4.83	FALSE	5.01	FALSE	4.65	FALSE	7		-0.15	-1.02	-0.34	FALSE	DOWNREGULATED 2-FOLD	FALSE		11716785_at	TRAK2
11716786_s_at	TRAK2	9.29	TRUE	9.26	TRUE	9.28	TRUE	9.29	TRUE		9.58	TRUE	9.46	TRUE	9.38	TRUE	8.48	TRUE		6.76	TRUE	6.82	TRUE	6.79	TRUE	6.53	FALSE	11		0.04	-0.78	-0.32	FALSE	FALSE	FALSE		11716786_s_at	TRAK2
11716787_a_at	B4GAT1	7.22	TRUE	7.14	TRUE	7.79	TRUE	7.29	TRUE		8.68	TRUE	8.63	TRUE	8.86	TRUE	9.16	TRUE		8.25	TRUE	8.17	TRUE	8.15	TRUE	7.72	TRUE	12		-0.42	0.35	-0.35	FALSE	FALSE	FALSE		11716787_a_at	B4GAT1
11716788_at	B4GAT1	8.66	TRUE	8.76	TRUE	9.15	TRUE	8.85	TRUE		10.06	TRUE	10.1	TRUE	10.09	TRUE	10.57	TRUE		9.74	TRUE	9.52	TRUE	9.79	TRUE	9.29	TRUE	12		-0.4	0.44	-0.28	FALSE	FALSE	FALSE		11716788_at	B4GAT1
11716789_s_at	TARS	11.71	TRUE	11.66	TRUE	11.37	TRUE	11.6	TRUE		12.6	TRUE	12.61	TRUE	12.7	TRUE	12.48	TRUE		11.78	TRUE	11.6	TRUE	11.78	TRUE	11.61	TRUE	12		0.28	-0.23	0.01	FALSE	FALSE	FALSE		11716789_s_at	TARS
11716790_x_at	TARS	11.23	TRUE	11.32	TRUE	10.89	TRUE	11.11	TRUE		12.08	TRUE	12.14	TRUE	12.22	TRUE	12.08	TRUE		11.3	TRUE	11.1	TRUE	11.31	TRUE	11.14	TRUE	12		0.13	-0.2	0.03	FALSE	FALSE	FALSE		11716790_x_at	TARS
11716791_a_at	DKFZp686K1684 /// RCN1	11.13	TRUE	11.21	TRUE	11.37	TRUE	11	TRUE		10.86	TRUE	10.78	TRUE	11.03	TRUE	11.54	TRUE		9.95	TRUE	9.89	TRUE	9.88	TRUE	9.81	TRUE	12		-0.45	0.59	-0.01	FALSE	FALSE	FALSE		11716791_a_at	DKFZp686K1684 /// RCN1
11716792_s_at	DKFZp686K1684 /// RCN1	12.56	TRUE	12.69	TRUE	12.62	TRUE	12.36	TRUE		12.19	TRUE	12.16	TRUE	12.25	TRUE	12.71	TRUE		11.08	TRUE	11.15	TRUE	11.24	TRUE	11.15	TRUE	12		-0.39	0.49	-0.16	FALSE	FALSE	FALSE		11716792_s_at	DKFZp686K1684 /// RCN1
11716793_a_at	CCNB2	10.21	TRUE	10.11	TRUE	9.91	TRUE	7.66	TRUE		9.8	TRUE	9.74	TRUE	9.29	TRUE	8.63	TRUE		9.91	TRUE	9.84	TRUE	10	TRUE	10.19	TRUE	12		-2.15	-0.6	0.26	DOWNREGULATED 2-FOLD	FALSE	FALSE		11716793_a_at	CCNB2
11716794_a_at	MYL6	13.51	TRUE	13.45	TRUE	13.21	TRUE	12.88	TRUE		12.68	TRUE	12.73	TRUE	12.58	TRUE	12.74	TRUE		12.39	TRUE	12.45	TRUE	12.1	TRUE	12.33	TRUE	12		-0.27	0.11	0.17	FALSE	FALSE	FALSE		11716794_a_at	MYL6
11716795_s_at	IFI16	10.13	TRUE	10.23	TRUE	10.03	TRUE	9.82	TRUE		9.09	TRUE	9	TRUE	9.16	TRUE	9.2	TRUE		10.22	TRUE	9.89	TRUE	10.24	TRUE	9.64	TRUE	12		-0.31	0.13	-0.27	FALSE	FALSE	FALSE		11716795_s_at	IFI16
11716796_s_at	IFI16	10.88	TRUE	10.93	TRUE	10.63	TRUE	10.54	TRUE		9.9	TRUE	10	TRUE	10.04	TRUE	10	TRUE		11.01	TRUE	10.83	TRUE	11.1	TRUE	10.47	TRUE	12		-0.14	-0.14	-0.45	FALSE	FALSE	FALSE		11716796_s_at	IFI16
11716797_s_at	LBR	9.66	TRUE	9.78	TRUE	9.38	TRUE	8.62	TRUE		10.22	TRUE	10.33	TRUE	9.81	TRUE	9.36	TRUE		10.29	TRUE	10.24	TRUE	10.11	TRUE	10.24	TRUE	12		-0.88	-0.56	0.18	FALSE	FALSE	FALSE		11716797_s_at	LBR
11716798_x_at	NDN	7.03	TRUE	7	TRUE	7.36	TRUE	6.44	FALSE		7.53	TRUE	7.57	TRUE	7.21	TRUE	7.09	TRUE		6.69	TRUE	6.66	TRUE	6.95	TRUE	7	TRUE	11		-0.89	-0.16	0.08	FALSE	FALSE	FALSE		11716798_x_at	NDN
11716799_at	FADD	8.57	TRUE	8.57	TRUE	8.91	TRUE	9	TRUE		9.76	TRUE	9.66	TRUE	9.47	TRUE	9.46	TRUE		9.21	TRUE	9.16	TRUE	9.09	TRUE	9.4	TRUE	12		0.09	0.09	0.36	FALSE	FALSE	FALSE		11716799_at	FADD
11716800_at	FADD	9.18	TRUE	9.24	TRUE	9.43	TRUE	9.56	TRUE		9.95	TRUE	9.96	TRUE	9.86	TRUE	9.91	TRUE		9.58	TRUE	9.56	TRUE	9.57	TRUE	9.81	TRUE	12		0.07	0.04	0.26	FALSE	FALSE	FALSE		11716800_at	FADD
11716801_at	SETD5	7.54	TRUE	7.57	TRUE	7.37	TRUE	7.67	TRUE		7.22	TRUE	7.22	TRUE	6.88	TRUE	7.23	TRUE		7.76	TRUE	7.62	TRUE	7.52	TRUE	7.73	TRUE	12		0.27	0.35	0.35	FALSE	FALSE	FALSE		11716801_at	SETD5
11716802_a_at	SETD5	8.21	TRUE	7.88	TRUE	7.69	TRUE	8.25	TRUE		7.51	TRUE	7.58	TRUE	7.58	TRUE	7.89	TRUE		8.3	TRUE	8.18	TRUE	8.39	TRUE	8.28	TRUE	12		0.89	0.24	0.01	FALSE	FALSE	FALSE		11716802_a_at	SETD5
11716804_at	PLEKHA2	7	TRUE	7.13	TRUE	7.24	TRUE	6.95	TRUE		5.96	FALSE	6.08	FALSE	6.23	FALSE	5.56	FALSE		5.61	FALSE	5.69	FALSE	5.79	FALSE	6.26	FALSE	4		-0.42	-0.79	0.39	FALSE	FALSE	FALSE		11716804_at	PLEKHA2
11716805_s_at	PLEKHA2	8.64	TRUE	8.74	TRUE	8.94	TRUE	8.6	TRUE		7.58	TRUE	7.53	TRUE	7.83	TRUE	6.83	TRUE		7.36	TRUE	7.18	TRUE	7.08	TRUE	7.77	TRUE	12		-0.44	-0.95	0.87	FALSE	FALSE	FALSE		11716805_s_at	PLEKHA2
11716807_a_at	CSNK2A2	8.29	TRUE	8.03	TRUE	8.34	TRUE	8.48	TRUE		8.29	TRUE	8.07	TRUE	7.97	TRUE	7.86	TRUE		8.54	TRUE	8.65	TRUE	8.76	TRUE	8.98	TRUE	12		0.4	0.11	0.11	FALSE	FALSE	FALSE		11716807_a_at	CSNK2A2
11716808_a_at	ITPA	9.71	TRUE	9.7	TRUE	9.38	TRUE	9.3	TRUE		10.15	TRUE	10.14	TRUE	9.84	TRUE	9.14	TRUE		10.39	TRUE	10.34	TRUE	10.34	TRUE	9.9	TRUE	12		-0.07	-0.69	-0.39	FALSE	FALSE	FALSE		11716808_a_at	ITPA
11716809_a_at	CDC16	9.83	TRUE	10.07	TRUE	9.58	TRUE	9.81	TRUE		10.44	TRUE	10.37	TRUE	10.4	TRUE	9.82	TRUE		9.95	TRUE	9.94	TRUE	10	TRUE	9.75	TRUE	12		-0.01	-0.51	-0.24	FALSE	FALSE	FALSE		11716809_a_at	CDC16
11716810_a_at	SIN3B	9.61	TRUE	9.51	TRUE	9.89	TRUE	9.62	TRUE		9.02	TRUE	9.07	TRUE	9.15	TRUE	9.11	TRUE		9.42	TRUE	9.57	TRUE	9.73	TRUE	9.62	TRUE	12		-0.17	-0.09	-0.26	FALSE	FALSE	FALSE		11716810_a_at	SIN3B
11716811_s_at	SIN3B	6.98	TRUE	6.78	TRUE	7.17	TRUE	6.81	TRUE		6.69	TRUE	6.47	FALSE	6.62	FALSE	6.4	FALSE		6.61	FALSE	6.61	FALSE	6.34	FALSE	6.4	FALSE	5		-0.16	8.88178e-16	0.06	FALSE	FALSE	FALSE		11716811_s_at	SIN3B
11716812_x_at	SIN3B	7.73	TRUE	7.68	TRUE	7.87	TRUE	7.69	TRUE		7.04	TRUE	7.07	TRUE	7.18	TRUE	7.12	TRUE		7.4	TRUE	7.41	TRUE	7.51	TRUE	7.43	TRUE	12		-0.13	-0.09	-0.09	FALSE	FALSE	FALSE		11716812_x_at	SIN3B
11716816_a_at	ENOPH1	7.44	TRUE	7.34	TRUE	7.37	TRUE	7.13	TRUE		8.41	TRUE	8.17	TRUE	7.9	TRUE	7.47	TRUE		7.69	TRUE	7.85	TRUE	7.75	TRUE	7.75	TRUE	12		-0.14	-0.19	-0.16	FALSE	FALSE	FALSE		11716816_a_at	ENOPH1
11716817_a_at	ENOPH1	9.72	TRUE	9.88	TRUE	9.68	TRUE	9.39	TRUE		10.35	TRUE	10.35	TRUE	9.88	TRUE	9.8	TRUE		10.12	TRUE	9.85	TRUE	9.67	TRUE	10	TRUE	12		-0.45	-0.08	0.6	FALSE	FALSE	FALSE		11716817_a_at	ENOPH1
11716819_a_at	CUL1	10.54	TRUE	10.41	TRUE	10.25	TRUE	10.39	TRUE		11.17	TRUE	11.18	TRUE	11.08	TRUE	10.98	TRUE		10.29	TRUE	10.14	TRUE	10.24	TRUE	10.16	TRUE	12		0.27	-0.11	0.07	FALSE	FALSE	FALSE		11716819_a_at	CUL1
11716821_s_at	ATPIF1	12.04	TRUE	12.02	TRUE	11.75	TRUE	11.57	TRUE		11.43	TRUE	11.42	TRUE	11.24	TRUE	11.36	TRUE		12.11	TRUE	12.08	TRUE	12.03	TRUE	12.18	TRUE	12		-0.16	0.13	0.18	FALSE	FALSE	FALSE		11716821_s_at	ATPIF1
11716822_a_at	BDH2 /// SLC9B2	9.55	TRUE	9.47	TRUE	9.6	TRUE	8.8	TRUE		9.06	TRUE	8.96	TRUE	9.53	TRUE	9	TRUE		9.54	TRUE	9.5	TRUE	9.59	TRUE	9.29	TRUE	12		-0.72	-0.43	-0.26	FALSE	FALSE	FALSE		11716822_a_at	BDH2 /// SLC9B2
11716823_s_at	BDH2	7.77	TRUE	7.8	TRUE	7.93	TRUE	7.09	TRUE		7.59	TRUE	7.45	TRUE	7.87	TRUE	7.14	TRUE		7.77	TRUE	7.71	TRUE	7.99	TRUE	7.64	TRUE	12		-0.87	-0.59	-0.29	FALSE	FALSE	FALSE		11716823_s_at	BDH2
11716827_at	RPS19BP1	9.88	TRUE	9.87	TRUE	10.02	TRUE	10.13	TRUE		10.89	TRUE	10.84	TRUE	10.47	TRUE	10.49	TRUE		9.84	TRUE	9.92	TRUE	9.91	TRUE	9.86	TRUE	12		0.12	0.07	-0.13	FALSE	FALSE	FALSE		11716827_at	RPS19BP1
11716828_a_at	NPC2	11.85	TRUE	11.74	TRUE	11.68	TRUE	10.91	TRUE		11.33	TRUE	11.4	TRUE	11.64	TRUE	11.6	TRUE		11.42	TRUE	11.34	TRUE	11.42	TRUE	11.71	TRUE	12		-0.66	-0.11	0.37	FALSE	FALSE	FALSE		11716828_a_at	NPC2
11716829_a_at	ABCB6 /// ATG9A	8.75	TRUE	8.7	TRUE	8.7	TRUE	9.27	TRUE		8.34	TRUE	8.42	TRUE	8.28	TRUE	8.34	TRUE		8.06	TRUE	8.37	TRUE	8.43	TRUE	8.37	TRUE	12		0.62	-0.02	-0.37	FALSE	FALSE	FALSE		11716829_a_at	ABCB6 /// ATG9A
11716830_a_at	ATG9A	6.97	TRUE	6.87	TRUE	6.99	TRUE	7.09	TRUE		6.31	FALSE	6.33	FALSE	6.17	FALSE	6.24	FALSE		5.89	FALSE	6.23	FALSE	6.05	FALSE	6.2	FALSE	4		0.2	0.05	-0.19	FALSE	FALSE	FALSE		11716830_a_at	ATG9A
11716831_at	XPOT	10.64	TRUE	10.81	TRUE	10.23	TRUE	10.8	TRUE		11.21	TRUE	11.36	TRUE	11.35	TRUE	11.42	TRUE		11.32	TRUE	11.15	TRUE	11.26	TRUE	11.55	TRUE	12		0.4	-0.08	0.46	FALSE	FALSE	FALSE		11716831_at	XPOT
11716832_s_at	TM7SF3	6.94	TRUE	7.21	TRUE	6.83	TRUE	5.97	FALSE		8.67	TRUE	8.73	TRUE	8.42	TRUE	8.33	TRUE		8.03	TRUE	7.96	TRUE	7.8	TRUE	8.17	TRUE	11		-1.13	-0.15	0.44	DOWNREGULATED 2-FOLD	FALSE	FALSE		11716832_s_at	TM7SF3
11716833_a_at	TM7SF3	10.33	TRUE	10.27	TRUE	10.23	TRUE	9.51	TRUE		11.7	TRUE	11.71	TRUE	11.84	TRUE	11.65	TRUE		10.81	TRUE	10.82	TRUE	10.74	TRUE	10.83	TRUE	12		-0.66	-0.2	0.08	FALSE	FALSE	FALSE		11716833_a_at	TM7SF3
11716834_a_at	PRRC2A	8.82	TRUE	8.7	TRUE	8.59	TRUE	8.59	TRUE		7.91	TRUE	7.96	TRUE	7.83	TRUE	7.89	TRUE		8.35	TRUE	8.3	TRUE	7.89	TRUE	8.19	TRUE	12		0.12	0.01	0.35	FALSE	FALSE	FALSE		11716834_a_at	PRRC2A
11716835_a_at	DHRS3	8.98	TRUE	8.89	TRUE	9.04	TRUE	10.56	TRUE		8.93	TRUE	9.01	TRUE	8.61	TRUE	8.77	TRUE		10.71	TRUE	10.63	TRUE	10.71	TRUE	10.12	TRUE	12		1.61	0.08	-0.51	UPREGULATED 2-FOLD	FALSE	FALSE		11716835_a_at	DHRS3
11716836_a_at	CTDNEP1	9.59	TRUE	9.43	TRUE	9.65	TRUE	9.75	TRUE		9.03	TRUE	8.98	TRUE	8.82	TRUE	8.65	TRUE		9.64	TRUE	9.59	TRUE	9.57	TRUE	9.85	TRUE	12		0.26	-0.12	0.33	FALSE	FALSE	FALSE		11716836_a_at	CTDNEP1
11716837_a_at	CDV3	8.93	TRUE	9.01	TRUE	9.05	TRUE	9.33	TRUE		8.42	TRUE	8.31	TRUE	8.14	TRUE	8.02	TRUE		8.48	TRUE	8.39	TRUE	8.41	TRUE	8.94	TRUE	12		0.2	-0.01	0.62	FALSE	FALSE	FALSE		11716837_a_at	CDV3
11716838_a_at	CDV3	10.3	TRUE	10.46	TRUE	10.45	TRUE	10.55	TRUE		9.6	TRUE	9.58	TRUE	9.43	TRUE	8.98	TRUE		9.58	TRUE	9.44	TRUE	9.57	TRUE	9.58	TRUE	12		-0.06	-0.43	0.15	FALSE	FALSE	FALSE		11716838_a_at	CDV3
11716839_a_at	RASD1	4.62	FALSE	4.85	FALSE	5.14	FALSE	5.16	FALSE		6.48	FALSE	6.12	FALSE	6.7	TRUE	8.13	TRUE		5.63	FALSE	5.52	FALSE	6.14	FALSE	7.18	TRUE	3		-0.21	1.79	1.15	FALSE	UPREGULATED 2-FOLD	UPREGULATED 2-FOLD		11716839_a_at	RASD1
11716840_at	UBE4A	9.64	TRUE	9.68	TRUE	9.94	TRUE	9.89	TRUE		9.76	TRUE	9.93	TRUE	9.73	TRUE	9.74	TRUE		10.42	TRUE	10.28	TRUE	10.36	TRUE	10.37	TRUE	12		-0.09	-0.16	0.15	FALSE	FALSE	FALSE		11716840_at	UBE4A
11716841_at	UBE4A	7.46	TRUE	7.39	TRUE	7.74	TRUE	7.61	TRUE		7.66	TRUE	7.77	TRUE	7.68	TRUE	7.29	TRUE		8.09	TRUE	7.86	TRUE	7.87	TRUE	8	TRUE	12		-0.06	-0.5	0.36	FALSE	FALSE	FALSE		11716841_at	UBE4A
11716843_a_at	CASC4	10.15	TRUE	10.42	TRUE	10.11	TRUE	10.49	TRUE		9.44	TRUE	9.53	TRUE	9.37	TRUE	9.9	TRUE		9.78	TRUE	9.37	TRUE	9.43	TRUE	9.55	TRUE	12		0.11	0.44	0.53	FALSE	FALSE	FALSE		11716843_a_at	CASC4
11716844_s_at	DNAJC13	9.1	TRUE	9.27	TRUE	9.09	TRUE	8.73	TRUE		7.69	TRUE	8.01	TRUE	7.74	TRUE	7.43	TRUE		7.67	TRUE	7.44	TRUE	7.59	TRUE	7.42	TRUE	12		-0.53	-0.63	0.06	FALSE	FALSE	FALSE		11716844_s_at	DNAJC13
11716845_at	STIM1	7.15	TRUE	7.02	TRUE	7.14	TRUE	6.93	TRUE		7.82	TRUE	7.88	TRUE	7.79	TRUE	7.84	TRUE		6.43	FALSE	6.24	FALSE	6.41	FALSE	6.36	FALSE	8		-0.08	-0.01	0.14	FALSE	FALSE	FALSE		11716845_at	STIM1
11716847_a_at	SLC43A3	9.42	TRUE	9.38	TRUE	9.67	TRUE	9.61	TRUE		10.04	TRUE	10.26	TRUE	9.44	TRUE	9.46	TRUE		9.71	TRUE	9.73	TRUE	9.62	TRUE	9.51	TRUE	12		-0.02	-0.2	-0.13	FALSE	FALSE	FALSE		11716847_a_at	SLC43A3
11716850_s_at	MFSD14B	9.98	TRUE	10.11	TRUE	9.79	TRUE	9.62	TRUE		10.97	TRUE	11.05	TRUE	10.89	TRUE	10.85	TRUE		9.91	TRUE	9.73	TRUE	9.63	TRUE	9.51	TRUE	12		-0.3	-0.12	0.06	FALSE	FALSE	FALSE		11716850_s_at	MFSD14B
11716851_at	IMPAD1	9.03	TRUE	9.28	TRUE	9.04	TRUE	9.17	TRUE		9.74	TRUE	9.89	TRUE	9.39	TRUE	10.11	TRUE		9.63	TRUE	9.55	TRUE	9.33	TRUE	9.2	TRUE	12		-0.12	0.57	-0.05	FALSE	FALSE	FALSE		11716851_at	IMPAD1
11716852_x_at	IMPAD1	9.06	TRUE	9.31	TRUE	9.03	TRUE	9.14	TRUE		9.8	TRUE	9.92	TRUE	9.4	TRUE	10.11	TRUE		9.64	TRUE	9.54	TRUE	9.32	TRUE	9.14	TRUE	12		-0.14	0.59	-0.08	FALSE	FALSE	FALSE		11716852_x_at	IMPAD1
11716853_x_at	IMPAD1	7.69	TRUE	7.55	TRUE	7.93	TRUE	7.7	TRUE		8.04	TRUE	7.73	TRUE	7.88	TRUE	8.13	TRUE		7.45	TRUE	7.81	TRUE	7.78	TRUE	7.62	TRUE	12		-0.09	0.56	-0.52	FALSE	FALSE	FALSE		11716853_x_at	IMPAD1
11716854_s_at	IMPAD1	8.3	TRUE	8.23	TRUE	8.29	TRUE	8.48	TRUE		9.67	TRUE	9.67	TRUE	9.49	TRUE	9.82	TRUE		8.85	TRUE	8.61	TRUE	8.53	TRUE	8.45	TRUE	12		0.26	0.33	0.16	FALSE	FALSE	FALSE		11716854_s_at	IMPAD1
11716855_a_at	COPG1	10.57	TRUE	10.31	TRUE	10.39	TRUE	10.07	TRUE		9.69	TRUE	9.72	TRUE	9.86	TRUE	10.16	TRUE		9.55	TRUE	9.47	TRUE	9.97	TRUE	9.84	TRUE	12		-0.06	0.27	-0.05	FALSE	FALSE	FALSE		11716855_a_at	COPG1
11716856_a_at	B4GALT3	7.96	TRUE	7.92	TRUE	8.03	TRUE	8.76	TRUE		9.19	TRUE	9.18	TRUE	9.12	TRUE	9.33	TRUE		9.36	TRUE	9.31	TRUE	9.24	TRUE	9.32	TRUE	12		0.77	0.22	0.13	FALSE	FALSE	FALSE		11716856_a_at	B4GALT3
11716857_at	SUPT7L	6.27	FALSE	6.24	FALSE	6.24	FALSE	6.25	FALSE		5.88	FALSE	5.91	FALSE	5.91	FALSE	5.92	FALSE		6.76	TRUE	6.72	TRUE	6.71	TRUE	6.55	FALSE	3		0.04	-0.02	-0.12	FALSE	FALSE	FALSE		11716857_at	SUPT7L
11716858_a_at	MRPL51	11.88	TRUE	11.97	TRUE	11.74	TRUE	11.32	TRUE		12.1	TRUE	12.14	TRUE	11.89	TRUE	11.9	TRUE		12.13	TRUE	12.12	TRUE	12.1	TRUE	12.04	TRUE	12		-0.51	-0.03	-0.05	FALSE	FALSE	FALSE		11716858_a_at	MRPL51
11716859_a_at	ETFA	10.27	TRUE	10.37	TRUE	10.29	TRUE	10.14	TRUE		10.75	TRUE	10.75	TRUE	10.59	TRUE	10.46	TRUE		10.9	TRUE	10.76	TRUE	10.75	TRUE	11.04	TRUE	12		-0.25	-0.13	0.43	FALSE	FALSE	FALSE		11716859_a_at	ETFA
11716860_at	PIAS3	7.67	TRUE	7.56	TRUE	7.76	TRUE	7.78	TRUE		7.55	TRUE	7.66	TRUE	7.51	TRUE	7.89	TRUE		7.87	TRUE	7.83	TRUE	7.65	TRUE	7.85	TRUE	12		0.13	0.27	0.24	FALSE	FALSE	FALSE		11716860_at	PIAS3
11716861_s_at	TMEM184B	10.49	TRUE	10.38	TRUE	10.67	TRUE	10.94	TRUE		10.97	TRUE	10.88	TRUE	10.95	TRUE	10.94	TRUE		9.4	TRUE	9.37	TRUE	9.16	TRUE	9.24	TRUE	12		0.38	0.08	0.11	FALSE	FALSE	FALSE		11716861_s_at	TMEM184B
11716863_a_at	NISCH	7.66	TRUE	7.32	TRUE	7.36	TRUE	7.55	TRUE		7.28	TRUE	7.47	TRUE	7.52	TRUE	7.6	TRUE		7.45	TRUE	7.33	TRUE	7.48	TRUE	7.12	TRUE	12		0.53	-0.11	-0.24	FALSE	FALSE	FALSE		11716863_a_at	NISCH
11716864_s_at	NISCH	8.88	TRUE	8.75	TRUE	8.73	TRUE	8.8	TRUE		8.34	TRUE	8.29	TRUE	8.56	TRUE	8.64	TRUE		8.79	TRUE	8.81	TRUE	8.95	TRUE	8.53	TRUE	12		0.2	0.13	-0.44	FALSE	FALSE	FALSE		11716864_s_at	NISCH
11716865_a_at	SLC1A5	9.24	TRUE	9.23	TRUE	9.29	TRUE	9.97	TRUE		7.99	TRUE	8.07	TRUE	7.92	TRUE	8.39	TRUE		8.82	TRUE	8.64	TRUE	8.55	TRUE	8.62	TRUE	12		0.69	0.39	0.25	FALSE	FALSE	FALSE		11716865_a_at	SLC1A5
11716866_x_at	SLC1A5	9.79	TRUE	9.64	TRUE	9.83	TRUE	10.57	TRUE		8.53	TRUE	8.32	TRUE	8.43	TRUE	8.89	TRUE		9.29	TRUE	9.19	TRUE	9.18	TRUE	9.33	TRUE	12		0.89	0.67	0.25	FALSE	FALSE	FALSE		11716866_x_at	SLC1A5
11716867_at	FEM1A	7.44	TRUE	7.24	TRUE	7.08	TRUE	7.55	TRUE		7.54	TRUE	7.57	TRUE	7.32	TRUE	7.01	TRUE		8.28	TRUE	8.04	TRUE	8.14	TRUE	7.88	TRUE	12		0.67	-0.34	-0.02	FALSE	FALSE	FALSE		11716867_at	FEM1A
11716868_at	UTP18	10.03	TRUE	10.04	TRUE	9.88	TRUE	10.02	TRUE		10.84	TRUE	10.72	TRUE	10.68	TRUE	10.46	TRUE		10.47	TRUE	10.35	TRUE	10.53	TRUE	10.71	TRUE	12		0.13	-0.1	0.3	FALSE	FALSE	FALSE		11716868_at	UTP18
11716869_at	UTP18	6.22	FALSE	6.1	FALSE	6.4	FALSE	6.29	FALSE		7.29	TRUE	7.04	TRUE	7.01	TRUE	6.79	TRUE		6.72	TRUE	6.74	TRUE	7.22	TRUE	7.26	TRUE	8		0.01	0.03	0.02	FALSE	FALSE	FALSE		11716869_at	UTP18
11716870_a_at	PHC2	9.88	TRUE	9.7	TRUE	10.04	TRUE	10.77	TRUE		9.69	TRUE	9.67	TRUE	9.64	TRUE	10	TRUE		10.72	TRUE	10.74	TRUE	10.74	TRUE	10.68	TRUE	12		0.91	0.38	-0.08	FALSE	FALSE	FALSE		11716870_a_at	PHC2
11716871_at	GAA	5.38	FALSE	5.53	FALSE	5.62	FALSE	5.27	FALSE		6.17	FALSE	6.28	FALSE	6.5	FALSE	6.67	TRUE		8.1	TRUE	8.08	TRUE	8.16	TRUE	7.64	TRUE	5		-0.5	0.06	-0.5	FALSE	FALSE	FALSE		11716871_at	GAA
11716872_a_at	ADCY3	9.36	TRUE	9.23	TRUE	9.36	TRUE	8.76	TRUE		8.57	TRUE	8.54	TRUE	8.2	TRUE	8.39	TRUE		9.3	TRUE	9.38	TRUE	9.41	TRUE	9.21	TRUE	12		-0.47	0.22	-0.28	FALSE	FALSE	FALSE		11716872_a_at	ADCY3
11716873_a_at	WDR46	9.12	TRUE	9.05	TRUE	9.11	TRUE	9.1	TRUE		10.38	TRUE	10.4	TRUE	10.34	TRUE	10.95	TRUE		9.53	TRUE	9.5	TRUE	9.39	TRUE	9.19	TRUE	12		0.06	0.59	-0.17	FALSE	FALSE	FALSE		11716873_a_at	WDR46
11716874_x_at	WDR46	9.06	TRUE	8.99	TRUE	9.03	TRUE	9.04	TRUE		10.33	TRUE	10.37	TRUE	10.31	TRUE	10.86	TRUE		9.51	TRUE	9.36	TRUE	9.41	TRUE	9.24	TRUE	12		0.08	0.51	-0.02	FALSE	FALSE	FALSE		11716874_x_at	WDR46
11716875_at	C14orf142	8.41	TRUE	8.57	TRUE	8.14	TRUE	8.05	TRUE		8.72	TRUE	8.56	TRUE	8.35	TRUE	8.02	TRUE		8.78	TRUE	8.64	TRUE	8.37	TRUE	8.45	TRUE	12		-0.25	-0.17	0.22	FALSE	FALSE	FALSE		11716875_at	C14orf142
11716876_a_at	TSTA3	8.82	TRUE	8.64	TRUE	8.57	TRUE	8.3	TRUE		9.13	TRUE	9.04	TRUE	8.94	TRUE	8.65	TRUE		8.93	TRUE	8.97	TRUE	9.07	TRUE	8.83	TRUE	12		-0.09	-0.2	-0.28	FALSE	FALSE	FALSE		11716876_a_at	TSTA3
11716878_s_at	B4GALT5	10.28	TRUE	10.27	TRUE	10.21	TRUE	10.62	TRUE		11.05	TRUE	11.02	TRUE	11.1	TRUE	11.6	TRUE		10.65	TRUE	10.67	TRUE	10.62	TRUE	10.22	TRUE	12		0.42	0.53	-0.42	FALSE	FALSE	FALSE		11716878_s_at	B4GALT5
11716879_at	B4GALT5	6.12	FALSE	6.09	FALSE	6.05	FALSE	6.26	FALSE		6.88	TRUE	6.93	TRUE	6.44	FALSE	6.74	TRUE		6.41	FALSE	6.19	FALSE	6.33	FALSE	6.14	FALSE	3		0.24	0.25	0.03	FALSE	FALSE	FALSE		11716879_at	B4GALT5
11716880_s_at	MAD2L1BP	9.33	TRUE	9.31	TRUE	9.4	TRUE	9.77	TRUE		10.08	TRUE	10.02	TRUE	9.89	TRUE	10.34	TRUE		8.91	TRUE	8.93	TRUE	9.09	TRUE	9.05	TRUE	12		0.39	0.51	-0.06	FALSE	FALSE	FALSE		11716880_s_at	MAD2L1BP
11716881_a_at	ZZEF1	7.51	TRUE	7.6	TRUE	7.56	TRUE	7.59	TRUE		6.97	TRUE	6.92	TRUE	6.77	TRUE	6.67	TRUE		7.47	TRUE	7.31	TRUE	7.52	TRUE	7.49	TRUE	12		-0.06	-0.05	0.13	FALSE	FALSE	FALSE		11716881_a_at	ZZEF1
11716882_a_at	ZZEF1	6.86	TRUE	6.61	FALSE	6.78	TRUE	7.01	TRUE		6.64	FALSE	6.74	TRUE	6.66	TRUE	6.48	FALSE		6.38	FALSE	6.61	FALSE	6.56	FALSE	6.52	FALSE	5		0.48	-0.28	-0.27	FALSE	FALSE	FALSE		11716882_a_at	ZZEF1
11716883_s_at	RAP1B	10.81	TRUE	10.85	TRUE	10.52	TRUE	10.64	TRUE		10.72	TRUE	10.72	TRUE	10.56	TRUE	10.62	TRUE		10.71	TRUE	10.67	TRUE	10.76	TRUE	10.82	TRUE	12		0.08	0.06	0.1	FALSE	FALSE	FALSE		11716883_s_at	RAP1B
11716884_a_at	BANF1	8.09	TRUE	8.02	TRUE	8.31	TRUE	7.98	TRUE		8.6	TRUE	8.52	TRUE	8.55	TRUE	8.45	TRUE		8.21	TRUE	8.56	TRUE	8.09	TRUE	8.16	TRUE	12		-0.26	-0.02	-0.28	FALSE	FALSE	FALSE		11716884_a_at	BANF1
11716885_x_at	BANF1	8.08	TRUE	8.06	TRUE	8.25	TRUE	7.8	TRUE		8.68	TRUE	8.55	TRUE	8.28	TRUE	8.22	TRUE		8.22	TRUE	8.25	TRUE	8.1	TRUE	8.33	TRUE	12		-0.43	0.07	0.2	FALSE	FALSE	FALSE		11716885_x_at	BANF1
11716886_a_at	VPS45	8.77	TRUE	8.7	TRUE	8.5	TRUE	8.25	TRUE		8.9	TRUE	8.92	TRUE	8.86	TRUE	8.7	TRUE		9.21	TRUE	9.19	TRUE	9.19	TRUE	8.97	TRUE	12		-0.18	-0.18	-0.2	FALSE	FALSE	FALSE		11716886_a_at	VPS45
11716888_s_at	HEXA	10.26	TRUE	10.2	TRUE	10.54	TRUE	10.36	TRUE		10	TRUE	10	TRUE	10.02	TRUE	9.76	TRUE		9.62	TRUE	9.64	TRUE	9.83	TRUE	9.28	TRUE	12		-0.12	-0.26	-0.57	FALSE	FALSE	FALSE		11716888_s_at	HEXA
11716890_a_at	TMEM261	9.85	TRUE	9.79	TRUE	9.78	TRUE	9.05	TRUE		10.39	TRUE	10.3	TRUE	10.38	TRUE	10.14	TRUE		10.96	TRUE	11.08	TRUE	10.83	TRUE	10.94	TRUE	12		-0.67	-0.15	-0.01	FALSE	FALSE	FALSE		11716890_a_at	TMEM261
11716892_at	TOX4	7.89	TRUE	7.75	TRUE	7.5	TRUE	7.65	TRUE		8.01	TRUE	8	TRUE	8.22	TRUE	8.08	TRUE		7.81	TRUE	7.75	TRUE	7.7	TRUE	7.73	TRUE	12		0.29	-0.13	0.09	FALSE	FALSE	FALSE		11716892_at	TOX4
11716893_s_at	TOX4	7.87	TRUE	8.01	TRUE	7.77	TRUE	8.04	TRUE		8.04	TRUE	8.03	TRUE	7.92	TRUE	7.96	TRUE		7.97	TRUE	7.87	TRUE	7.8	TRUE	7.97	TRUE	12		0.13	0.05	0.27	FALSE	FALSE	FALSE		11716893_s_at	TOX4
11716894_x_at	TOX4	8.58	TRUE	8.65	TRUE	8.53	TRUE	8.48	TRUE		8.68	TRUE	8.6	TRUE	8.54	TRUE	8.54	TRUE		8.59	TRUE	8.51	TRUE	8.44	TRUE	8.44	TRUE	12		-0.12	0.08	0.08	FALSE	FALSE	FALSE		11716894_x_at	TOX4
11716895_s_at	ISG15	11.34	TRUE	11.32	TRUE	10.19	TRUE	9.41	TRUE		7.98	TRUE	8.03	TRUE	7.91	TRUE	7.75	TRUE		7.58	TRUE	7.6	TRUE	7.45	TRUE	7.75	TRUE	12		-0.76	-0.21	0.28	FALSE	FALSE	FALSE		11716895_s_at	ISG15
11716896_a_at	PPIE	9.14	TRUE	9.15	TRUE	9.35	TRUE	8.99	TRUE		9.32	TRUE	9.31	TRUE	9.22	TRUE	9.19	TRUE		10.13	TRUE	10.12	TRUE	10.14	TRUE	10.21	TRUE	12		-0.37	-0.02	0.08	FALSE	FALSE	FALSE		11716896_a_at	PPIE
11716897_x_at	PPIE	8.97	TRUE	8.88	TRUE	9.09	TRUE	8.75	TRUE		9.08	TRUE	9.01	TRUE	8.9	TRUE	8.92	TRUE		9.78	TRUE	9.79	TRUE	9.8	TRUE	10	TRUE	12		-0.25	0.09	0.19	FALSE	FALSE	FALSE		11716897_x_at	PPIE
11716899_s_at	ARL3	6.41	FALSE	6.33	FALSE	6.34	FALSE	6.19	FALSE		5.42	FALSE	5.66	FALSE	5.9	FALSE	5.7	FALSE		6.67	TRUE	6.71	TRUE	6.73	TRUE	6.49	FALSE	3		-0.07	-0.44	-0.28	FALSE	FALSE	FALSE		11716899_s_at	ARL3
11716900_at	ARL3	9.41	TRUE	9.45	TRUE	9.61	TRUE	9.92	TRUE		8.68	TRUE	8.61	TRUE	8.44	TRUE	8.9	TRUE		9.56	TRUE	9.55	TRUE	9.22	TRUE	9.58	TRUE	12		0.27	0.53	0.37	FALSE	FALSE	FALSE		11716900_at	ARL3
11716901_s_at	TGOLN2	8.38	TRUE	8.56	TRUE	8.47	TRUE	8.66	TRUE		7.25	TRUE	7.31	TRUE	6.96	TRUE	6.97	TRUE		7.27	TRUE	7.19	TRUE	6.79	TRUE	6.77	TRUE	12		0.01	-0.05	0.06	FALSE	FALSE	FALSE		11716901_s_at	TGOLN2
11716902_a_at	TGOLN2	8.58	TRUE	8.77	TRUE	8.92	TRUE	9.25	TRUE		7.7	TRUE	7.61	TRUE	7.31	TRUE	7.61	TRUE		7.81	TRUE	7.82	TRUE	7.8	TRUE	7.66	TRUE	12		0.14	0.39	-0.15	FALSE	FALSE	FALSE		11716902_a_at	TGOLN2
11716903_a_at	TGOLN2	10.48	TRUE	10.41	TRUE	10.6	TRUE	10.57	TRUE		9	TRUE	9.14	TRUE	8.95	TRUE	9.4	TRUE		9.39	TRUE	9.43	TRUE	9.48	TRUE	9.19	TRUE	12		0.04	0.31	-0.33	FALSE	FALSE	FALSE		11716903_a_at	TGOLN2
11716904_s_at	TGOLN2	12.16	TRUE	12.28	TRUE	12.22	TRUE	12.23	TRUE		10.85	TRUE	10.97	TRUE	10.91	TRUE	11.37	TRUE		11.4	TRUE	11.29	TRUE	11.05	TRUE	10.99	TRUE	12		-0.11	0.34	0.05	FALSE	FALSE	FALSE		11716904_s_at	TGOLN2
11716907_s_at	PITHD1	9.77	TRUE	9.69	TRUE	9.65	TRUE	10.12	TRUE		9.33	TRUE	9.21	TRUE	9.33	TRUE	9.2	TRUE		9.59	TRUE	9.55	TRUE	9.75	TRUE	9.53	TRUE	12		0.55	-0.01	-0.18	FALSE	FALSE	FALSE		11716907_s_at	PITHD1
11716908_a_at	RNASET2	7.87	TRUE	7.8	TRUE	7.99	TRUE	7.6	TRUE		10.29	TRUE	10.14	TRUE	10.36	TRUE	10.51	TRUE		8.06	TRUE	7.91	TRUE	7.76	TRUE	8.32	TRUE	12		-0.32	0.3	0.71	FALSE	FALSE	FALSE		11716908_a_at	RNASET2
11716909_a_at	NR2F6	7.89	TRUE	7.72	TRUE	7.98	TRUE	7.96	TRUE		8.93	TRUE	9.03	TRUE	8.83	TRUE	8.56	TRUE		7.76	TRUE	7.66	TRUE	7.64	TRUE	7.61	TRUE	12		0.15	-0.37	0.07	FALSE	FALSE	FALSE		11716909_a_at	NR2F6
11716910_x_at	NR2F6	6.38	FALSE	6.27	FALSE	6.26	FALSE	6.43	FALSE		7.36	TRUE	7.52	TRUE	7.16	TRUE	6.89	TRUE		6.2	FALSE	6.17	FALSE	6.31	FALSE	6.24	FALSE	4		0.28	-0.43	-0.04	FALSE	FALSE	FALSE		11716910_x_at	NR2F6
11716911_a_at	NR2F6	8.09	TRUE	8.08	TRUE	8.03	TRUE	8.31	TRUE		9.26	TRUE	9.32	TRUE	8.99	TRUE	9.08	TRUE		8.5	TRUE	8.32	TRUE	8.33	TRUE	8.39	TRUE	12		0.29	0.03	0.24	FALSE	FALSE	FALSE		11716911_a_at	NR2F6
11716912_x_at	NR2F6	9.28	TRUE	9.12	TRUE	9.32	TRUE	9.41	TRUE		10.42	TRUE	10.36	TRUE	10.21	TRUE	10.2	TRUE		9.53	TRUE	9.42	TRUE	9.44	TRUE	9.49	TRUE	12		0.25	0.05	0.16	FALSE	FALSE	FALSE		11716912_x_at	NR2F6
11716913_a_at	MTUS1	7.31	TRUE	7.15	TRUE	6.67	TRUE	5.35	FALSE		10.61	TRUE	10.7	TRUE	10.71	TRUE	11.85	TRUE		7.52	TRUE	7.44	TRUE	7.52	TRUE	7.23	TRUE	11		-1.16	1.05	-0.21	DOWNREGULATED 2-FOLD	UPREGULATED 2-FOLD	FALSE		11716913_a_at	MTUS1
11716914_a_at	MTUS1	6.2	FALSE	6.08	FALSE	6.05	FALSE	5.01	FALSE		9.48	TRUE	9.58	TRUE	9.45	TRUE	10.96	TRUE		6.49	FALSE	6.48	FALSE	6.65	TRUE	6	FALSE	5		-0.92	1.41	-0.64	FALSE	UPREGULATED 2-FOLD	FALSE		11716914_a_at	MTUS1
11716915_a_at	MTUS1	4.89	FALSE	5.24	FALSE	4.72	FALSE	3.71	FALSE		8.03	TRUE	8.07	TRUE	7.82	TRUE	9.39	TRUE		5.41	FALSE	5.24	FALSE	5.64	FALSE	5.16	FALSE	4		-1.36	1.53	-0.31	DOWNREGULATED 2-FOLD	UPREGULATED 2-FOLD	FALSE		11716915_a_at	MTUS1
11716916_a_at	PGAP3	6.84	TRUE	6.54	FALSE	6.8	TRUE	6.85	TRUE		6.56	FALSE	6.62	FALSE	6.53	FALSE	6.6	FALSE		6.45	FALSE	6.81	TRUE	6.79	TRUE	6.46	FALSE	5		0.35	0.01	-0.69	FALSE	FALSE	FALSE		11716916_a_at	PGAP3
11716918_a_at	NAGK	10.02	TRUE	9.83	TRUE	9.88	TRUE	9.63	TRUE		9.23	TRUE	9.11	TRUE	8.96	TRUE	8.64	TRUE		8.33	TRUE	8.4	TRUE	8.33	TRUE	8.62	TRUE	12		-0.06	-0.2	0.22	FALSE	FALSE	FALSE		11716918_a_at	NAGK
11716919_a_at	PDIA5	9.69	TRUE	9.78	TRUE	9.84	TRUE	10.29	TRUE		9.1	TRUE	9.04	TRUE	9.27	TRUE	9.81	TRUE		8.14	TRUE	7.81	TRUE	8.28	TRUE	8.65	TRUE	12		0.36	0.6	0.7	FALSE	FALSE	FALSE		11716919_a_at	PDIA5
11716921_a_at	CLEC11A	7.04	TRUE	6.88	TRUE	7.26	TRUE	6.99	TRUE		6.92	TRUE	6.92	TRUE	7.09	TRUE	7.19	TRUE		6.94	TRUE	7	TRUE	7.02	TRUE	7	TRUE	12		-0.11	0.1	-0.08	FALSE	FALSE	FALSE		11716921_a_at	CLEC11A
11716922_x_at	CLEC11A	6.94	TRUE	6.66	TRUE	7.14	TRUE	6.69	TRUE		6.81	TRUE	6.91	TRUE	6.97	TRUE	7.26	TRUE		6.74	TRUE	6.86	TRUE	7	TRUE	6.69	TRUE	12		-0.17	0.19	-0.43	FALSE	FALSE	FALSE		11716922_x_at	CLEC11A
11716923_a_at	PURB	7.02	TRUE	7.13	TRUE	7.15	TRUE	7.37	TRUE		7.31	TRUE	7.35	TRUE	7.14	TRUE	7.1	TRUE		7.61	TRUE	7.48	TRUE	7.69	TRUE	8.12	TRUE	12		0.11	-0.08	0.56	FALSE	FALSE	FALSE		11716923_a_at	PURB
11716924_s_at	PURB	9.86	TRUE	9.81	TRUE	9.53	TRUE	9.58	TRUE		8.85	TRUE	8.81	TRUE	8.96	TRUE	8.61	TRUE		8.8	TRUE	8.6	TRUE	8.53	TRUE	8.63	TRUE	12		0.1	-0.31	0.3	FALSE	FALSE	FALSE		11716924_s_at	PURB
11716925_at	PURB	6.67	TRUE	6.65	TRUE	6.86	TRUE	6.85	TRUE		6.8	TRUE	6.59	FALSE	6.82	TRUE	6.43	FALSE		6.66	TRUE	6.67	TRUE	6.95	TRUE	6.9	TRUE	10		0.01	-0.18	-0.06	FALSE	FALSE	FALSE		11716925_at	PURB
11716926_a_at	EXOC3	8.47	TRUE	8.26	TRUE	8.65	TRUE	8.4	TRUE		8.09	TRUE	8.06	TRUE	7.93	TRUE	7.81	TRUE		8.37	TRUE	8.43	TRUE	8.55	TRUE	8.3	TRUE	12		-0.04	-0.09	-0.31	FALSE	FALSE	FALSE		11716926_a_at	EXOC3
11716927_a_at	TBC1D5	9.45	TRUE	9.39	TRUE	9.63	TRUE	9.31	TRUE		9.36	TRUE	9.38	TRUE	9.5	TRUE	9.38	TRUE		9.19	TRUE	9.16	TRUE	9.21	TRUE	9.09	TRUE	12		-0.26	-0.14	-0.09	FALSE	FALSE	FALSE		11716927_a_at	TBC1D5
11716928_a_at	TBC1D5	9.57	TRUE	9.63	TRUE	9.9	TRUE	9.49	TRUE		9.57	TRUE	9.54	TRUE	9.76	TRUE	9.58	TRUE		9.45	TRUE	9.37	TRUE	9.4	TRUE	9.33	TRUE	12		-0.47	-0.15	0.01	FALSE	FALSE	FALSE		11716928_a_at	TBC1D5
11716931_at	DGCR2	8.65	TRUE	8.7	TRUE	8.55	TRUE	8.09	TRUE		8.5	TRUE	8.48	TRUE	8.42	TRUE	8.31	TRUE		7.89	TRUE	7.52	TRUE	7.37	TRUE	7.12	TRUE	12		-0.51	-0.09	0.12	FALSE	FALSE	FALSE		11716931_at	DGCR2
11716935_a_at	SOD1	12.48	TRUE	12.38	TRUE	12.51	TRUE	12.15	TRUE		13.08	TRUE	13.03	TRUE	12.99	TRUE	12.73	TRUE		12.24	TRUE	12.29	TRUE	12.25	TRUE	12.1	TRUE	12		-0.26	-0.21	-0.2	FALSE	FALSE	FALSE		11716935_a_at	SOD1
11716936_a_at	UNC45A	8.97	TRUE	8.84	TRUE	9.02	TRUE	8.94	TRUE		8.85	TRUE	8.89	TRUE	8.75	TRUE	8.31	TRUE		8.24	TRUE	8.36	TRUE	8.24	TRUE	8.18	TRUE	12		0.05	-0.48	-0.18	FALSE	FALSE	FALSE		11716936_a_at	UNC45A
11716937_a_at	NUPR1	11.58	TRUE	11.39	TRUE	11.37	TRUE	10.97	TRUE		7.75	TRUE	7.02	TRUE	8.16	TRUE	5.99	FALSE		5.14	FALSE	5.37	FALSE	5.24	FALSE	4.99	FALSE	7		-0.21	-1.44	-0.48	FALSE	DOWNREGULATED 2-FOLD	FALSE		11716937_a_at	NUPR1
11716938_a_at	SEC61B	12.19	TRUE	12.31	TRUE	12.3	TRUE	12.3	TRUE		12.75	TRUE	12.7	TRUE	12.67	TRUE	12.82	TRUE		11.73	TRUE	11.79	TRUE	11.63	TRUE	11.79	TRUE	12		-0.12	0.2	0.1	FALSE	FALSE	FALSE		11716938_a_at	SEC61B
11716939_a_at	HMOX1	8.84	TRUE	8.69	TRUE	7.81	TRUE	8.68	TRUE		8.7	TRUE	8.5	TRUE	8.76	TRUE	8.66	TRUE		6.63	FALSE	6.35	FALSE	6.81	TRUE	7.21	TRUE	10		1.02	0.1	0.68	UPREGULATED 2-FOLD	FALSE	FALSE		11716939_a_at	HMOX1
11716940_a_at	TRIB2	7.87	TRUE	7.71	TRUE	8.48	TRUE	7.72	TRUE		7.64	TRUE	7.56	TRUE	7.85	TRUE	8.29	TRUE		8.29	TRUE	8.15	TRUE	8.61	TRUE	7.64	TRUE	12		-0.6	0.52	-0.83	FALSE	FALSE	FALSE		11716940_a_at	TRIB2
11716941_at	TRIB2	10.81	TRUE	10.77	TRUE	11.54	TRUE	10.68	TRUE		10.54	TRUE	10.49	TRUE	10.88	TRUE	11.42	TRUE		11.37	TRUE	11.24	TRUE	11.61	TRUE	10.6	TRUE	12		-0.82	0.59	-0.88	FALSE	FALSE	FALSE		11716941_at	TRIB2
11716942_a_at	ADPRHL2	9.13	TRUE	9.12	TRUE	8.92	TRUE	8.96	TRUE		8.44	TRUE	8.34	TRUE	8.3	TRUE	7.69	TRUE		8.87	TRUE	8.88	TRUE	8.91	TRUE	9.18	TRUE	12		0.05	-0.51	0.26	FALSE	FALSE	FALSE		11716942_a_at	ADPRHL2
11716943_at	EXOSC5	8.61	TRUE	8.7	TRUE	8.52	TRUE	8.44	TRUE		8.79	TRUE	8.74	TRUE	8.5	TRUE	7.87	TRUE		10.14	TRUE	10.17	TRUE	10.3	TRUE	10.37	TRUE	12		-0.17	-0.58	0.04	FALSE	FALSE	FALSE		11716943_at	EXOSC5
11716944_a_at	YIPF3	7.7	TRUE	7.57	TRUE	7.89	TRUE	8.17	TRUE		6.78	TRUE	6.53	FALSE	6.82	TRUE	6.93	TRUE		6.98	TRUE	6.93	TRUE	7.24	TRUE	6.85	TRUE	11		0.41	0.36	-0.34	FALSE	FALSE	FALSE		11716944_a_at	YIPF3
11716945_s_at	TWF1	9.74	TRUE	9.98	TRUE	9.35	TRUE	9.96	TRUE		9.95	TRUE	10.16	TRUE	9.84	TRUE	10.74	TRUE		9.72	TRUE	9.46	TRUE	9.45	TRUE	10.19	TRUE	12		0.37	0.69	1	FALSE	FALSE	FALSE		11716945_s_at	TWF1
11716946_s_at	TM9SF3	10.52	TRUE	10.61	TRUE	10.45	TRUE	10.9	TRUE		10.03	TRUE	10.08	TRUE	9.92	TRUE	10.1	TRUE		10.92	TRUE	10.95	TRUE	10.78	TRUE	10.79	TRUE	12		0.36	0.13	-0.02	FALSE	FALSE	FALSE		11716946_s_at	TM9SF3
11716947_at	TM9SF3	10.93	TRUE	11.07	TRUE	11.06	TRUE	11.43	TRUE		10.5	TRUE	10.59	TRUE	10.49	TRUE	10.68	TRUE		11.63	TRUE	11.47	TRUE	11.42	TRUE	11.34	TRUE	12		0.23	0.1	0.08	FALSE	FALSE	FALSE		11716947_at	TM9SF3
11716948_s_at	TM9SF3	10.08	TRUE	10.13	TRUE	10.14	TRUE	10.53	TRUE		9.68	TRUE	9.75	TRUE	9.57	TRUE	9.78	TRUE		10.58	TRUE	10.5	TRUE	10.48	TRUE	10.52	TRUE	12		0.34	0.14	0.12	FALSE	FALSE	FALSE		11716948_s_at	TM9SF3
11716949_s_at	TM9SF3	9.69	TRUE	9.76	TRUE	9.95	TRUE	10.18	TRUE		9.1	TRUE	9.17	TRUE	8.97	TRUE	8.93	TRUE		10.19	TRUE	10.06	TRUE	10.16	TRUE	9.53	TRUE	12		0.16	-0.11	-0.5	FALSE	FALSE	FALSE		11716949_s_at	TM9SF3
11716950_s_at	SRXN1	9.24	TRUE	9.17	TRUE	9.11	TRUE	9.94	TRUE		9.35	TRUE	9.21	TRUE	9.25	TRUE	9.15	TRUE		9.69	TRUE	9.6	TRUE	9.72	TRUE	9.77	TRUE	12		0.9	0.04	0.14	FALSE	FALSE	FALSE		11716950_s_at	SRXN1
11716951_at	NANS	9.88	TRUE	9.95	TRUE	9.65	TRUE	9.95	TRUE		11.85	TRUE	11.69	TRUE	11.7	TRUE	11.44	TRUE		10.14	TRUE	10.07	TRUE	10.06	TRUE	10.42	TRUE	12		0.23	-0.1	0.43	FALSE	FALSE	FALSE		11716951_at	NANS
11716952_a_at	DPH1 /// OVCA2	9.79	TRUE	9.97	TRUE	9.82	TRUE	10.04	TRUE		9.02	TRUE	9.18	TRUE	8.73	TRUE	8.91	TRUE		10.27	TRUE	10.1	TRUE	10.03	TRUE	9.89	TRUE	12		0.04	0.02	0.03	FALSE	FALSE	FALSE		11716952_a_at	DPH1 /// OVCA2
11716953_at	TMEM126A	10.29	TRUE	10.23	TRUE	10.41	TRUE	10.28	TRUE		10.48	TRUE	10.41	TRUE	10.09	TRUE	9.48	TRUE		10.58	TRUE	10.64	TRUE	10.47	TRUE	10.72	TRUE	12		-0.07	-0.54	0.19	FALSE	FALSE	FALSE		11716953_at	TMEM126A
11716954_at	CTDSP2	8.48	TRUE	8.32	TRUE	8.54	TRUE	8.6	TRUE		7.84	TRUE	8	TRUE	7.97	TRUE	8.11	TRUE		8.69	TRUE	8.48	TRUE	8.58	TRUE	8.27	TRUE	12		0.22	-0.02	-0.1	FALSE	FALSE	FALSE		11716954_at	CTDSP2
11716955_s_at	CTDSP2	10.95	TRUE	10.87	TRUE	11.15	TRUE	11.07	TRUE		10.14	TRUE	10.07	TRUE	10.36	TRUE	10.39	TRUE		11.12	TRUE	10.92	TRUE	10.95	TRUE	10.65	TRUE	12		0	0.1	-0.1	FALSE	FALSE	FALSE		11716955_s_at	CTDSP2
11716956_a_at	CTDSP2	7.1	TRUE	7.05	TRUE	7.5	TRUE	7.78	TRUE		6.67	TRUE	6.62	FALSE	6.48	FALSE	6.19	FALSE		7.11	TRUE	7.22	TRUE	7.24	TRUE	6.99	TRUE	9		0.33	-0.24	-0.36	FALSE	FALSE	FALSE		11716956_a_at	CTDSP2
11716957_x_at	CTDSP2	8.36	TRUE	8.36	TRUE	8.63	TRUE	9.14	TRUE		8	TRUE	7.87	TRUE	7.47	TRUE	7.52	TRUE		8.35	TRUE	8.47	TRUE	8.39	TRUE	8.23	TRUE	12		0.51	0.18	-0.28	FALSE	FALSE	FALSE		11716957_x_at	CTDSP2
11716958_a_at	AAAS	7.22	TRUE	7.11	TRUE	7.05	TRUE	6.91	TRUE		7.56	TRUE	7.58	TRUE	7.32	TRUE	7.28	TRUE		7.46	TRUE	7.59	TRUE	7.53	TRUE	7.62	TRUE	12		-0.03	-0.06	-0.04	FALSE	FALSE	FALSE		11716958_a_at	AAAS
11716959_s_at	POMGNT1	8.36	TRUE	8.22	TRUE	8.42	TRUE	8.78	TRUE		8.7	TRUE	8.8	TRUE	8.85	TRUE	8.86	TRUE		8.64	TRUE	8.57	TRUE	8.52	TRUE	8.2	TRUE	12		0.5	-0.09	-0.25	FALSE	FALSE	FALSE		11716959_s_at	POMGNT1
11716960_a_at	FAM3A	7.83	TRUE	7.56	TRUE	7.87	TRUE	7.89	TRUE		7.85	TRUE	7.7	TRUE	7.76	TRUE	7.78	TRUE		7.95	TRUE	7.94	TRUE	8.1	TRUE	8.12	TRUE	12		0.29	0.17	0.03	FALSE	FALSE	FALSE		11716960_a_at	FAM3A
11716961_x_at	FAM3A	7.54	TRUE	7.26	TRUE	7.6	TRUE	7.75	TRUE		7.61	TRUE	7.48	TRUE	7.58	TRUE	7.58	TRUE		7.86	TRUE	7.88	TRUE	7.98	TRUE	8.04	TRUE	12		0.43	0.13	0.04	FALSE	FALSE	FALSE		11716961_x_at	FAM3A
11716962_a_at	PPM1F	5.98	FALSE	6.04	FALSE	6.05	FALSE	6.45	FALSE		7.26	TRUE	7.36	TRUE	6.75	TRUE	7.88	TRUE		6.83	TRUE	6.74	TRUE	6.53	FALSE	6.7	TRUE	7		0.34	1.03	0.26	FALSE	UPREGULATED 2-FOLD	FALSE		11716962_a_at	PPM1F
11716963_a_at	PPM1F	8.38	TRUE	8.15	TRUE	8.5	TRUE	8.56	TRUE		9.21	TRUE	9.28	TRUE	9.21	TRUE	10.18	TRUE		8.82	TRUE	8.92	TRUE	8.93	TRUE	8.68	TRUE	12		0.29	0.9	-0.35	FALSE	FALSE	FALSE		11716963_a_at	PPM1F
11716967_a_at	NRP2	8.14	TRUE	8.01	TRUE	7.96	TRUE	8.56	TRUE		8.44	TRUE	8.59	TRUE	8.61	TRUE	9.39	TRUE		8.35	TRUE	8.26	TRUE	8.75	TRUE	8.43	TRUE	12		0.73	0.63	-0.23	FALSE	FALSE	FALSE		11716967_a_at	NRP2
11716969_a_at	NRP2	6.74	TRUE	6.56	FALSE	6.59	FALSE	7.23	TRUE		6.46	FALSE	6.77	TRUE	6.45	FALSE	7.24	TRUE		6.25	FALSE	6.11	FALSE	6.45	FALSE	6.32	FALSE	4		0.82	0.48	0.01	FALSE	FALSE	FALSE		11716969_a_at	NRP2
11716970_a_at	NRP2	6.84	TRUE	6.77	TRUE	6.5	FALSE	7.15	TRUE		7.08	TRUE	7.21	TRUE	7.35	TRUE	8.2	TRUE		6.89	TRUE	6.58	FALSE	7.39	TRUE	6.68	TRUE	10		0.72	0.72	-0.4	FALSE	FALSE	FALSE		11716970_a_at	NRP2
11716972_s_at	NSF	10.08	TRUE	10.02	TRUE	9.94	TRUE	9.52	TRUE		9.25	TRUE	9.22	TRUE	9.24	TRUE	9.02	TRUE		9.89	TRUE	9.93	TRUE	9.75	TRUE	9.32	TRUE	12		-0.36	-0.19	-0.47	FALSE	FALSE	FALSE		11716972_s_at	NSF
11716973_a_at	NSF	7.08	TRUE	6.92	TRUE	7.06	TRUE	6.66	TRUE		6.42	FALSE	6.38	FALSE	6.43	FALSE	6.06	FALSE		6.91	TRUE	7.11	TRUE	6.81	TRUE	6.43	FALSE	7		-0.24	-0.33	-0.58	FALSE	FALSE	FALSE		11716973_a_at	NSF
11716974_a_at	PDK4	5.02	FALSE	5.49	FALSE	5.03	FALSE	4.79	FALSE		9.28	TRUE	9.1	TRUE	10.09	TRUE	9.59	TRUE		7.96	TRUE	7.9	TRUE	8.2	TRUE	7.8	TRUE	8		-0.71	-0.32	-0.34	FALSE	FALSE	FALSE		11716974_a_at	PDK4
11716976_x_at	GLRX3	9.16	TRUE	9.43	TRUE	8.85	TRUE	9.39	TRUE		10.05	TRUE	10.21	TRUE	9.55	TRUE	9.88	TRUE		10.54	TRUE	10.07	TRUE	10.21	TRUE	10.85	TRUE	12		0.27	0.17	1.11	FALSE	FALSE	UPREGULATED 2-FOLD		11716976_x_at	GLRX3
11716977_a_at	NSFL1C	8.17	TRUE	8.12	TRUE	8.09	TRUE	8.19	TRUE		7.64	TRUE	7.53	TRUE	7.67	TRUE	7.35	TRUE		7.98	TRUE	8.2	TRUE	8.03	TRUE	8.22	TRUE	12		0.15	-0.21	-0.03	FALSE	FALSE	FALSE		11716977_a_at	NSFL1C
11716978_a_at	NSFL1C	9.79	TRUE	9.73	TRUE	9.78	TRUE	9.96	TRUE		8.91	TRUE	9.06	TRUE	9.08	TRUE	8.85	TRUE		9.31	TRUE	9.33	TRUE	9.35	TRUE	9.39	TRUE	12		0.24	-0.38	0.02	FALSE	FALSE	FALSE		11716978_a_at	NSFL1C
11716979_a_at	SLC35A4	8.11	TRUE	7.84	TRUE	7.92	TRUE	7.98	TRUE		7.95	TRUE	8.03	TRUE	7.98	TRUE	7.22	TRUE		7.74	TRUE	7.83	TRUE	7.79	TRUE	7.67	TRUE	12		0.33	-0.84	-0.21	FALSE	FALSE	FALSE		11716979_a_at	SLC35A4
11716980_a_at	SLC35A4	6.77	TRUE	6.87	TRUE	6.93	TRUE	6.67	TRUE		6.91	TRUE	6.93	TRUE	6.84	TRUE	6.44	FALSE		6.81	TRUE	6.53	FALSE	6.72	TRUE	6.55	FALSE	9		-0.36	-0.42	0.11	FALSE	FALSE	FALSE		11716980_a_at	SLC35A4
11716981_x_at	MIEN1	10.05	TRUE	10.02	TRUE	10.11	TRUE	10.69	TRUE		9.75	TRUE	9.8	TRUE	9.76	TRUE	9.67	TRUE		10.12	TRUE	10.18	TRUE	9.97	TRUE	9.97	TRUE	12		0.61	-0.14	-0.06	FALSE	FALSE	FALSE		11716981_x_at	MIEN1
11716982_at	CMSS1	9.94	TRUE	10.07	TRUE	10.04	TRUE	9.04	TRUE		9.01	TRUE	8.95	TRUE	8.62	TRUE	8.37	TRUE		9.18	TRUE	9.24	TRUE	9.27	TRUE	9.37	TRUE	12		-1.13	-0.19	0.04	DOWNREGULATED 2-FOLD	FALSE	FALSE		11716982_at	CMSS1
11716983_at	CDC34	8.84	TRUE	8.66	TRUE	8.69	TRUE	9.11	TRUE		8.46	TRUE	8.53	TRUE	8.42	TRUE	8.44	TRUE		8.55	TRUE	8.73	TRUE	8.63	TRUE	8.82	TRUE	12		0.6	-0.05	0.01	FALSE	FALSE	FALSE		11716983_at	CDC34
11716984_a_at	PNKD	9.95	TRUE	9.93	TRUE	10.15	TRUE	9.86	TRUE		10.05	TRUE	9.98	TRUE	10.01	TRUE	9.87	TRUE		9.2	TRUE	9.28	TRUE	9.17	TRUE	9.02	TRUE	12		-0.27	-0.07	-0.23	FALSE	FALSE	FALSE		11716984_a_at	PNKD
11716985_x_at	PNKD	10.02	TRUE	9.99	TRUE	10.24	TRUE	9.91	TRUE		10.09	TRUE	10.02	TRUE	10.05	TRUE	9.92	TRUE		9.17	TRUE	9.35	TRUE	9.24	TRUE	9.03	TRUE	12		-0.3	-0.06	-0.39	FALSE	FALSE	FALSE		11716985_x_at	PNKD
11716986_a_at	GTF2B	10.33	TRUE	10.35	TRUE	10.37	TRUE	10.41	TRUE		9.33	TRUE	9.3	TRUE	9.32	TRUE	9.54	TRUE		10.05	TRUE	9.84	TRUE	9.95	TRUE	9.95	TRUE	12		0.02	0.25	0.21	FALSE	FALSE	FALSE		11716986_a_at	GTF2B
11716987_a_at	HMGCS1	8.53	TRUE	8.62	TRUE	8.02	TRUE	7.89	TRUE		8.43	TRUE	8.37	TRUE	8.43	TRUE	8.73	TRUE		6.99	TRUE	6.99	TRUE	6.97	TRUE	8.65	TRUE	12		-0.22	0.36	1.68	FALSE	FALSE	UPREGULATED 2-FOLD		11716987_a_at	HMGCS1
11716988_s_at	PNRC2	10.5	TRUE	10.57	TRUE	10.54	TRUE	10.66	TRUE		10.31	TRUE	10.39	TRUE	10.16	TRUE	9.83	TRUE		10.64	TRUE	10.49	TRUE	10.54	TRUE	9.94	TRUE	12		0.05	-0.41	-0.45	FALSE	FALSE	FALSE		11716988_s_at	PNRC2
11716989_s_at	PNRC2	9.92	TRUE	10.11	TRUE	9.86	TRUE	10.09	TRUE		9.52	TRUE	9.83	TRUE	9.29	TRUE	9.38	TRUE		10.5	TRUE	10.14	TRUE	10.08	TRUE	9.84	TRUE	12		0.04	-0.22	0.12	FALSE	FALSE	FALSE		11716989_s_at	PNRC2
11716991_at	AREL1	7.67	TRUE	7.52	TRUE	7.2	TRUE	7.27	TRUE		7.97	TRUE	8.07	TRUE	8.03	TRUE	7.93	TRUE		7.44	TRUE	7.58	TRUE	7.58	TRUE	7.39	TRUE	12		0.22	-0.2	-0.33	FALSE	FALSE	FALSE		11716991_at	AREL1
11716992_at	CIC	7.78	TRUE	7.88	TRUE	7.78	TRUE	7.88	TRUE		7.22	TRUE	7.32	TRUE	7.18	TRUE	7.23	TRUE		7.42	TRUE	7.46	TRUE	7.4	TRUE	7.38	TRUE	12		0	-0.05	-0.06	FALSE	FALSE	FALSE		11716992_at	CIC
11716994_s_at	WSB2	10.47	TRUE	10.64	TRUE	10.34	TRUE	10.64	TRUE		11.1	TRUE	11.14	TRUE	11.01	TRUE	10.69	TRUE		10.31	TRUE	10.24	TRUE	10.09	TRUE	9.93	TRUE	12		0.13	-0.36	-0.09	FALSE	FALSE	FALSE		11716994_s_at	WSB2
11716995_a_at	WSB2	8.48	TRUE	8.54	TRUE	8.43	TRUE	8.81	TRUE		9.55	TRUE	9.3	TRUE	9.28	TRUE	8.87	TRUE		8.26	TRUE	8.21	TRUE	8.37	TRUE	8.15	TRUE	12		0.32	-0.16	-0.17	FALSE	FALSE	FALSE		11716995_a_at	WSB2
11716996_a_at	TSPAN4	10.55	TRUE	10.41	TRUE	11.25	TRUE	10.78	TRUE		11.06	TRUE	10.93	TRUE	11.14	TRUE	11.04	TRUE		9.63	TRUE	9.91	TRUE	9.52	TRUE	9.99	TRUE	12		-0.33	0.03	0.19	FALSE	FALSE	FALSE		11716996_a_at	TSPAN4
11716997_x_at	TSPAN4	9.95	TRUE	9.84	TRUE	10.52	TRUE	10.22	TRUE		10.42	TRUE	10.32	TRUE	10.49	TRUE	10.57	TRUE		9.27	TRUE	9.39	TRUE	9.07	TRUE	9.44	TRUE	12		-0.19	0.18	0.25	FALSE	FALSE	FALSE		11716997_x_at	TSPAN4
11716998_a_at	RHBDD3	7.31	TRUE	7.35	TRUE	7.27	TRUE	7.24	TRUE		7.21	TRUE	7.37	TRUE	7.28	TRUE	7.34	TRUE		6.93	TRUE	7.01	TRUE	6.84	TRUE	6.66	TRUE	12		-0.07	-0.1	-0.26	FALSE	FALSE	FALSE		11716998_a_at	RHBDD3
11716999_a_at	RASA1	10.86	TRUE	10.96	TRUE	11.01	TRUE	11	TRUE		8.98	TRUE	9.03	TRUE	8.88	TRUE	9.86	TRUE		9.41	TRUE	9.22	TRUE	8.95	TRUE	10.08	TRUE	12		-0.11	0.93	1.32	FALSE	FALSE	UPREGULATED 2-FOLD		11716999_a_at	RASA1
11717000_s_at	GUCD1	8.56	TRUE	8.37	TRUE	8.36	TRUE	8.23	TRUE		9.69	TRUE	9.7	TRUE	9.68	TRUE	9.51	TRUE		8.9	TRUE	8.82	TRUE	9.11	TRUE	8.92	TRUE	12		0.06	-0.18	-0.11	FALSE	FALSE	FALSE		11717000_s_at	GUCD1
11717001_s_at	YTHDC1	10.37	TRUE	10.35	TRUE	10.33	TRUE	10.26	TRUE		9.57	TRUE	9.62	TRUE	9.52	TRUE	9.46	TRUE		10.23	TRUE	10.18	TRUE	10.18	TRUE	10.15	TRUE	12		-0.05	-0.11	0.02	FALSE	FALSE	FALSE		11717001_s_at	YTHDC1
11717003_s_at	FKBP9 /// FKBP9P1	8.52	TRUE	8.51	TRUE	8.58	TRUE	8.31	TRUE		7.39	TRUE	7.21	TRUE	7.58	TRUE	7.65	TRUE		6.98	TRUE	7.02	TRUE	7.14	TRUE	7.18	TRUE	12		-0.26	0.25	8.88178e-16	FALSE	FALSE	FALSE		11717003_s_at	FKBP9 /// FKBP9P1
11717004_s_at	FKBP9 /// FKBP9P1	10.25	TRUE	10.11	TRUE	10.05	TRUE	9.77	TRUE		8.87	TRUE	8.91	TRUE	9.22	TRUE	9.22	TRUE		8.76	TRUE	8.63	TRUE	8.7	TRUE	8.53	TRUE	12		-0.14	-0.04	-0.04	FALSE	FALSE	FALSE		11717004_s_at	FKBP9 /// FKBP9P1
11717005_a_at	POLDIP3	7.23	TRUE	7.12	TRUE	7.26	TRUE	7.49	TRUE		7.63	TRUE	7.5	TRUE	7.41	TRUE	7.47	TRUE		7.61	TRUE	7.47	TRUE	7.73	TRUE	7.59	TRUE	12		0.34	0.19	0	FALSE	FALSE	FALSE		11717005_a_at	POLDIP3
11717006_a_at	POLDIP3	6.47	FALSE	6.76	TRUE	6.65	TRUE	6.73	TRUE		6.8	TRUE	6.84	TRUE	6.75	TRUE	6.76	TRUE		6.95	TRUE	6.75	TRUE	6.76	TRUE	6.73	TRUE	11		-0.21	-0.03	0.17	FALSE	FALSE	FALSE		11717006_a_at	POLDIP3
11717007_x_at	POLDIP3	6.93	TRUE	6.98	TRUE	6.9	TRUE	6.99	TRUE		7.37	TRUE	7.16	TRUE	7.17	TRUE	7.01	TRUE		7.26	TRUE	7.3	TRUE	7.4	TRUE	7.3	TRUE	12		0.04	0.05	-0.14	FALSE	FALSE	FALSE		11717007_x_at	POLDIP3
11717008_a_at	BNIP3L	9.49	TRUE	9.58	TRUE	9.49	TRUE	9.81	TRUE		9	TRUE	9	TRUE	9.2	TRUE	9.58	TRUE		8.76	TRUE	8.64	TRUE	8.51	TRUE	8.74	TRUE	12		0.23	0.38	0.35	FALSE	FALSE	FALSE		11717008_a_at	BNIP3L
11717009_s_at	MCFD2	10.75	TRUE	10.98	TRUE	10.89	TRUE	11.33	TRUE		9.69	TRUE	9.96	TRUE	9.58	TRUE	10.05	TRUE		10.14	TRUE	10.01	TRUE	9.95	TRUE	10.06	TRUE	12		0.21	0.2	0.24	FALSE	FALSE	FALSE		11717009_s_at	MCFD2
11717010_a_at	MCFD2	8.73	TRUE	8.99	TRUE	9.05	TRUE	9.69	TRUE		9.27	TRUE	9.18	TRUE	8.92	TRUE	9.21	TRUE		8.92	TRUE	8.8	TRUE	8.96	TRUE	9.27	TRUE	12		0.38	0.38	0.43	FALSE	FALSE	FALSE		11717010_a_at	MCFD2
11717011_a_at	ATP6V1E1	10.93	TRUE	10.88	TRUE	10.78	TRUE	10.87	TRUE		11.35	TRUE	11.32	TRUE	11.17	TRUE	11.09	TRUE		10.26	TRUE	10.22	TRUE	10.32	TRUE	10.16	TRUE	12		0.14	-0.05	-0.12	FALSE	FALSE	FALSE		11717011_a_at	ATP6V1E1
11717012_s_at	VAMP8	3.56	FALSE	3.49	FALSE	3.51	FALSE	3.33	FALSE		10.68	TRUE	10.59	TRUE	10.7	TRUE	10.51	TRUE		9.51	TRUE	9.58	TRUE	9.27	TRUE	9.22	TRUE	8		-0.11	-0.1	-0.12	FALSE	FALSE	FALSE		11717012_s_at	VAMP8
11717013_a_at	SNRPF	10.24	TRUE	10.44	TRUE	9.9	TRUE	9.42	TRUE		11.21	TRUE	11.31	TRUE	10.92	TRUE	10.65	TRUE		11.47	TRUE	11.34	TRUE	11.26	TRUE	11.45	TRUE	12		-0.68	-0.37	0.32	FALSE	FALSE	FALSE		11717013_a_at	SNRPF
11717014_x_at	SNRPF	10.17	TRUE	10.17	TRUE	9.75	TRUE	9.22	TRUE		11.06	TRUE	11.11	TRUE	10.77	TRUE	10.53	TRUE		11.33	TRUE	11.24	TRUE	11.14	TRUE	11.29	TRUE	12		-0.53	-0.29	0.24	FALSE	FALSE	FALSE		11717014_x_at	SNRPF
11717016_a_at	LAMTOR2	8.75	TRUE	8.79	TRUE	8.79	TRUE	8.49	TRUE		9.62	TRUE	9.54	TRUE	9.63	TRUE	9.67	TRUE		9.86	TRUE	9.91	TRUE	9.83	TRUE	9.63	TRUE	12		-0.34	0.12	-0.25	FALSE	FALSE	FALSE		11717016_a_at	LAMTOR2
11717017_a_at	OCIAD2	3.02	FALSE	2.96	FALSE	2.88	FALSE	3.09	FALSE		8.27	TRUE	8.19	TRUE	8.35	TRUE	9.65	TRUE		3.18	FALSE	2.86	FALSE	3.13	FALSE	3.21	FALSE	4		0.27	1.38	0.4	FALSE	UPREGULATED 2-FOLD	FALSE		11717017_a_at	OCIAD2
11717018_a_at	ATP1A1	11.61	TRUE	11.41	TRUE	11.87	TRUE	12.28	TRUE		12.72	TRUE	12.84	TRUE	12.8	TRUE	12.52	TRUE		12.35	TRUE	12.39	TRUE	12.4	TRUE	12.34	TRUE	12		0.61	-0.4	-0.1	FALSE	FALSE	FALSE		11717018_a_at	ATP1A1
11717019_x_at	ATP1A1	11.84	TRUE	11.65	TRUE	12.04	TRUE	12.58	TRUE		13.06	TRUE	13.13	TRUE	13.14	TRUE	12.83	TRUE		12.41	TRUE	12.46	TRUE	12.5	TRUE	12.41	TRUE	12		0.73	-0.38	-0.14	FALSE	FALSE	FALSE		11717019_x_at	ATP1A1
11717020_a_at	TMEM222	8.97	TRUE	8.89	TRUE	9.09	TRUE	9.03	TRUE		9.06	TRUE	9.08	TRUE	8.89	TRUE	8.52	TRUE		8.85	TRUE	8.92	TRUE	9.01	TRUE	8.75	TRUE	12		0.02	-0.39	-0.33	FALSE	FALSE	FALSE		11717020_a_at	TMEM222
11717021_s_at	TMEM222	8.68	TRUE	8.62	TRUE	8.79	TRUE	8.88	TRUE		8.7	TRUE	8.71	TRUE	8.61	TRUE	8.24	TRUE		8.59	TRUE	8.66	TRUE	8.65	TRUE	8.42	TRUE	12		0.15	-0.38	-0.3	FALSE	FALSE	FALSE		11717021_s_at	TMEM222
11717022_x_at	TMEM222	8.81	TRUE	8.67	TRUE	8.96	TRUE	8.84	TRUE		8.82	TRUE	8.88	TRUE	8.65	TRUE	8.38	TRUE		8.61	TRUE	8.7	TRUE	8.65	TRUE	8.45	TRUE	12		0.02	-0.33	-0.29	FALSE	FALSE	FALSE		11717022_x_at	TMEM222
11717023_a_at	SDF2	9.51	TRUE	9.55	TRUE	9.72	TRUE	9.84	TRUE		8.89	TRUE	8.9	TRUE	8.85	TRUE	9.01	TRUE		9.49	TRUE	9.32	TRUE	9.21	TRUE	9.02	TRUE	12		0.08	0.15	-0.02	FALSE	FALSE	FALSE		11717023_a_at	SDF2
11717024_at	LOC102724828 /// MRPL23	9.7	TRUE	9.71	TRUE	10.25	TRUE	10.03	TRUE		11.16	TRUE	11.12	TRUE	11.04	TRUE	10.42	TRUE		10.05	TRUE	10.15	TRUE	9.96	TRUE	9.8	TRUE	12		-0.23	-0.58	-0.26	FALSE	FALSE	FALSE		11717024_at	LOC102724828 /// MRPL23
11717025_s_at	CXCL5 /// GLYR1	8.1	TRUE	8.16	TRUE	7.93	TRUE	8.28	TRUE		7.46	TRUE	7.67	TRUE	7.04	TRUE	6.96	TRUE		8.04	TRUE	8.04	TRUE	7.98	TRUE	7.82	TRUE	12		0.29	-0.29	-0.16	FALSE	FALSE	FALSE		11717025_s_at	CXCL5 /// GLYR1
11717026_x_at	GLYR1	8.53	TRUE	8.79	TRUE	8.38	TRUE	8.76	TRUE		7.96	TRUE	8.29	TRUE	7.67	TRUE	8.06	TRUE		8.66	TRUE	8.39	TRUE	8.58	TRUE	8.16	TRUE	12		0.12	0.06	-0.15	FALSE	FALSE	FALSE		11717026_x_at	GLYR1
11717027_a_at	GLYR1	7.6	TRUE	7.25	TRUE	7.32	TRUE	7.53	TRUE		7.09	TRUE	6.89	TRUE	6.86	TRUE	6.92	TRUE		7.11	TRUE	7.14	TRUE	7.11	TRUE	6.84	TRUE	12		0.56	0.26	-0.3	FALSE	FALSE	FALSE		11717027_a_at	GLYR1
11717029_a_at	BAP1	7.82	TRUE	7.6	TRUE	7.6	TRUE	7.54	TRUE		7.74	TRUE	7.61	TRUE	7.61	TRUE	7.34	TRUE		7.27	TRUE	7.47	TRUE	7.61	TRUE	7.51	TRUE	12		0.16	-0.14	-0.3	FALSE	FALSE	FALSE		11717029_a_at	BAP1
11717030_x_at	PACS1	6.69	TRUE	6.71	TRUE	6.71	TRUE	6.61	FALSE		6.72	TRUE	6.67	TRUE	6.94	TRUE	6.99	TRUE		6.24	FALSE	6.45	FALSE	6.38	FALSE	6.69	TRUE	8		-0.12	0.1	0.1	FALSE	FALSE	FALSE		11717030_x_at	PACS1
11717031_a_at	KIAA0141	6.36	FALSE	6.46	FALSE	6.85	TRUE	7.16	TRUE		5.84	FALSE	5.9	FALSE	6.07	FALSE	5.99	FALSE		7.49	TRUE	7.39	TRUE	7.42	TRUE	6.95	TRUE	6		0.21	-0.14	-0.37	FALSE	FALSE	FALSE		11717031_a_at	KIAA0141
11717032_at	KIAA0141	7.06	TRUE	6.89	TRUE	7.29	TRUE	7.39	TRUE		6.61	FALSE	6.56	FALSE	6.56	FALSE	6.27	FALSE		7.73	TRUE	7.87	TRUE	7.7	TRUE	7.22	TRUE	8		0.27	-0.24	-0.62	FALSE	FALSE	FALSE		11717032_at	KIAA0141
11717033_a_at	KIAA0141	7.98	TRUE	7.94	TRUE	8.06	TRUE	8.42	TRUE		7.51	TRUE	7.37	TRUE	7.45	TRUE	7.33	TRUE		8.31	TRUE	8.19	TRUE	8.33	TRUE	8.28	TRUE	12		0.4	0.02	0.07	FALSE	FALSE	FALSE		11717033_a_at	KIAA0141
11717034_a_at	KIAA0141	7.58	TRUE	7.59	TRUE	7.67	TRUE	7.46	TRUE		7.71	TRUE	7.7	TRUE	7.67	TRUE	7.94	TRUE		7.48	TRUE	7.62	TRUE	7.78	TRUE	7.55	TRUE	12		-0.22	0.28	-0.37	FALSE	FALSE	FALSE		11717034_a_at	KIAA0141
11717036_a_at	HDAC5	7.79	TRUE	7.63	TRUE	8.08	TRUE	8.42	TRUE		6.89	TRUE	7.08	TRUE	7.1	TRUE	7.32	TRUE		8.22	TRUE	8.3	TRUE	8.23	TRUE	7.9	TRUE	12		0.5	0.03	-0.41	FALSE	FALSE	FALSE		11717036_a_at	HDAC5
11717038_a_at	RNF13	10.19	TRUE	10.24	TRUE	10.47	TRUE	10.6	TRUE		9.88	TRUE	9.88	TRUE	9.98	TRUE	9.91	TRUE		9.01	TRUE	9.57	TRUE	8.77	TRUE	8.88	TRUE	12		0.08	-0.07	-0.45	FALSE	FALSE	FALSE		11717038_a_at	RNF13
11717039_a_at	GADD45A	11.96	TRUE	12.03	TRUE	11.58	TRUE	11.18	TRUE		10.45	TRUE	10.37	TRUE	10.7	TRUE	11.64	TRUE		10.96	TRUE	10.85	TRUE	10.94	TRUE	11.59	TRUE	12		-0.47	1.02	0.76	FALSE	UPREGULATED 2-FOLD	FALSE		11717039_a_at	GADD45A
11717041_at	MTMR4	7.71	TRUE	7.6	TRUE	7.91	TRUE	8.03	TRUE		8.83	TRUE	8.85	TRUE	8.76	TRUE	8.26	TRUE		8.21	TRUE	8.15	TRUE	8.28	TRUE	8.03	TRUE	12		0.23	-0.52	-0.19	FALSE	FALSE	FALSE		11717041_at	MTMR4
11717042_at	GID8	9.43	TRUE	9.48	TRUE	9.34	TRUE	9.44	TRUE		9.7	TRUE	9.69	TRUE	9.66	TRUE	9.49	TRUE		9.69	TRUE	9.77	TRUE	9.83	TRUE	9.6	TRUE	12		0.05	-0.16	-0.31	FALSE	FALSE	FALSE		11717042_at	GID8
11717043_at	GID8	8.2	TRUE	8.13	TRUE	8.29	TRUE	8.64	TRUE		7.71	TRUE	7.62	TRUE	7.51	TRUE	7.57	TRUE		8.49	TRUE	8.51	TRUE	8.75	TRUE	8.91	TRUE	12		0.42	0.15	0.14	FALSE	FALSE	FALSE		11717043_at	GID8
11717044_a_at	TCERG1	8.42	TRUE	8.51	TRUE	8.18	TRUE	8.19	TRUE		8.34	TRUE	8.37	TRUE	8.12	TRUE	8.09	TRUE		9	TRUE	8.76	TRUE	8.8	TRUE	9.05	TRUE	12		-0.08	-0.06	0.49	FALSE	FALSE	FALSE		11717044_a_at	TCERG1
11717046_at	C11orf95	7.13	TRUE	7.12	TRUE	7.71	TRUE	8.02	TRUE		7.1	TRUE	7.2	TRUE	7.22	TRUE	7.06	TRUE		8.42	TRUE	8.32	TRUE	8.31	TRUE	7.8	TRUE	12		0.32	-0.26	-0.41	FALSE	FALSE	FALSE		11717046_at	C11orf95
11717047_s_at	CLDND1	11.64	TRUE	11.76	TRUE	11.89	TRUE	12.16	TRUE		11.5	TRUE	11.52	TRUE	11.4	TRUE	11.66	TRUE		11.57	TRUE	11.53	TRUE	11.38	TRUE	11.44	TRUE	12		0.15	0.24	0.1	FALSE	FALSE	FALSE		11717047_s_at	CLDND1
11717049_s_at	DES /// SUPT20H	7.82	TRUE	7.8	TRUE	7.59	TRUE	7.76	TRUE		7.45	TRUE	7.46	TRUE	7.73	TRUE	7.59	TRUE		7.38	TRUE	7.48	TRUE	7.25	TRUE	7.25	TRUE	12		0.19	-0.15	-0.1	FALSE	FALSE	FALSE		11717049_s_at	DES /// SUPT20H
11717050_x_at	DES	6.76	TRUE	6.76	TRUE	6.4	FALSE	6.76	TRUE		6.42	FALSE	6.49	FALSE	6.56	FALSE	6.44	FALSE		6.36	FALSE	6.48	FALSE	6.39	FALSE	6.24	FALSE	3		0.36	-0.19	-0.27	FALSE	FALSE	FALSE		11717050_x_at	DES
11717051_s_at	SSR1	12.21	TRUE	12.31	TRUE	12.07	TRUE	12.25	TRUE		12.3	TRUE	12.35	TRUE	12.13	TRUE	12.59	TRUE		10.99	TRUE	10.91	TRUE	10.67	TRUE	10.9	TRUE	12		0.08	0.41	0.31	FALSE	FALSE	FALSE		11717051_s_at	SSR1
11717052_at	SSR1	8.9	TRUE	8.8	TRUE	9.05	TRUE	9.54	TRUE		9.21	TRUE	9.27	TRUE	9.36	TRUE	10.2	TRUE		8.99	TRUE	8.87	TRUE	8.53	TRUE	9.03	TRUE	12		0.59	0.78	0.62	FALSE	FALSE	FALSE		11717052_at	SSR1
11717053_a_at	SSR1	10.18	TRUE	10.36	TRUE	10.34	TRUE	10.83	TRUE		10.81	TRUE	10.73	TRUE	10.51	TRUE	11.19	TRUE		9.42	TRUE	9.28	TRUE	9.04	TRUE	9.49	TRUE	12		0.31	0.76	0.59	FALSE	FALSE	FALSE		11717053_a_at	SSR1
11717054_a_at	SSR1	8.87	TRUE	8.9	TRUE	9.1	TRUE	9.52	TRUE		9.21	TRUE	9.11	TRUE	9.37	TRUE	9.95	TRUE		8.75	TRUE	8.82	TRUE	8.4	TRUE	8.83	TRUE	12		0.39	0.68	0.36	FALSE	FALSE	FALSE		11717054_a_at	SSR1
11717055_a_at	CORO1C	8.96	TRUE	9.1	TRUE	8.9	TRUE	8.84	TRUE		9.56	TRUE	9.54	TRUE	9.38	TRUE	8.83	TRUE		8.26	TRUE	8.09	TRUE	8.31	TRUE	8.08	TRUE	12		-0.2	-0.53	-0.06	FALSE	FALSE	FALSE		11717055_a_at	CORO1C
11717056_a_at	CORO1C	9.49	TRUE	9.49	TRUE	9.16	TRUE	9.12	TRUE		9.96	TRUE	10.04	TRUE	9.75	TRUE	9.26	TRUE		8.72	TRUE	8.62	TRUE	8.81	TRUE	8.48	TRUE	12		-0.04	-0.57	-0.23	FALSE	FALSE	FALSE		11717056_a_at	CORO1C
11717057_x_at	CORO1C	10.9	TRUE	10.78	TRUE	10.69	TRUE	10.5	TRUE		11.1	TRUE	11.15	TRUE	10.97	TRUE	10.52	TRUE		10.09	TRUE	9.97	TRUE	9.96	TRUE	9.73	TRUE	12		-0.07	-0.5	-0.11	FALSE	FALSE	FALSE		11717057_x_at	CORO1C
11717058_x_at	RPL5	12.42	TRUE	12.41	TRUE	12.49	TRUE	12.47	TRUE		12.12	TRUE	12.08	TRUE	12.09	TRUE	11.86	TRUE		12.49	TRUE	12.57	TRUE	12.67	TRUE	12.62	TRUE	12		-0.01	-0.19	-0.13	FALSE	FALSE	FALSE		11717058_x_at	RPL5
11717059_a_at	CECR5	7.89	TRUE	7.68	TRUE	7.86	TRUE	7.85	TRUE		9.51	TRUE	9.43	TRUE	9.31	TRUE	8.75	TRUE		8.8	TRUE	8.92	TRUE	8.93	TRUE	8.75	TRUE	12		0.2	-0.48	-0.3	FALSE	FALSE	FALSE		11717059_a_at	CECR5
11717060_a_at	DECR1	8.96	TRUE	8.92	TRUE	9.09	TRUE	8.44	TRUE		10.19	TRUE	10.15	TRUE	10.32	TRUE	9.97	TRUE		8.91	TRUE	8.8	TRUE	8.83	TRUE	8.51	TRUE	12		-0.61	-0.31	-0.21	FALSE	FALSE	FALSE		11717060_a_at	DECR1
11717063_s_at	SMARCD2	8.36	TRUE	8.43	TRUE	8.47	TRUE	8.37	TRUE		9.04	TRUE	9.1	TRUE	9.13	TRUE	8.95	TRUE		9.21	TRUE	9.46	TRUE	9.61	TRUE	9.26	TRUE	12		-0.17	-0.24	-0.6	FALSE	FALSE	FALSE		11717063_s_at	SMARCD2
11717064_a_at	CPQ	7.79	TRUE	7.81	TRUE	8.02	TRUE	7.52	TRUE		9.3	TRUE	9.35	TRUE	9.93	TRUE	9.69	TRUE		6.24	FALSE	5.97	FALSE	5.85	FALSE	5.92	FALSE	8		-0.52	-0.29	0.34	FALSE	FALSE	FALSE		11717064_a_at	CPQ
11717068_a_at	DIP2B	5.92	FALSE	6.02	FALSE	6.42	FALSE	6.62	FALSE		8.98	TRUE	8.72	TRUE	8.83	TRUE	8.34	TRUE		7.41	TRUE	7.57	TRUE	7.48	TRUE	7.79	TRUE	8		0.1	-0.23	0.15	FALSE	FALSE	FALSE		11717068_a_at	DIP2B
11717069_at	DIP2B	7.75	TRUE	7.74	TRUE	7.32	TRUE	7.55	TRUE		9.23	TRUE	9.27	TRUE	9.37	TRUE	8.77	TRUE		8.02	TRUE	7.94	TRUE	7.9	TRUE	8.07	TRUE	12		0.24	-0.64	0.25	FALSE	FALSE	FALSE		11717069_at	DIP2B
11717070_x_at	KTN1	9.8	TRUE	9.73	TRUE	9.44	TRUE	9.75	TRUE		10.24	TRUE	10.25	TRUE	10.22	TRUE	10.17	TRUE		9.64	TRUE	9.67	TRUE	9.36	TRUE	9.65	TRUE	12		0.38	-0.06	0.26	FALSE	FALSE	FALSE		11717070_x_at	KTN1
11717071_at	KTN1	6.57	FALSE	6.69	TRUE	6.48	FALSE	6.66	TRUE		6.93	TRUE	7.04	TRUE	6.94	TRUE	7.34	TRUE		6.54	FALSE	6.57	FALSE	6.41	FALSE	6.59	FALSE	6		0.06	0.29	0.15	FALSE	FALSE	FALSE		11717071_at	KTN1
11717072_x_at	KTN1	9.96	TRUE	10.13	TRUE	9.71	TRUE	9.97	TRUE		10.56	TRUE	10.53	TRUE	10.37	TRUE	10.7	TRUE		10.13	TRUE	10.04	TRUE	10.04	TRUE	10.14	TRUE	12		0.09	0.36	0.19	FALSE	FALSE	FALSE		11717072_x_at	KTN1
11717073_a_at	AEBP1	9.13	TRUE	8.96	TRUE	9.19	TRUE	8.63	TRUE		8.28	TRUE	8.29	TRUE	8.75	TRUE	8.82	TRUE		9.12	TRUE	9	TRUE	9.24	TRUE	8.8	TRUE	12		-0.39	0.06	-0.32	FALSE	FALSE	FALSE		11717073_a_at	AEBP1
11717074_a_at	LZTS2	7.58	TRUE	7.36	TRUE	7.52	TRUE	7.34	TRUE		7.49	TRUE	7.61	TRUE	7.41	TRUE	7.41	TRUE		8.28	TRUE	8.24	TRUE	8.28	TRUE	7.99	TRUE	12		0.04	-0.12	-0.25	FALSE	FALSE	FALSE		11717074_a_at	LZTS2
11717075_a_at	ZFAND6	10.77	TRUE	10.86	TRUE	10.93	TRUE	11.1	TRUE		10.81	TRUE	10.7	TRUE	10.79	TRUE	10.7	TRUE		10.02	TRUE	10.01	TRUE	9.98	TRUE	9.98	TRUE	12		0.08	0.02	0.01	FALSE	FALSE	FALSE		11717075_a_at	ZFAND6
11717076_s_at	ATP8B5P /// ZFAND6	10.24	TRUE	10.47	TRUE	10.32	TRUE	10.72	TRUE		10.11	TRUE	10.12	TRUE	10.11	TRUE	10.27	TRUE		9.5	TRUE	9.44	TRUE	9.37	TRUE	9.57	TRUE	12		0.17	0.15	0.26	FALSE	FALSE	FALSE		11717076_s_at	ATP8B5P /// ZFAND6
11717077_x_at	ZFAND6	10.91	TRUE	11.06	TRUE	11.05	TRUE	11.31	TRUE		10.84	TRUE	10.76	TRUE	10.8	TRUE	10.76	TRUE		10.21	TRUE	10.19	TRUE	10.18	TRUE	10.34	TRUE	12		0.11	0.04	0.18	FALSE	FALSE	FALSE		11717077_x_at	ZFAND6
11717078_s_at	ATP8B5P /// ZFAND6	11.94	TRUE	12.07	TRUE	11.71	TRUE	12.21	TRUE		11.46	TRUE	11.75	TRUE	11.57	TRUE	11.73	TRUE		11.39	TRUE	11.25	TRUE	11.15	TRUE	11.39	TRUE	12		0.37	-0.13	0.38	FALSE	FALSE	FALSE		11717078_s_at	ATP8B5P /// ZFAND6
11717079_a_at	VPS52	9.14	TRUE	9.13	TRUE	9.18	TRUE	8.59	TRUE		8.14	TRUE	8.2	TRUE	8.17	TRUE	7.84	TRUE		8.43	TRUE	8.49	TRUE	8.26	TRUE	8.1	TRUE	12		-0.58	-0.39	-0.22	FALSE	FALSE	FALSE		11717079_a_at	VPS52
11717080_x_at	VPS52	8.91	TRUE	8.85	TRUE	8.99	TRUE	8.43	TRUE		8.03	TRUE	8.06	TRUE	8.07	TRUE	7.96	TRUE		8.26	TRUE	8.31	TRUE	8.15	TRUE	8.01	TRUE	12		-0.5	-0.14	-0.19	FALSE	FALSE	FALSE		11717080_x_at	VPS52
11717082_a_at	TSPAN9	8.99	TRUE	9.01	TRUE	10.01	TRUE	8.61	TRUE		10.46	TRUE	10.28	TRUE	10.68	TRUE	10.38	TRUE		8.1	TRUE	8.17	TRUE	8.18	TRUE	7.65	TRUE	12		-1.42	-0.12	-0.6	DOWNREGULATED 2-FOLD	FALSE	FALSE		11717082_a_at	TSPAN9
11717083_x_at	TSPAN9	6.72	TRUE	6.74	TRUE	7.17	TRUE	6.7	TRUE		7.72	TRUE	7.82	TRUE	7.81	TRUE	7.49	TRUE		6.55	FALSE	6.8	TRUE	6.44	FALSE	6.23	FALSE	9		-0.49	-0.42	-0.46	FALSE	FALSE	FALSE		11717083_x_at	TSPAN9
11717084_a_at	PRPS1	8.75	TRUE	8.77	TRUE	8.79	TRUE	8.93	TRUE		9.06	TRUE	9.08	TRUE	8.74	TRUE	8.58	TRUE		8.95	TRUE	8.97	TRUE	8.93	TRUE	9.15	TRUE	12		0.12	-0.18	0.2	FALSE	FALSE	FALSE		11717084_a_at	PRPS1
11717085_a_at	PRPS1	9.15	TRUE	9.16	TRUE	9.06	TRUE	9.06	TRUE		9.44	TRUE	9.53	TRUE	9.11	TRUE	8.81	TRUE		9.31	TRUE	9.31	TRUE	9.36	TRUE	9.37	TRUE	12		-0.01	-0.39	0.01	FALSE	FALSE	FALSE		11717085_a_at	PRPS1
11717086_x_at	RBM39	9.08	TRUE	9.12	TRUE	9.35	TRUE	9.32	TRUE		8.81	TRUE	8.74	TRUE	8.63	TRUE	8.53	TRUE		8.73	TRUE	8.92	TRUE	8.7	TRUE	8.57	TRUE	12		-0.07	-0.03	-0.32	FALSE	FALSE	FALSE		11717086_x_at	RBM39
11717087_s_at	RBM39	10.04	TRUE	10.09	TRUE	10.21	TRUE	10.04	TRUE		9.67	TRUE	9.77	TRUE	9.77	TRUE	9.56	TRUE		10.2	TRUE	9.98	TRUE	9.96	TRUE	9.95	TRUE	12		-0.22	-0.31	0.21	FALSE	FALSE	FALSE		11717087_s_at	RBM39
11717088_s_at	RBM39	10.64	TRUE	10.64	TRUE	10.56	TRUE	10.2	TRUE		9.71	TRUE	9.79	TRUE	9.83	TRUE	9.67	TRUE		10.62	TRUE	10.52	TRUE	10.4	TRUE	10.27	TRUE	12		-0.36	-0.24	-0.03	FALSE	FALSE	FALSE		11717088_s_at	RBM39
11717089_x_at	RBM39	10.59	TRUE	10.69	TRUE	10.57	TRUE	10.23	TRUE		9.72	TRUE	9.75	TRUE	9.87	TRUE	9.67	TRUE		10.66	TRUE	10.56	TRUE	10.47	TRUE	10.29	TRUE	12		-0.44	-0.23	-0.08	FALSE	FALSE	FALSE		11717089_x_at	RBM39
11717090_a_at	HIST2H2BE	6.68	TRUE	6.81	TRUE	6.64	FALSE	6.06	FALSE		7.42	TRUE	7.38	TRUE	8.34	TRUE	9.82	TRUE		7.99	TRUE	7.97	TRUE	7.88	TRUE	6.74	TRUE	10		-0.71	1.52	-1.12	FALSE	UPREGULATED 2-FOLD	DOWNREGULATED 2-FOLD		11717090_a_at	HIST2H2BE
11717091_s_at	CDKN1B	9.99	TRUE	10.2	TRUE	10.11	TRUE	9.88	TRUE		9.53	TRUE	9.53	TRUE	9.51	TRUE	9.53	TRUE		10.01	TRUE	9.9	TRUE	10.02	TRUE	9.34	TRUE	12		-0.44	0.02	-0.57	FALSE	FALSE	FALSE		11717091_s_at	CDKN1B
11717092_s_at	EIF4G2	11.98	TRUE	11.96	TRUE	11.86	TRUE	11.85	TRUE		12.16	TRUE	12.31	TRUE	12	TRUE	12.16	TRUE		11.55	TRUE	11.43	TRUE	11.36	TRUE	11.2	TRUE	12		0.01	0.01	-0.04	FALSE	FALSE	FALSE		11717092_s_at	EIF4G2
11717093_at	TCTA	8.46	TRUE	8.34	TRUE	8.12	TRUE	7.79	TRUE		8.07	TRUE	8.01	TRUE	7.94	TRUE	7.72	TRUE		7.2	TRUE	7.24	TRUE	6.86	TRUE	6.34	FALSE	11		-0.21	-0.16	-0.56	FALSE	FALSE	FALSE		11717093_at	TCTA
11717094_x_at	TCTA	7.35	TRUE	7.32	TRUE	7.15	TRUE	6.87	TRUE		7.09	TRUE	7.17	TRUE	7	TRUE	6.93	TRUE		6.67	TRUE	6.55	FALSE	6.19	FALSE	6.18	FALSE	9		-0.25	-0.15	0.11	FALSE	FALSE	FALSE		11717094_x_at	TCTA
11717095_s_at	COX6A1	13.07	TRUE	13.02	TRUE	12.97	TRUE	12.87	TRUE		13.82	TRUE	13.85	TRUE	13.79	TRUE	13.6	TRUE		13.37	TRUE	13.38	TRUE	13.16	TRUE	13.36	TRUE	12		-0.05	-0.22	0.19	FALSE	FALSE	FALSE		11717095_s_at	COX6A1
11717096_a_at	HSPH1	10.86	TRUE	10.93	TRUE	10.59	TRUE	11.15	TRUE		10.3	TRUE	10.28	TRUE	9.56	TRUE	9.79	TRUE		10.27	TRUE	10.13	TRUE	9.85	TRUE	10.07	TRUE	12		0.49	0.25	0.36	FALSE	FALSE	FALSE		11717096_a_at	HSPH1
11717097_a_at	NAA20	10.04	TRUE	10.09	TRUE	9.92	TRUE	10.03	TRUE		11.19	TRUE	11.27	TRUE	11.07	TRUE	11.21	TRUE		11.04	TRUE	10.92	TRUE	10.97	TRUE	11.09	TRUE	12		0.06	0.06	0.24	FALSE	FALSE	FALSE		11717097_a_at	NAA20
11717098_a_at	RPA2	9.75	TRUE	9.8	TRUE	9.32	TRUE	9.29	TRUE		9.99	TRUE	10.07	TRUE	9.73	TRUE	9.83	TRUE		10.39	TRUE	10.18	TRUE	10.09	TRUE	10.38	TRUE	12		-0.08	0.02	0.5	FALSE	FALSE	FALSE		11717098_a_at	RPA2
11717099_at	HIST1H2BK	11.16	TRUE	11.2	TRUE	9.89	TRUE	9.09	TRUE		8.19	TRUE	8.35	TRUE	8.41	TRUE	8.95	TRUE		9.42	TRUE	9.5	TRUE	8.95	TRUE	8.55	TRUE	12		-0.84	0.38	-0.48	FALSE	FALSE	FALSE		11717099_at	HIST1H2BK
11717100_a_at	SLC38A1	7.01	TRUE	6.84	TRUE	6.96	TRUE	7.34	TRUE		8.06	TRUE	7.91	TRUE	7.93	TRUE	7.56	TRUE		6.83	TRUE	6.97	TRUE	6.79	TRUE	6.71	TRUE	12		0.55	-0.22	-0.22	FALSE	FALSE	FALSE		11717100_a_at	SLC38A1
11717101_a_at	SLC38A1	6.26	FALSE	6.38	FALSE	6.29	FALSE	6.69	TRUE		7.56	TRUE	7.5	TRUE	7.68	TRUE	7.08	TRUE		6.1	FALSE	6.25	FALSE	6.22	FALSE	6.01	FALSE	5		0.28	-0.54	-0.36	FALSE	FALSE	FALSE		11717101_a_at	SLC38A1
11717102_a_at	SLC38A1	8.21	TRUE	8.36	TRUE	7.93	TRUE	8.76	TRUE		9.25	TRUE	9.52	TRUE	9.2	TRUE	9.23	TRUE		8.44	TRUE	7.88	TRUE	7.97	TRUE	7.91	TRUE	12		0.68	-0.24	0.5	FALSE	FALSE	FALSE		11717102_a_at	SLC38A1
11717103_s_at	SLC38A1	10.57	TRUE	10.64	TRUE	10.41	TRUE	11.05	TRUE		11.48	TRUE	11.58	TRUE	11.48	TRUE	11.46	TRUE		10.5	TRUE	10.35	TRUE	10.37	TRUE	10.35	TRUE	12		0.57	-0.12	0.13	FALSE	FALSE	FALSE		11717103_s_at	SLC38A1
11717104_a_at	GRHPR	9.04	TRUE	9.01	TRUE	9.22	TRUE	8.9	TRUE		10.65	TRUE	10.59	TRUE	10.67	TRUE	10.17	TRUE		10.18	TRUE	10.21	TRUE	10.29	TRUE	10.21	TRUE	12		-0.29	-0.44	-0.11	FALSE	FALSE	FALSE		11717104_a_at	GRHPR
11717105_a_at	PSMB5	9.88	TRUE	9.98	TRUE	9.85	TRUE	10.2	TRUE		10.59	TRUE	10.64	TRUE	10.53	TRUE	10.46	TRUE		10.46	TRUE	10.44	TRUE	10.37	TRUE	10.34	TRUE	12		0.25	-0.12	-0.01	FALSE	FALSE	FALSE		11717105_a_at	PSMB5
11717106_x_at	PSMB5	10.03	TRUE	10.2	TRUE	10.03	TRUE	10.49	TRUE		10.87	TRUE	10.8	TRUE	10.73	TRUE	10.67	TRUE		10.76	TRUE	10.77	TRUE	10.58	TRUE	10.6	TRUE	12		0.29	0.01	0.01	FALSE	FALSE	FALSE		11717106_x_at	PSMB5
11717107_a_at	PDLIM5	11.01	TRUE	11.2	TRUE	10.96	TRUE	10.56	TRUE		9.68	TRUE	9.72	TRUE	9.64	TRUE	9.87	TRUE		9.67	TRUE	9.74	TRUE	9.26	TRUE	9.32	TRUE	12		-0.59	0.19	-0.01	FALSE	FALSE	FALSE		11717107_a_at	PDLIM5
11717111_a_at	REPIN1	9.18	TRUE	9.11	TRUE	9.28	TRUE	8.87	TRUE		9.31	TRUE	9.18	TRUE	9.11	TRUE	8.78	TRUE		7.89	TRUE	7.99	TRUE	7.97	TRUE	8.01	TRUE	12		-0.34	-0.2	-0.06	FALSE	FALSE	FALSE		11717111_a_at	REPIN1
11717112_a_at	REPIN1	7.55	TRUE	7.33	TRUE	7.57	TRUE	7.46	TRUE		7.59	TRUE	7.66	TRUE	7.61	TRUE	7.29	TRUE		6.81	TRUE	7.21	TRUE	7.18	TRUE	7.06	TRUE	12		0.11	-0.39	-0.52	FALSE	FALSE	FALSE		11717112_a_at	REPIN1
11717113_a_at	ETHE1	9.32	TRUE	9.29	TRUE	9.5	TRUE	10.1	TRUE		8.48	TRUE	8.47	TRUE	8.45	TRUE	9.68	TRUE		9.46	TRUE	9.3	TRUE	9.43	TRUE	9.85	TRUE	12		0.63	1.24	0.58	FALSE	UPREGULATED 2-FOLD	FALSE		11717113_a_at	ETHE1
11717114_a_at	SUPT16H	9.14	TRUE	9.06	TRUE	8.75	TRUE	8.24	TRUE		9.57	TRUE	9.63	TRUE	9.54	TRUE	9.11	TRUE		10.22	TRUE	10.06	TRUE	10.23	TRUE	10.05	TRUE	12		-0.43	-0.49	-0.02	FALSE	FALSE	FALSE		11717114_a_at	SUPT16H
11717115_at	CERK	7.6	TRUE	7.52	TRUE	8.02	TRUE	8.23	TRUE		8.62	TRUE	8.69	TRUE	8.5	TRUE	8.09	TRUE		7.56	TRUE	7.57	TRUE	7.44	TRUE	7.29	TRUE	12		0.29	-0.48	-0.16	FALSE	FALSE	FALSE		11717115_at	CERK
11717116_at	CERK	8.37	TRUE	8.31	TRUE	8.82	TRUE	9.23	TRUE		9.49	TRUE	9.46	TRUE	9.42	TRUE	8.98	TRUE		8.49	TRUE	8.39	TRUE	8.41	TRUE	8.09	TRUE	12		0.47	-0.41	-0.22	FALSE	FALSE	FALSE		11717116_at	CERK
11717117_a_at	PDXP /// SH3BP1	8.28	TRUE	8.25	TRUE	8.32	TRUE	8.61	TRUE		9.9	TRUE	9.87	TRUE	9.68	TRUE	9.6	TRUE		8.69	TRUE	8.67	TRUE	8.39	TRUE	8.32	TRUE	12		0.32	-0.05	-0.05	FALSE	FALSE	FALSE		11717117_a_at	PDXP /// SH3BP1
11717118_a_at	P4HA2	12.09	TRUE	11.98	TRUE	12.33	TRUE	12.31	TRUE		10.11	TRUE	10.06	TRUE	10.03	TRUE	11.08	TRUE		9.63	TRUE	9.57	TRUE	9.69	TRUE	10.41	TRUE	12		0.09	1.1	0.78	FALSE	UPREGULATED 2-FOLD	FALSE		11717118_a_at	P4HA2
11717119_a_at	C6orf106	7.32	TRUE	7.42	TRUE	7.35	TRUE	8.06	TRUE		7.06	TRUE	6.95	TRUE	6.87	TRUE	6.65	TRUE		6.59	FALSE	6.5	FALSE	6.73	TRUE	6.91	TRUE	10		0.61	-0.11	0.27	FALSE	FALSE	FALSE		11717119_a_at	C6orf106
11717120_at	C6orf106	7.02	TRUE	7.15	TRUE	7.35	TRUE	8.12	TRUE		6.82	TRUE	6.62	FALSE	6.72	TRUE	6.26	FALSE		6.11	FALSE	6.24	FALSE	5.94	FALSE	6.34	FALSE	6		0.64	-0.26	0.27	FALSE	FALSE	FALSE		11717120_at	C6orf106
11717121_x_at	C6orf106	7.4	TRUE	7.46	TRUE	7.6	TRUE	8.37	TRUE		7.17	TRUE	6.96	TRUE	7.05	TRUE	6.51	FALSE		6.55	FALSE	6.56	FALSE	6.62	FALSE	6.87	TRUE	8		0.71	-0.33	0.24	FALSE	FALSE	FALSE		11717121_x_at	C6orf106
11717122_s_at	C6orf106	7.58	TRUE	7.26	TRUE	7.85	TRUE	8.17	TRUE		7.27	TRUE	7.2	TRUE	7.3	TRUE	6.9	TRUE		6.61	FALSE	6.92	TRUE	6.69	TRUE	6.7	TRUE	11		0.64	-0.33	-0.3	FALSE	FALSE	FALSE		11717122_s_at	C6orf106
11717123_a_at	PPP1R12B	6.48	FALSE	6.23	FALSE	6.33	FALSE	6.02	FALSE		6.6	FALSE	6.33	FALSE	6.48	FALSE	6.13	FALSE		6.91	TRUE	6.92	TRUE	6.95	TRUE	6.88	TRUE	4		-0.06	-0.08	-0.08	FALSE	FALSE	FALSE		11717123_a_at	PPP1R12B
11717125_at	SH3PXD2A	10.39	TRUE	10.24	TRUE	10.68	TRUE	11.82	TRUE		9.32	TRUE	9.13	TRUE	9.74	TRUE	9.54	TRUE		11.57	TRUE	11.6	TRUE	11.47	TRUE	11.62	TRUE	12		1.29	-0.01	0.12	UPREGULATED 2-FOLD	FALSE	FALSE		11717125_at	SH3PXD2A
11717126_at	SH3PXD2A	6.82	TRUE	6.61	FALSE	6.85	TRUE	7.56	TRUE		6.32	FALSE	6.43	FALSE	6.58	FALSE	6.35	FALSE		7.49	TRUE	7.33	TRUE	7.21	TRUE	7.41	TRUE	7		0.92	-0.34	0.36	FALSE	FALSE	FALSE		11717126_at	SH3PXD2A
11717127_a_at	ANPEP	3.95	FALSE	3.82	FALSE	3.82	FALSE	3.74	FALSE		3.62	FALSE	3.67	FALSE	3.75	FALSE	4.25	FALSE		8.18	TRUE	7.91	TRUE	7.48	TRUE	7.51	TRUE	4		0.05	0.45	0.3	FALSE	FALSE	FALSE		11717127_a_at	ANPEP
11717128_a_at	CLN6	6.98	TRUE	6.79	TRUE	6.87	TRUE	6.2	FALSE		7.93	TRUE	8.08	TRUE	7.43	TRUE	6.52	FALSE		6.87	TRUE	6.91	TRUE	7.01	TRUE	6.71	TRUE	10		-0.48	-1.06	-0.34	FALSE	DOWNREGULATED 2-FOLD	FALSE		11717128_a_at	CLN6
11717129_s_at	SAR1A	10.22	TRUE	10.29	TRUE	10.03	TRUE	10.48	TRUE		9.68	TRUE	9.87	TRUE	9.72	TRUE	9.74	TRUE		9.63	TRUE	9.39	TRUE	9.35	TRUE	9.32	TRUE	12		0.38	-0.17	0.21	FALSE	FALSE	FALSE		11717129_s_at	SAR1A
11717130_a_at	SAR1A	8.33	TRUE	8.5	TRUE	8.55	TRUE	8.81	TRUE		8.9	TRUE	8.88	TRUE	8.54	TRUE	8.89	TRUE		8.57	TRUE	8.46	TRUE	8.4	TRUE	9.02	TRUE	12		0.09	0.37	0.73	FALSE	FALSE	FALSE		11717130_a_at	SAR1A
[truncated: 47,651 more rows]
[truncated: 1 more columns]

## Sheet: Table S2 GO clusters SKmel119
SK-MEL-119 GENES >2-FOLD UPREGULATED									SK-MEL-119 GENES >2-FOLD DOWNREGULATED
[truncated: 856 more rows]

## Sheet: Table S3 GO clusters Gmel
Gmel GENES >2-FOLD UPREGULATED									Gmel GENES >2-FOLD DOWNREGULATED
[truncated: 856 more rows]

[truncated: 2 more sheets: Table S4 GO clusters A375, Table S5 GO SK+GMEL]
